# Supplementary material for: Mesenchyme-derived vertebrate lonesome kinase controls lung organogenesis by altering the matrisome
Source: Cell Mol Life Sci. 2023 Mar 15;80(4):89. doi: 10.1007/s00018-023-04735-6 (PMC10017657; doi:10.1007/s00018-023-04735-6)
Supplement: Supplementary file 1 — Supplementary file1 (XLSX 1305 KB) [file 18_2023_4735_MOESM1_ESM.xlsx]

## Sheet: S1
Supplementary Table S1: Identification of proteins through protein-level TMT-labeling and mass spectrometry
Accession	Description	Exp. q-value: Combined	Sum PEP Score	Coverage [%]	# Peptides	# PSMs	# Unique Peptides	# AAs	MW [kDa]	calc. pI	Score Sequest HT: Sequest HT	# Peptides (by Search Engine): Sequest HT	Gene Symbol	Abundance Ratio: (ko) / (wt)	Abundance Ratio (log2): (ko) / (wt)	Abundance Ratio P-Value: (ko) / (wt)	Abundances (Grouped): ko	Abundances (Grouped): wt	Abundances (Scaled): F1: 128C, Sample, ko	Abundances (Scaled): F1: 129N, Sample, ko	Abundances (Scaled): F1: 129C, Sample, ko	Abundances (Scaled): F1: 130N, Sample, ko	Abundances (Scaled): F1: 126, Sample, wt	Abundances (Scaled): F1: 127N, Sample, wt	Abundances (Scaled): F1: 127C, Sample, wt	Abundances (Scaled): F1: 128N, Sample, wt	Modifications
Q91WT9	Cystathionine beta-synthase [OS=Mus musculus]	0	15.076	8	3	7	3	561	61.5	6.48	2.2	3	Cbs	0.126	-2.99	0.0665524	22.3	177.7	10.8	11.6	16.2	11	211.3	480	38.5	20.7
O35744	Chitinase-like protein 3 [OS=Mus musculus]	0	7.417	4	1	2	1	398	44.4	5.69	0	1	Chil3	0.138	-2.86	0.0283547	24.2	175.8	35.8	21.9	10.8	14.4	207.1	393.5	80.6	35.8
Q08652	Retinol-binding protein 2 [OS=Mus musculus]	0	48.099	56	4	11	4	134	15.6	6.57	13.6	4	Rbp2	0.15	-2.74	0.0436125	26.1	173.9	10	15.6	12.2	13.6	160.5	510.8	31.3	45.9	Phospho [Y20]
O35488	Very long-chain acyl-CoA synthetase [OS=Mus musculus]	0	12.451	8	4	7	3	620	70.4	8.9	8.99	4	Slc27a2	0.162	-2.63	0.109851	27.8	172.2	0	11.9	12.5	14.4	206.5	510.9	28.8	15
P19639	Glutathione S-transferase Mu 3 [OS=Mus musculus]	0	30.276	23	5	19	1	218	25.7	7.77	39.04	5	Gstm3	0.185	-2.43	0.0318763	31.3	168.7	17.3	0	19.3	0	164.5	485.3	59	54.7
A2AS89	Agmatinase, mitochondrial [OS=Mus musculus]	0.025	2.148	3	1	2	1	358	38.2	7.87	0	1	Agmat	0.186	-2.43	0.123547	31.3	168.7	17.8	14.4	27.1	16.3	208.6	458.7	40.3	16.9
Q9WU19	Hydroxyacid oxidase 1 [OS=Mus musculus]	0	34.439	21	6	8	6	370	41	7.72	14.85	6	Hao1	0.207	-2.27	0.0874469	34.3	165.7	23.5	24.3	19.8	22.3	288.7	347.4	42.6	31.4
Q9ESB3	Histidine-rich glycoprotein [OS=Mus musculus]	0	15.942	6	2	2	2	525	59.1	7.66	6.69	2	Hrg	0.226	-2.14	0.0200056	36.9	163.1	39.9	25	39.2	35.3	166.7	276.6	162.3	54.9
P35174	Stefin-2 [OS=Mus musculus]	0.002	5.37	19	2	3	2	103	11.8	7.17	0	2	Stfa2	0.234	-2.1	0.0727757	37.9	162.1	32.7	34.9	44.3	37	189.9	301.1	124.1	36
O09173	Homogentisate 1,2-dioxygenase [OS=Mus musculus]	0	16.533	13	4	6	4	445	49.9	7.24	4.37	4	Hgd	0.239	-2.07	0.0724286	38.5	161.5	24	22	19.3	23.4	201	428.2	44.8	37.3
Q9QXD1	Peroxisomal acyl-coenzyme A oxidase 2 [OS=Mus musculus]	0	38.572	15	8	21	8	681	76.8	7.46	26.18	8	Acox2	0.264	-1.92	0.109787	41.7	158.3	26.8	21	22.3	22	195	445.9	36.2	30.8
Q3UZZ4	Olfactomedin-4 [OS=Mus musculus]	0.006	3.508	6	3	10	2	505	57.3	6.38	1.89	3	Olfm4	0.273	-1.87	0.112432	42.9	157.1	39.1	33.3	31.9	45.7	279.4	269.5	64.7	36.5
O08692	Neutrophilic granule protein [OS=Mus musculus]	0	63.758	74	10	29	9	167	19.3	5.31	35.38	10	Ngp	0.305	-1.71	0.068586	46.8	153.2	42.7	46.4	54.4	42.6	178.7	268.4	119.1	47.6
Q61176	Arginase-1 [OS=Mus musculus]	0	117.027	36	7	22	7	323	34.8	7.01	71.9	7	Arg1	0.31	-1.69	0.0904963	47.3	152.7	32.2	31.5	32.7	30.2	193.9	382.6	54.4	42.5
P31725	Protein S100-A9 [OS=Mus musculus]	0	62.522	55	11	62	11	113	13	7.17	25.83	11	S100a9	0.318	-1.65	0.0932049	48.3	151.7	45.9	46.3	52.6	44.8	183.2	270	114.7	42.4
P11672	Neutrophil gelatinase-associated lipocalin [OS=Mus musculus]	0	26.388	18	2	6	2	200	22.9	8.81	15.26	2	Lcn2	0.318	-1.65	0.0630102	48.2	151.8	45.2	49.3	46.1	45.1	177.3	269.5	116.7	50.8
Q9D312	Keratin, type I cytoskeletal 20 [OS=Mus musculus]	0	19.087	17	5	13	4	431	49	5.38	20.04	5	Krt20	0.323	-1.63	0.176899	48.8	151.2	0	0	28.1	32	254	423.6	33.9	28.3
P51437	Cathelicidin antimicrobial peptide [OS=Mus musculus]	0	26.785	22	3	7	3	172	19.4	8.68	15.93	3	Camp	0.337	-1.57	0.0605178	50.4	149.6	42	42.8	55	46	154	293.7	112.9	53.6
P30115	Glutathione S-transferase A3 [OS=Mus musculus]	0	28.256	13	2	6	2	221	25.3	8.73	16.5	2	Gsta3	0.338	-1.56	0.0937731	50.6	149.4	33.6	33.4	37.3	34.8	180.4	377.6	56.6	46.2
Q80XN0	D-beta-hydroxybutyrate dehydrogenase, mitochondrial [OS=Mus musculus]	0	25.061	9	3	10	3	343	38.3	9.01	23.65	3	Bdh1	0.352	-1.51	0.0827598	52.1	147.9	45.8	34.7	46.1	42.5	205	300.6	48.7	76.6
P06909	Complement factor H [OS=Mus musculus]	0	31.032	5	5	8	5	1234	139	6.99	10.65	5	Cfh	0.354	-1.5	0.0019629	52.3	147.7	55	52.1	63.3	47.3	133.8	171.4	176	101.2
Q8VCZ9	Hydroxyproline dehydrogenase [OS=Mus musculus]	0	9.874	8	2	2	2	456	50.7	8.19	2.19	2	Prodh2	0.356	-1.49	0.0726069	52.5	147.5	41.3	44.1	42.7	46.7	187.2	303.5	79.2	55.3
P01831	Thy-1 membrane glycoprotein [OS=Mus musculus]	0.002	5.6	10	1	1	1	162	18.1	8.97	2.14	1	Thy1	0.359	-1.48	0.146985	52.8	147.2	43.8	23.7	32.1	34.8	155.9	29.5	55.7	424.4
P28230	Gap junction beta-1 protein [OS=Mus musculus]	0	13.5	11	3	4	3	283	32	8.95	9.33	3	Gjb1	0.361	-1.47	0.126644	53	147	31	28.5	28	32.8	140.1	456.6	48.4	34.7
P35173	Stefin-3 [OS=Mus musculus]	0.03	2.015	10	1	3	1	103	11.6	6.11	0	1	Stfa3	0.362	-1.47	0.12036	53.2	146.8	51.9	53.9	67.1	47.9	153.4	244.5	139.2	42.2
Q8K023	Aldo-keto reductase family 1 member C18 [OS=Mus musculus]	0.002	4.888	6	2	5	2	323	37.2	6.46	0	2	Akr1c18	0.371	-1.43	0.180464	54.1	145.9	55.2	50.8	76.7	53.3	117.6	226.6	182.1	37.8
Q9QZ85	Interferon-inducible GTPase 1 [OS=Mus musculus]	0	14.363	8	2	2	2	413	47.5	6.33	5.71	2	Iigp1	0.372	-1.43	0.0741927	54.2	145.8	57.6	47.6	51.3	67.1	188.6	219.8	113.2	54.9
Q99P27	Group XIIB secretory phospholipase A2-like protein [OS=Mus musculus]	0.006	3.443	7	1	1	1	195	21.7	6.15	1.94	1	Pla2g12b	0.375	-1.41	0.220103	54.6	145.4	40.5	28.9	49.3	45.1	175	364.5	74.2	22.4
Q8VCM7	Fibrinogen gamma chain [OS=Mus musculus]	0	56.204	22	12	77	12	436	49.4	5.86	67.56	12	Fgg	0.385	-1.38	0.0130894	55.6	144.4	56.7	47.1	51.4	50.1	128.2	239	135.6	92
Q63836	Selenium-binding protein 2 [OS=Mus musculus]	0	266.758	49	26	102	1	472	52.6	6.18	213.03	26	Selenbp2	0.386	-1.37	0.113789	55.7	144.3	45.4	40.7	44.6	40.2	209.4	311.8	58.1	49.9	Oxidation [P15; P373; P375]
Q8CIM7	Cytochrome P450 2D26 [OS=Mus musculus]	0	25.752	12	4	18	2	500	56.9	6.64	26.39	4	Cyp2d26	0.398	-1.33	0.04468	57	143	34.8	44.8	45.1	54.8	155.6	311.1	81.8	72	Oxidation [P357]
Q8BVK9	Sp110 nuclear body protein [OS=Mus musculus]	0	11.08	9	2	2	2	445	50.1	9.86	3.33	2	Sp110	0.4	-1.32	0.0320768	57.1	142.9	43.3	46.2	50.2	32.7	144.3	79.4	86.8	317.3
Q8VCR2	17-beta-hydroxysteroid dehydrogenase 13 [OS=Mus musculus]	0	17.724	11	3	6	3	304	33.4	8.88	5.35	3	Hsd17b13	0.402	-1.32	0.195171	57.3	142.7	35.8	26.3	38.5	27.1	149	456.5	40.3	26.4
Q8VCH0	3-ketoacyl-CoA thiolase B, peroxisomal [OS=Mus musculus]	0	26.728	16	5	11	2	424	44	8.51	23.31	5	Acaa1b	0.408	-1.29	0.0762235	58	142	37.8	50	57.9	49.8	182.6	282.4	57.6	81.9	Oxidation [P180]
P09528	Ferritin heavy chain [OS=Mus musculus]	0	35.72	38	6	23	6	182	21.1	5.88	28.02	6	Fth1	0.423	-1.24	0.0316694	59.5	140.5	55.5	49.2	55.9	59.3	211.1	192	86.9	90.1
Q99PG0	Arylacetamide deacetylase [OS=Mus musculus]	0	7.645	7	3	9	3	398	45.2	7.49	3.76	3	Aadac	0.424	-1.24	0.177558	59.6	140.4	39.7	41.1	51.6	39	166.9	369.2	54.4	38
P49710	Hematopoietic lineage cell-specific protein [OS=Mus musculus]	0	31.763	20	7	10	7	486	54.2	4.84	4.35	7	Hcls1	0.425	-1.23	0.0237508	59.7	140.3	61.2	54.8	56.7	54.8	157	109.7	86.1	219.7
Q8R5A3	Amyloid beta A4 precursor protein-binding family B member 1-interacting protein [OS=Mus musculus]	0	15.559	4	2	4	2	670	74.3	5.35	4.49	2	Apbb1ip	0.427	-1.23	0.0298188	59.9	140.1	66.2	64.1	65.6	54.4	171.2	137.9	73.6	167
O35490	Betaine--homocysteine S-methyltransferase 1 [OS=Mus musculus]	0	99.431	38	16	37	13	407	45	7.9	58.31	16	Bhmt	0.428	-1.23	0.126105	59.9	140.1	47.5	46	46	45.5	194.9	308.8	59.4	51.9	Oxidation [P43]
Q99K67	Alpha-aminoadipic semialdehyde synthase, mitochondrial [OS=Mus musculus]	0.014	2.79	1	1	1	1	926	102.9	6.87	0	1	Aass	0.434	-1.21	0.212705	60.5	139.5	47.5	39.5	49.9	49.6	197.7	320.4	63.4	31.9
P05063	Fructose-bisphosphate aldolase C [OS=Mus musculus]	0	260.77	43	25	99	8	363	39.4	7.12	259.97	25	Aldoc	0.436	-1.2	0.0402918	60.7	139.3	68	48.3	40.8	61.3	172.7	243.3	75.4	90.3	Oxidation [P185; P189]
Q8C196	Carbamoyl-phosphate synthase [ammonia], mitochondrial [OS=Mus musculus]	0	182.862	25	33	98	33	1500	164.5	6.92	108.15	33	Cps1	0.437	-1.2	0.134004	60.8	139.2	45.5	43.9	46.5	46	195.7	315.5	56.1	50.7	Oxidation [P1311]
P06800	Receptor-type tyrosine-protein phosphatase C [OS=Mus musculus]	0	40.39	7	6	12	6	1293	144.7	5.94	19.33	6	Ptprc	0.44	-1.19	0.0347265	61.1	138.9	47.5	65.8	55.3	42.6	145.8	93.2	81.6	268.2
Q8BJ64	Choline dehydrogenase, mitochondrial [OS=Mus musculus]	0	49.978	23	8	12	8	596	66.4	8.51	21.38	8	Chdh	0.443	-1.18	0.0464458	61.4	138.6	58.1	52.6	68.8	54.2	146.8	237.8	72.2	109.5
P16460	Argininosuccinate synthase [OS=Mus musculus]	0	134.181	42	21	76	21	412	46.6	8.22	94.76	21	Ass1	0.459	-1.12	0.129475	62.9	137.1	50.1	47.1	55.4	50.2	155.2	315.1	77.1	49.9
P02798	Metallothionein-2 [OS=Mus musculus]	0	10.802	33	1	1	1	61	6.1	7.83	3.99	1	Mt2	0.461	-1.12	0.112869	63.1	136.9	24.6	32.5	66.5	43.2	71.3	418.9	92.7	50.3
P56593	Cytochrome P450 2A12 [OS=Mus musculus]	0.003	4.596	5	2	3	2	492	56.1	9.19	0	2	Cyp2a12	0.462	-1.11	0.129999	63.2	136.8	50.4	49.6	50.3	40.5	206	292.2	56.7	54.3
Q05920	Pyruvate carboxylase, mitochondrial [OS=Mus musculus]	0	253.685	37	33	109	33	1178	129.6	6.71	183.6	33	Pc	0.462	-1.12	0.130982	63.2	136.8	53.8	52	55.7	50.9	153.6	299.2	85.4	49.3
P55050	Fatty acid-binding protein, intestinal [OS=Mus musculus]	0.011	2.999	8	1	2	1	132	15.1	7.24	2.06	1	Fabp2	0.466	-1.1	0.0605236	63.6	136.4	49.5	53.5	68.8	79.8	179.1	203.5	94.5	71.2
Q00724	Retinol-binding protein 4 [OS=Mus musculus]	0	37.241	29	6	13	6	201	23.2	5.99	25.44	6	Rbp4	0.482	-1.05	0.0374977	65	135	44.5	49.3	62.8	83.6	125.4	247.3	106.3	80.7
Q91Y97	Fructose-bisphosphate aldolase B [OS=Mus musculus]	0	204.282	38	17	112	16	364	39.5	8.27	191.29	17	Aldob	0.487	-1.04	0.155714	65.5	134.5	47.1	44.8	51.2	46.4	163.1	340.9	56.4	50	Oxidation [P159; P266]
Q8VC30	Triokinase/FMN cyclase [OS=Mus musculus]	0	55.882	23	6	14	6	578	59.7	6.92	17.27	6	Tkfc	0.49	-1.03	0.174105	65.7	134.3	51.6	46.8	49.6	51.2	157.1	332.9	67.5	43.3
Q9QWL7	Keratin, type I cytoskeletal 17 [OS=Mus musculus]	0	67.032	36	13	48	5	433	48.1	5.06	71.31	13	Krt17	0.492	-1.02	0.174754	65.9	134.1	53.7	59.8	35.7	46.7	154.3	41	67.2	341.7
Q05816	Fatty acid-binding protein 5 [OS=Mus musculus]	0	306.427	80	27	132	27	135	15.1	6.54	276.35	27	Fabp5	0.495	-1.01	0.061333	66.2	133.8	60.3	57.6	54	57	148.3	256.8	75.9	90.2
P32261	Antithrombin-III [OS=Mus musculus]	0	29.693	9	4	10	4	465	52	6.46	8.04	4	Serpinc1	0.497	-1.01	0.00999042	66.4	133.6	78.5	65.5	63.8	65.2	145.1	168.9	118.8	94.3
P11247	Myeloperoxidase [OS=Mus musculus]	0	42.968	17	9	19	9	718	81.1	9.55	32.37	9	Mpo	0.497	-1.01	0.0920365	66.4	133.6	60.4	65.8	62.9	64.1	186.3	204.4	87.6	68.5
Q9CY02	Alpha-hemoglobin-stabilizing protein [OS=Mus musculus]	0	10.639	13	1	2	1	102	11.8	4.74	6.38	1	Ahsp	0.503	-0.99	0.195454	66.9	133.1	69.1	67.9	82.7	37.9	137.9	228.6	134.8	41
P15105	Glutamine synthetase [OS=Mus musculus]	0	61.323	28	8	27	8	373	42.1	7.08	26.77	8	Glul	0.505	-0.98	0.12428	67.1	132.9	51.8	55.8	69.6	54	108.9	295.5	108.3	56
P25688	Uricase [OS=Mus musculus]	0	46.901	26	7	13	7	303	35	8.35	22.54	7	Uox	0.506	-0.98	0.154389	67.2	132.8	48.9	49.1	50.7	51.3	157.3	329.5	61.8	51.4
Q64726	Zinc-alpha-2-glycoprotein [OS=Mus musculus]	0.002	5.339	8	2	2	2	307	35.3	6.18	4.12	2	Azgp1	0.507	-0.98	0.0168792	67.3	132.7	68.3	67.2	69.3	28.2	164.8	188.5	108.6	105.1
Q64374	Regucalcin [OS=Mus musculus]	0	75.919	41	10	44	10	299	33.4	5.34	80.99	10	Rgn	0.512	-0.97	0.1597	67.7	132.3	50.7	48.6	49	47.6	159	336.3	57.2	51.7
P54869	Hydroxymethylglutaryl-CoA synthase, mitochondrial [OS=Mus musculus]	0	95.937	34	13	37	13	508	56.8	8.41	57.3	13	Hmgcs2	0.513	-0.96	0.15402	67.8	132.2	51.8	53.7	54.8	52.2	175.7	295.3	60.6	56
Q9EQF5	Dihydropyrimidinase [OS=Mus musculus]	0	43.403	12	5	21	5	519	56.7	7.2	28.64	5	Dpys	0.513	-0.96	0.138784	67.8	132.2	52.4	50.6	55.4	49.3	155.3	315.4	65	56.7
O70200	Allograft inflammatory factor 1 [OS=Mus musculus]	0.002	5.308	17	2	3	2	147	16.9	8.76	2.29	2	Aif1	0.514	-0.96	0.00791211	67.9	132.1	63.3	64.7	83	60.9	134.6	179.4	98.7	115.3
Q9QVP4	Myosin regulatory light chain 2, atrial isoform [OS=Mus musculus]	0	32.257	50	8	11	8	175	19.4	4.81	10.23	8	Myl7	0.518	-0.95	0.231741	68.3	131.7	119.2	52.2	48.9	54.9	249.1	55.7	72	148.1
P27870	Proto-oncogene vav [OS=Mus musculus]	0	8.55	2	2	2	2	845	98.1	6.51	2.4	2	Vav1	0.519	-0.95	0.0453281	68.3	131.7	67.5	41.2	65.8	64.7	142.8	110.5	71	236.4
P29699	Alpha-2-HS-glycoprotein [OS=Mus musculus]	0	168.619	37	15	73	15	345	37.3	6.51	131.69	15	Ahsg	0.519	-0.95	0.00297077	68.3	131.7	72	61.7	76.4	63.6	113.5	150	156.7	106.1	Oxidation [P136]
Q99N93	39S ribosomal protein L16, mitochondrial [OS=Mus musculus]	0.003	4.434	7	2	3	2	251	28.8	10.27	0	2	Mrpl16	0.519	-0.95	0.0868078	68.3	131.7	66.2	69.6	57.1	63.7	175.7	208.6	70	89.2
O08900	Zinc finger protein Aiolos [OS=Mus musculus]	0	7.931	6	3	4	2	507	57.9	6.33	0	3	Ikzf3	0.52	-0.94	0.321611	68.5	131.5	0	49	37.6	34	169	30.9	27	452.5
P50172	Corticosteroid 11-beta-dehydrogenase isozyme 1 [OS=Mus musculus]	0	22.357	11	2	4	2	292	32.3	8.46	11.62	2	Hsd11b1	0.524	-0.93	0.372253	68.8	131.2	62.2	61.5	86	67.6	89.5	226	171.3	35.9
Q9CZS1	Aldehyde dehydrogenase X, mitochondrial [OS=Mus musculus]	0	101.111	28	17	37	14	519	57.5	7.02	69.51	17	Aldh1b1	0.524	-0.93	0.224532	68.7	131.3	93.9	76.1	35.3	71.6	197.5	155	42.4	128.2
P49429	4-hydroxyphenylpyruvate dioxygenase [OS=Mus musculus]	0	27.427	15	5	16	5	393	45	7.06	13.73	5	Hpd	0.525	-0.93	0.146536	68.9	131.1	48.8	49.5	52.1	48.2	138.2	345.4	54.4	63.4
O88200	C-type lectin domain family 11 member A [OS=Mus musculus]	0.002	5.211	6	2	2	2	328	36.4	5	4.01	2	Clec11a	0.531	-0.91	0.0257403	69.3	130.7	111.1	67.4	64.3	59.9	108.9	141.6	141.4	105.4
Q9DBK0	Acetyl-coenzyme A thioesterase [OS=Mus musculus]	0.045	1.644	2	1	1	1	556	61.7	7.18	0	1	Acot12	0.533	-0.91	0.176403	69.6	130.4	54.4	53.1	47.2	39.4	164.8	339.3	53.4	48.4
P26443	Glutamate dehydrogenase 1, mitochondrial [OS=Mus musculus]	0	314.668	50	41	123	40	558	61.3	8	237.06	41	Glud1	0.535	-0.9	0.144589	69.7	130.3	56.4	55.5	58.8	55.9	153.1	290.2	72.1	57.8	Oxidation [P259]
O89053	Coronin-1A [OS=Mus musculus]	0	126.451	42	20	83	18	461	51	6.48	90.17	20	Coro1a	0.538	-0.89	0.0595657	70	130	60.6	59.5	67.4	58.1	136.7	91.1	82.8	243.7	Oxidation [P75; P372]
Q922Q1	Mitochondrial amidoxime reducing component 2 [OS=Mus musculus]	0	20.117	16	5	11	4	338	38.2	8.68	15.48	5	Mtarc2	0.539	-0.89	0.1542	70.1	129.9	61.1	60.6	84.2	56	111.6	256.4	114.1	56
Q9D8Y7	Tumor necrosis factor alpha-induced protein 8-like protein 2 [OS=Mus musculus]	0	8.468	15	2	2	2	184	20.6	7.96	2.87	2	Tnfaip8l2	0.541	-0.89	0.00262218	70.2	129.8	57.4	69.3	67.2	71.3	115.9	171.4	109.9	137.5
Q8BWT1	3-ketoacyl-CoA thiolase, mitochondrial [OS=Mus musculus]	0	95.63	33	15	77	14	397	41.8	8.09	135.28	15	Acaa2	0.542	-0.88	0.0938338	70.3	129.7	74.7	71.6	53.1	65.8	157.1	211.1	64.5	102.2
Q9JIL4	Na(+)/H(+) exchange regulatory cofactor NHE-RF3 [OS=Mus musculus]	0	48.02	20	7	24	7	519	56.5	5.43	16.01	7	Pdzk1	0.543	-0.88	0.146573	70.4	129.6	55.9	60.5	65.9	51.8	174.6	263.4	62.3	65.7	Oxidation [P119; P121]
P01029	Complement C4-B [OS=Mus musculus]	0	37.889	9	11	14	11	1738	192.8	7.53	18.91	11	C4b	0.544	-0.88	0.0290117	70.5	129.5	72.6	66.1	59.8	63.3	146.6	199.3	96.4	95.7
P10649	Glutathione S-transferase Mu 1 [OS=Mus musculus]	0	74.282	46	10	67	7	218	26	7.94	85.9	10	Gstm1	0.546	-0.87	0.107206	70.6	129.4	57	62.5	66.2	65.8	139.3	247.3	99.1	62.7
Q91W64	Cytochrome P450 2C70 [OS=Mus musculus]	0	6.706	4	2	4	1	489	56	8.09	4.58	2	Cyp2c70	0.551	-0.86	0.143105	71	129	51	53.2	50.8	49.1	141.5	334	60.3	60.2
E9PV24	Fibrinogen alpha chain [OS=Mus musculus]	0	274.942	42	34	153	34	789	87.4	6.11	220.82	34	Fga	0.552	-0.86	0.0212056	71.1	128.9	69.4	67.8	67.9	66.4	118.3	188.2	127.7	94.5	Oxidation [P302; P304; P341]
Q91W97	Hexokinase HKDC1 [OS=Mus musculus]	0	26.083	7	5	7	3	915	102.2	7.09	16.83	5	Hkdc1	0.555	-0.85	0.498245	71.4	128.6	47.3	47.8	50.4	43.8	135.2	406.7	54.2	14.6
P31786	Acyl-CoA-binding protein [OS=Mus musculus]	0	20.257	36	3	23	3	87	10	8.82	21.02	3	Dbi	0.56	-0.84	0.0608788	71.8	128.2	69.2	69.4	62.5	67.1	147.8	205.3	78.5	100.2	Oxidation [P20]
Q9DB26	Phytanoyl-CoA dioxygenase domain-containing protein 1 [OS=Mus musculus]	0	15.2	10	1	1	1	291	32.5	6.34	6.51	1	Phyhd1	0.56	-0.84	0.12753	71.8	128.2	58.8	61.6	56	62.1	130.6	281.9	88.6	60.5
O88593	Peptidoglycan recognition protein 1 [OS=Mus musculus]	0	12.867	24	3	3	3	182	20.5	7.44	5.4	3	Pglyrp1	0.561	-0.83	0.254146	71.9	128.1	68	65.7	75	79.7	123.1	210	131.8	46.6
P52196	Thiosulfate sulfurtransferase [OS=Mus musculus]	0	89.287	36	11	30	11	297	33.4	7.85	53.48	11	Tst	0.562	-0.83	0.181903	72	128	64.8	62.9	80.7	65.6	120.3	239.6	111.7	54.4	Oxidation [P193]
Q8BLN5	Lanosterol synthase [OS=Mus musculus]	0	34.436	15	8	13	8	733	83.1	6.4	25.26	8	Lss	0.571	-0.81	0.096372	72.7	127.3	52.8	43.2	83.7	60.2	120.1	284.8	74	81.3
Q61838	Pregnancy zone protein [OS=Mus musculus]	0	76.387	8	12	24	12	1495	165.7	6.68	43.67	12	Pzp	0.574	-0.8	0.0254771	72.9	127.1	82	73.1	74.6	75.5	121.7	145.3	140.6	87.2
Q8BWQ1	UDP-glucuronosyltransferase 2A3 [OS=Mus musculus]	0.001	6.153	2	1	2	1	534	61.1	7.93	5.05	1	Ugt2a3	0.576	-0.8	0.179804	73.1	126.9	55.2	60.7	53.1	52	148.9	313.5	59.3	57.2
Q2EMV9	Protein mono-ADP-ribosyltransferase PARP14 [OS=Mus musculus]	0	12.708	3	4	5	4	1817	203.7	6.79	6.29	4	Parp14	0.578	-0.79	0.0168395	73.2	126.8	72.1	74.2	74.9	84	118	144.3	141.2	91.3
Q60675	Laminin subunit alpha-2 [OS=Mus musculus]	0	113.854	10	20	40	20	3118	343.6	6.09	53.62	20	Lama2	0.582	-0.78	0.0841107	73.6	126.4	72.6	71.3	66.8	71.5	178.6	171.1	80.1	88	Oxidation [P1360]
P11725	Ornithine transcarbamylase, mitochondrial [OS=Mus musculus]	0	13.211	10	3	4	3	354	39.7	8.73	9.8	3	Otc	0.583	-0.78	0.255517	73.6	126.4	47.6	33.8	62.9	62.9	197.3	308.8	44.7	42
P45952	Medium-chain specific acyl-CoA dehydrogenase, mitochondrial [OS=Mus musculus]	0	110.069	38	18	41	18	421	46.5	8.37	69.14	18	Acadm	0.584	-0.78	0.129517	73.7	126.3	86.1	83.6	52.8	77.3	161	155.5	61.6	122
Q8C147	Dedicator of cytokinesis protein 8 [OS=Mus musculus]	0	21.728	4	5	6	4	2100	238.8	6.96	10.21	5	Dock8	0.586	-0.77	0.0721347	73.9	126.1	76.4	62.1	67.4	80.2	137.2	109.4	74.3	193
Q9JL26	Formin-like protein 1 [OS=Mus musculus]	0	37.947	8	7	12	6	1094	122	5.82	8.93	7	Fmnl1	0.588	-0.77	0.0763651	74.1	125.9	58.3	77.9	69.4	53.1	139.4	81.3	84	236.6	Oxidation [P769]
Q99P30	Peroxisomal coenzyme A diphosphatase NUDT7 [OS=Mus musculus]	0.003	4.789	15	2	2	2	236	26.8	6.34	2.38	2	Nudt7	0.591	-0.76	0.107254	74.3	125.7	82.1	62.4	67.4	75.7	162.4	186.9	73.2	90
Q8CHT0	Delta-1-pyrroline-5-carboxylate dehydrogenase, mitochondrial [OS=Mus musculus]	0	91.731	31	16	26	15	562	61.8	8.24	42.89	16	Aldh4a1	0.591	-0.76	0.0939024	74.3	125.7	64.6	65.2	68.5	65.7	152.4	223.2	79.9	80.6
Q9R0Z9	Rho GTPase-activating protein 7 [OS=Mus musculus]	0	8.173	3	2	2	2	1092	123.3	7.58	2.52	2	Dlc1	0.592	-0.76	0.105183	74.3	125.7	83.9	70.2	96.7	70.2	129.7	148.4	129.7	71.1
P01027	Complement C3 [OS=Mus musculus]	0	209.078	23	34	116	34	1663	186.4	6.73	160.86	34	C3	0.593	-0.75	0.0310865	74.5	125.5	74.5	72.2	72.8	71.7	118.6	175	125.9	89.3	Oxidation [P576; P986]
Q8K0E8	Fibrinogen beta chain [OS=Mus musculus]	0	320.163	46	26	146	26	481	54.7	7.08	275.65	26	Fgb	0.593	-0.75	0.0242496	74.5	125.5	73.2	69.9	74	69.8	115	177.6	126.4	94	Phospho [Y24]; Oxidation [P51; P216]
Q91XE8	Transmembrane protein 205 [OS=Mus musculus]	0	7.943	14	2	10	2	189	21.2	9.42	5.85	2	Tmem205	0.597	-0.74	0.281256	74.8	125.2	54.2	49.5	56.9	49.2	113.7	374.1	66.2	36.1
Q91XD4	Formimidoyltransferase-cyclodeaminase [OS=Mus musculus]	0	53.015	23	6	14	6	541	58.9	6.11	26.99	6	Ftcd	0.601	-0.73	0.331706	75.1	124.9	62	60.7	78.3	56.7	176.4	262.6	59	44.3
Q922U2	Keratin, type II cytoskeletal 5 [OS=Mus musculus]	0	51.604	22	16	31	10	580	61.7	7.75	44.97	16	Krt5	0.602	-0.73	0.106616	75.1	124.9	76.7	79.7	70.5	72.5	120.8	69.2	127	183.7
Q9DBE0	Cysteine sulfinic acid decarboxylase [OS=Mus musculus]	0	23.671	14	8	17	8	493	55.1	6.61	11.9	8	Csad	0.603	-0.73	0.23612	75.2	124.8	59.3	57.8	74.2	62.9	116.8	292.6	87.8	48.6
Q6GQT1	Alpha-2-macroglobulin-P [OS=Mus musculus]	0	44.57	12	12	24	12	1474	164.2	6.61	34.49	12	A2m	0.604	-0.73	0.0310118	75.3	124.7	71.7	74.4	75.3	76.6	101.8	154.9	151.2	94.1
Q91W43	Glycine dehydrogenase (decarboxylating), mitochondrial [OS=Mus musculus]	0	7.248	4	4	6	4	1025	113.2	7.56	0	4	Gldc	0.606	-0.72	0.204484	75.4	124.6	65.8	80.6	63.4	59.6	150.2	245.9	58.8	75.7
P97328	Ketohexokinase [OS=Mus musculus]	0.001	6.023	7	2	2	2	298	32.7	6.16	2.13	2	Khk	0.607	-0.72	0.160925	75.5	124.5	66.9	59.2	80.9	65.5	140.6	238.6	84.7	63.6
P53798	Squalene synthase [OS=Mus musculus]	0	17.112	8	3	5	3	416	48.1	6.32	9.46	3	Fdft1	0.607	-0.72	0.311269	75.5	124.5	48.7	50.6	59.9	61.9	185.6	307	44.3	42.1
Q75N73	Metal cation symporter ZIP14 [OS=Mus musculus]	0.003	4.558	6	2	2	2	489	53.9	5.27	0	2	Slc39a14	0.607	-0.72	0.195796	75.5	124.5	59.7	58.5	66.9	62.7	155.9	271.7	65.3	59.3
Q9QXD6	Fructose-1,6-bisphosphatase 1 [OS=Mus musculus]	0	102.576	37	15	43	15	338	36.9	6.57	48.13	15	Fbp1	0.61	-0.71	0.156233	75.8	124.2	60.9	60.3	59.8	57.4	146.4	283.6	66.1	65.5
O35215	D-dopachrome decarboxylase [OS=Mus musculus]	0	63.93	55	8	24	8	118	13.1	6.54	57.82	8	Ddt	0.611	-0.71	0.145533	75.8	124.2	62.9	57.7	82.1	69	126.9	244.8	91.8	64.9
Q9JLV1	BAG family molecular chaperone regulator 3 [OS=Mus musculus]	0	30.059	18	7	19	7	577	61.8	7.27	18.08	7	Bag3	0.613	-0.71	0.16313	76	124	73.9	58	61	70.4	133.1	256.8	85.8	61
P29351	Tyrosine-protein phosphatase non-receptor type 6 [OS=Mus musculus]	0	50.544	22	10	12	10	595	67.5	7.81	16.43	10	Ptpn6	0.616	-0.7	0.00130937	76.3	123.7	80.1	73	88.8	72	123.1	125	102.8	135.3
Q8CIQ7	Dedicator of cytokinesis protein 3 [OS=Mus musculus]	0.008	3.23	2	4	5	4	2027	232.8	6.99	0	4	Dock3	0.616	-0.7	0.602741	76.3	123.7	81.4	122.7	22.6	113.9	156.3	0	31.2	271.9
Q80W21	Glutathione S-transferase Mu 7 [OS=Mus musculus]	0	26.326	23	5	18	2	218	25.7	6.8	36.59	5	Gstm7	0.619	-0.69	0.22385	76.4	123.6	60.7	71.9	63.4	69.7	144.8	256.4	79.8	53.3
O35601	FYN-binding protein 1 [OS=Mus musculus]	0	14.792	5	2	2	2	819	90	6.98	3.79	2	Fyb1	0.621	-0.69	0.181406	76.6	123.4	64.5	79.5	91.7	48.9	159.2	83.5	61.3	211.4
Q8VC12	Urocanate hydratase [OS=Mus musculus]	0	37.739	18	9	14	9	676	74.5	7.53	16.19	9	Uroc1	0.623	-0.68	0.0702921	76.8	123.2	86.6	77.2	75.5	66.2	117.3	172.4	128	76.8
A3KMP2	Tetratricopeptide repeat protein 38 [OS=Mus musculus]	0.044	1.696	5	2	2	2	465	52.2	6.3	0	2	Ttc38	0.624	-0.68	0.0998815	76.8	123.2	84.5	46.6	75.3	79.5	117.1	199.8	131.3	66
Q9Z2K1	Keratin, type I cytoskeletal 16 [OS=Mus musculus]	0	17.647	17	6	26	4	469	51.6	5.2	34.4	6	Krt16	0.629	-0.67	0.092685	77.2	122.8	71.7	80.5	70.9	66.9	115	75.9	111.8	207.3
Q9D906	Ubiquitin-like modifier-activating enzyme ATG7 [OS=Mus musculus]	0	7.742	5	2	2	2	698	77.5	6.4	2.32	2	Atg7	0.632	-0.66	0.254779	77.5	122.5	78.5	76.2	71.2	82	163.7	179.2	91.3	57.9
Q8C3J5	Dedicator of cytokinesis protein 2 [OS=Mus musculus]	0	10.925	3	3	4	3	1828	211.6	6.99	0	3	Dock2	0.632	-0.66	0.0720982	77.4	122.6	71.2	81.8	74.4	77	130.8	109.7	79.3	175.6
P97449	Aminopeptidase N [OS=Mus musculus]	0	43.928	14	8	11	8	966	109.6	5.9	17.33	8	Anpep	0.634	-0.66	0.0970676	77.6	122.4	73.9	73.5	73.1	79.1	129.9	190.2	104.1	76.2
Q9JMA9	Sodium- and chloride-dependent neutral and basic amino acid transporter B(0+) [OS=Mus musculus]	0	18.732	7	2	7	2	638	71.4	7.24	5.45	2	Slc6a14	0.637	-0.65	0.308784	77.8	122.2	114.7	76.3	163.9	99.1	0	129	217	0
Q9JLJ2	4-trimethylaminobutyraldehyde dehydrogenase [OS=Mus musculus]	0	71.448	17	5	25	5	494	53.5	6.98	55	5	Aldh9a1	0.639	-0.65	0.0955424	78	122	72.4	67.3	80.1	71.9	129	203.1	98.8	77.4
P41216	Long-chain-fatty-acid--CoA ligase 1 [OS=Mus musculus]	0	56.17	19	11	53	11	699	77.9	7.15	83.19	11	Acsl1	0.64	-0.64	0.147956	78.1	121.9	78.1	70.9	60.1	68.9	145.2	225.7	69.1	82	Oxidation [P13]
Q9QXG4	Acetyl-coenzyme A synthetase, cytoplasmic [OS=Mus musculus]	0	16.494	7	3	8	3	701	78.8	6.64	3.82	3	Acss2	0.64	-0.64	0.072205	78	122	73.4	77.5	67.2	73.5	90.8	186.8	144.9	86
Q99LB7	Sarcosine dehydrogenase, mitochondrial [OS=Mus musculus]	0	57.102	16	11	17	10	919	101.6	6.74	27.09	11	Sardh	0.641	-0.64	0.258689	78.1	121.9	66.5	57.4	75.7	65.3	146.6	264.7	72.1	51.7
Q5SQX6	Cytoplasmic FMR1-interacting protein 2 [OS=Mus musculus]	0	22.49	7	9	12	2	1253	145.6	7.05	13.44	9	Cyfip2	0.645	-0.63	0.10397	78.4	121.6	73.4	73.2	69.1	82.9	118.5	75.1	109	198.9
B1ARD8	Schlafen family member 8 [OS=Mus musculus]	0.039	1.798	3	2	2	1	910	104.2	8.06	0	2	Slfn8	0.645	-0.63	0.00498182	78.4	121.6	92.8	79	62.7	77.8	118.3	138.9	125.1	105.4
Q9QXF8	Glycine N-methyltransferase [OS=Mus musculus]	0	25.877	17	5	11	5	293	32.7	7.44	20.5	5	Gnmt	0.646	-0.63	0.0658878	78.5	121.5	65.3	68.8	81.3	71.7	127.1	203.6	89.4	92.9
Q64471	Glutathione S-transferase theta-1 [OS=Mus musculus]	0	20.732	9	2	8	2	240	27.4	7.27	10.56	2	Gstt1	0.647	-0.63	0.287747	78.6	121.4	64.4	70	78	66.6	128.3	256.8	86.7	49.2
Q8BW75	Amine oxidase [flavin-containing] B [OS=Mus musculus]	0	43.35	16	6	9	6	520	58.5	8.29	22.41	6	Maob	0.648	-0.63	0.408178	78.6	121.4	74.3	71.6	90.9	75.8	112	211	119.9	44.7
D3Z6Q9	Bridging integrator 2 [OS=Mus musculus]	0	28.666	15	5	18	4	489	52.5	5.34	16.71	5	Bin2	0.65	-0.62	0.0214732	78.8	121.2	80.5	74.6	96.5	68.4	123.9	114.7	91.8	149.7
P97872	Flavin-containing monooxygenase 5 [OS=Mus musculus]	0	25.013	14	5	6	5	533	60	8.73	13.05	5	Fmo5	0.653	-0.61	0.172373	79	121	64.8	66.4	68	67.4	143.1	249.3	73.3	67.5
Q9ET01	Glycogen phosphorylase, liver form [OS=Mus musculus]	0	143.651	27	24	67	11	850	97.4	7.09	107.66	24	Pygl	0.653	-0.61	0.219319	79	121	72.2	69.1	84.7	71.9	111.9	221.9	108.8	59.5
Q99KB8	Hydroxyacylglutathione hydrolase, mitochondrial [OS=Mus musculus]	0	17.907	10	3	11	3	309	34.1	7.75	2.87	3	Hagh	0.654	-0.61	0.0603764	79.1	120.9	83.5	72.7	52.3	83.1	139.5	187.2	80.6	101.1	Oxidation [P290]
Q8CC86	Nicotinate phosphoribosyltransferase [OS=Mus musculus]	0	40.633	23	8	11	8	538	58.2	6.46	13	8	Naprt	0.654	-0.61	0.0616579	79.1	120.9	69.8	68.6	75.7	76.3	131.5	194.2	93.9	90.1
P21614	Vitamin D-binding protein [OS=Mus musculus]	0	66.958	20	8	14	8	476	53.6	5.5	34.07	8	Gc	0.656	-0.61	0.0951628	79.3	120.7	81	78.5	80.4	81.3	110.3	154.3	137	77.2
P08730	Keratin, type I cytoskeletal 13 [OS=Mus musculus]	0	75.41	27	13	48	6	437	47.7	4.86	73.72	13	Krt13	0.657	-0.61	0.168624	79.3	120.7	64.1	49.2	47.2	45.6	67.8	70.6	379.2	76.2
Q00417	Transcription factor 7 [OS=Mus musculus]	0	19.865	12	3	6	2	419	45.4	7.97	6.17	3	Tcf7	0.658	-0.6	0.205854	79.4	120.6	60.7	63.3	72.8	58.1	136	65.2	63.4	280.5
Q9R1J0	Sterol-4-alpha-carboxylate 3-dehydrogenase, decarboxylating [OS=Mus musculus]	0	26.248	11	3	9	3	362	40.7	7.85	12.38	3	Nsdhl	0.659	-0.6	0.395424	79.4	120.6	65.5	61.6	83.1	62.2	123.7	288	75.8	40.2
Q9CS42	Ribose-phosphate pyrophosphokinase 2 [OS=Mus musculus]	0	36.885	24	7	31	3	318	34.8	6.61	35.65	7	Prps2	0.659	-0.6	0.00677724	79.4	120.6	73.4	84.9	73.8	90.8	130.7	136.6	110.4	99.3
Q02566	Myosin-6 [OS=Mus musculus]	0	3864.73	70	393	2998	87	1938	223.4	5.73	5283.37	393	Myh6	0.66	-0.6	0.507124	79.5	120.5	115.4	65.3	41.7	69.4	211.8	40.7	50.9	204.7	Oxidation [P376]
Q6PD03	Serine/threonine-protein phosphatase 2A 56 kDa regulatory subunit alpha isoform [OS=Mus musculus]	0	10.706	6	2	3	2	486	56.3	7.03	4.36	2	Ppp2r5a	0.66	-0.6	0.0717639	79.5	120.5	86.9	77	74.3	82.5	157.5	117.2	124.5	80
P50285	Dimethylaniline monooxygenase [N-oxide-forming] 1 [OS=Mus musculus]	0.003	4.471	4	2	2	2	532	59.9	8.47	2.47	2	Fmo1	0.661	-0.6	0.0721016	79.6	120.4	70	87.4	60.3	65.9	99.9	220.8	105.6	90.1
Q9CYL5	Golgi-associated plant pathogenesis-related protein 1 [OS=Mus musculus]	0	11.122	16	2	3	2	154	17.1	9.51	4.52	2	Glipr2	0.661	-0.6	0.0786026	79.6	120.4	75.7	63.3	91.6	89.2	113.3	153.4	136.4	77.2
Q8BH00	2-aminomuconic semialdehyde dehydrogenase [OS=Mus musculus]	0	20.503	17	4	5	4	487	53.6	7.55	13.16	4	Aldh8a1	0.662	-0.6	0.125493	79.7	120.3	77.8	57.8	73.6	68.1	127.8	233.4	72.1	89.4
Q61827	Transcription factor MafK [OS=Mus musculus]	0	11.761	18	4	4	3	156	17.5	10.1	4.67	4	Mafk	0.663	-0.59	0.00471408	79.7	120.3	85.3	75.6	77.5	78.3	117.8	117.3	104.3	143.9
O70456	14-3-3 protein sigma [OS=Mus musculus]	0	107.766	58	14	39	8	248	27.7	4.78	45	14	Sfn	0.664	-0.59	0.119103	79.8	120.2	78.2	71.9	107.8	76.9	78.8	105.8	151.7	128.9
O08585	Clathrin light chain A [OS=Mus musculus]	0	81.237	41	9	46	9	235	25.6	4.58	68.34	9	Clta	0.665	-0.59	0.0157744	79.9	120.1	79.8	75.8	91.5	79.6	107	134.3	135.6	96.4	Oxidation [P194]
Q9D1M7	Peptidyl-prolyl cis-trans isomerase FKBP11 [OS=Mus musculus]	0	17.928	15	5	10	5	201	22.1	9.36	14.62	5	Fkbp11	0.667	-0.58	0.155889	80	120	65.3	72.4	69.8	58.9	118.4	261.8	86.4	67
Q9D379	Epoxide hydrolase 1 [OS=Mus musculus]	0	17.357	3	1	2	1	455	52.5	8.35	3.19	1	Ephx1	0.667	-0.58	0.26217	80	120	71.4	55.4	84.3	80.9	77.3	206.3	168	56.3
Q9EQ20	Methylmalonate-semialdehyde dehydrogenase [acylating], mitochondrial [OS=Mus musculus]	0	88.475	22	9	33	9	535	57.9	8.07	61.51	9	Aldh6a1	0.67	-0.58	0.0825099	80.3	119.7	80.1	78.3	82.9	77.2	116.2	165.3	120.2	79.8
Q8C5W3	Tubulin-specific chaperone cofactor E-like protein [OS=Mus musculus]	0	7.909	6	2	2	2	424	48	5.53	2.28	2	Tbcel	0.67	-0.58	0.0808449	80.3	119.7	71.6	81.5	86.6	81	99.4	149.2	147.8	82.9
Q3U0B3	Dehydrogenase/reductase SDR family member 11 [OS=Mus musculus]	0	17.319	14	3	4	3	260	28.3	6.34	7.43	3	Dhrs11	0.67	-0.58	0.0197777	80.2	119.8	93.9	94	71.4	71.3	116.4	131.3	93.3	128.4
Q9DCU9	4-hydroxy-2-oxoglutarate aldolase, mitochondrial [OS=Mus musculus]	0	33.261	17	4	10	4	321	34.6	7.72	24.18	4	Hoga1	0.671	-0.58	0.165132	80.3	119.7	64.9	67.3	62.8	65.8	130.1	266.1	70	73
P53395	Lipoamide acyltransferase component of branched-chain alpha-keto acid dehydrogenase complex, mitochondrial [OS=Mus musculus]	0	21.476	9	3	7	3	482	53.2	8.6	12.69	3	Dbt	0.677	-0.56	0.0568851	80.7	119.3	86.9	77.2	82.6	73.8	144.1	148.4	96.6	90.5
O35459	Delta(3,5)-Delta(2,4)-dienoyl-CoA isomerase, mitochondrial [OS=Mus musculus]	0	45.286	31	6	19	6	327	36.1	7.71	24.11	6	Ech1	0.678	-0.56	0.0976668	80.8	119.2	82.3	80	69.5	79.4	133.8	174.4	77.5	103.1
P31428	Dipeptidase 1 [OS=Mus musculus]	0	21.453	18	7	13	7	410	45.7	6.37	11.12	7	Dpep1	0.679	-0.56	0.515252	80.9	119.1	67.2	52.9	109.8	54.3	57.3	138.1	282.9	37.6
Q91X83	S-adenosylmethionine synthase isoform type-1 [OS=Mus musculus]	0	30.613	21	6	7	4	396	43.5	5.82	7.3	6	Mat1a	0.68	-0.56	0.18221	80.9	119.1	59.9	59.8	70.2	58.8	110.9	301.5	69.8	69.2
Q02013	Aquaporin-1 [OS=Mus musculus]	0	22.737	14	4	10	4	269	28.8	7.43	6.92	4	Aqp1	0.68	-0.56	0.45957	80.9	119.1	74.7	68.3	93.7	78.5	71.5	177.5	186.6	49.3
P03958	Adenosine deaminase [OS=Mus musculus]	0	33.326	17	4	6	4	352	40	5.72	13.95	4	Ada	0.682	-0.55	0.110188	81.1	118.9	71.6	72.3	89.3	68.6	120.7	92.4	82.6	202.6
Q61878	Bone marrow proteoglycan [OS=Mus musculus]	0.003	4.255	5	1	2	1	223	24.2	6.2	0	1	Prg2	0.684	-0.55	0.158035	81.2	118.8	76	92.6	62.9	85.1	115.1	180.4	120	67.9
Q8JZR0	Long-chain-fatty-acid--CoA ligase 5 [OS=Mus musculus]	0	11.952	6	3	4	3	683	76.2	7.09	4.97	3	Acsl5	0.685	-0.55	0.129813	81.3	118.7	78.6	75.3	90.7	64.2	125.1	191.5	100.8	73.8	Oxidation [P337]
D3Z4I3	RNA-binding protein 24 [OS=Mus musculus]	0	22.575	17	3	8	1	236	24.8	8.51	20.74	3	Rbm24	0.686	-0.54	0.891413	81.3	118.7	115.2	134.3	27.7	120.5	171.9	0	24.3	206.1
Q8BMF4	Dihydrolipoyllysine-residue acetyltransferase component of pyruvate dehydrogenase complex, mitochondrial [OS=Mus musculus]	0	35.883	12	4	6	4	642	67.9	8.57	16.67	4	Dlat	0.687	-0.54	0.352586	81.4	118.6	64.7	91.7	71.8	108.4	153.2	91.1	60.7	158.3
P61458	Pterin-4-alpha-carbinolamine dehydratase [OS=Mus musculus]	0	8.464	31	4	8	4	104	12	6.8	13.44	4	Pcbd1	0.688	-0.54	0.32952	81.5	118.5	59.6	67	75.2	78.8	145.3	252.5	73.2	48.4
P08103	Tyrosine-protein kinase HCK [OS=Mus musculus]	0	9.292	7	3	5	2	524	59.1	7.24	5.73	3	Hck	0.688	-0.54	0.00633579	81.5	118.5	82.4	78.5	78.7	83.8	107.9	136.1	127	105.7
Q9JMD3	START domain-containing protein 10 [OS=Mus musculus]	0	33.7	27	6	18	6	291	32.9	7.12	15.7	6	Stard10	0.689	-0.54	0.225934	81.6	118.4	64.4	74.8	86.6	72.4	128.3	222.2	88.9	62.3	Oxidation [P4]
P19157	Glutathione S-transferase P 1 [OS=Mus musculus]	0	91.291	33	7	99	7	210	23.6	7.87	128.99	7	Gstp1	0.69	-0.54	0.0244651	81.6	118.4	80.9	78	83.1	80.8	134.2	141.6	99	102.4
P01864	Ig gamma-2A chain C region secreted form [OS=Mus musculus]	0	12.681	12	3	5	3	335	36.6	8.22	3.3	3		0.691	-0.53	0.0455511	81.7	118.3	82.3	80	77.9	83.3	97.8	143	141.1	94.6
P42703	Leukemia inhibitory factor receptor [OS=Mus musculus]	0	9.87	7	4	4	4	1092	122.5	6.04	4.88	4	Lifr	0.691	-0.53	0.04409	81.7	118.3	71.2	104.3	68.4	92.8	126.1	95.7	109.8	131.8	Oxidation [P1025]
Q5FWH3	Grainyhead-like protein 3 homolog [OS=Mus musculus]	0.033	1.961	1	1	3	1	603	67.8	6.55	1.9	1	Grhl3	0.691	-0.53	0.0080199	81.7	118.3	75.3	73.4	97.5	86.5	103.5	126.9	129.2	107.7
Q60766	Immunity-related GTPase family M protein 1 [OS=Mus musculus]	0	25.186	19	6	8	6	409	46.5	8.28	5.05	6	Irgm1	0.692	-0.53	0.167047	81.8	118.2	60.4	66	83.9	77.8	88.9	232.9	120.7	69.4	Oxidation [P236; P242]
P20918	Plasminogen [OS=Mus musculus]	0	59.819	20	13	23	12	812	90.7	6.6	15.34	13	Plg	0.692	-0.53	0.010258	81.8	118.2	87.9	80	78.1	76.5	115	147	113.4	102.1
P08905	Lysozyme C-2 [OS=Mus musculus]	0	58.354	34	5	13	5	148	16.7	8.81	34.34	5	Lyz2	0.692	-0.53	0.210241	81.8	118.2	80.8	75.9	81.8	77.2	88.1	148.1	179.6	68.5
P22907	Porphobilinogen deaminase [OS=Mus musculus]	0	31.24	20	6	9	6	361	39.3	6.87	10.28	6	Hmbs	0.693	-0.53	0.33198	81.9	118.1	69.8	69.5	82.8	81.1	110.5	229.3	106.6	50.5
P51855	Glutathione synthetase [OS=Mus musculus]	0	62.402	29	9	19	9	474	52.2	5.8	29.36	9	Gss	0.695	-0.53	0.0695284	82	118	83.2	53.4	73.1	82.9	124.7	199.8	100.5	82.4
P05202	Aspartate aminotransferase, mitochondrial [OS=Mus musculus]	0	215.596	63	34	141	34	430	47.4	9	198.74	34	Got2	0.695	-0.53	0.154415	82	118	89.2	88.6	69.2	85.7	137.6	144.8	70.7	114.2
Q99J08	SEC14-like protein 2 [OS=Mus musculus]	0	32.682	16	4	11	4	403	46.3	7.11	20.65	4	Sec14l2	0.696	-0.52	0.364524	82.1	117.9	74	69.6	79.7	76.1	91.2	234.4	127.4	47.5
Q8CE50	Sorting nexin-30 [OS=Mus musculus]	0	22.772	12	4	6	4	437	49.5	5.35	13.66	4	Snx30	0.697	-0.52	0.497013	82.2	117.8	71.2	76.2	113.8	80.4	79.9	157.5	165.1	55.9
Q62087	Serum paraoxonase/lactonase 3 [OS=Mus musculus]	0	14.807	13	4	4	3	354	39.3	5.74	3.84	4	Pon3	0.697	-0.52	0.397171	82.1	117.9	81.1	79.1	97.5	76.1	82.7	164.3	159.7	59.5
Q8VCT4	Carboxylesterase 1D [OS=Mus musculus]	0	31.831	14	7	8	6	565	61.7	6.61	13.25	7	Ces1d	0.698	-0.52	0.205246	82.2	117.8	80.7	87.1	96.2	80.2	104.8	141.2	137.3	72.5
Q9CWS0	N(G),N(G)-dimethylarginine dimethylaminohydrolase 1 [OS=Mus musculus]	0	10.259	15	4	6	4	285	31.4	5.97	7.12	4	Ddah1	0.699	-0.52	0.156108	82.3	117.7	72.3	68	99.2	75.9	125.6	191.5	89.4	78	Oxidation [P215]
Q9ERL7	Glia maturation factor gamma [OS=Mus musculus]	0	59.757	37	5	27	5	142	16.7	5.71	37.89	5	Gmfg	0.7	-0.51	0.0725928	82.4	117.6	71	69.1	104.7	76.1	96.7	94.4	113.9	174.1
P46414	Cyclin-dependent kinase inhibitor 1B [OS=Mus musculus]	0	49.189	63	8	25	8	197	22.2	7.02	30.55	8	Cdkn1b	0.7	-0.51	0.0612246	82.3	117.7	75.4	88.3	92.9	81.3	84.6	132	134.6	111
P35505	Fumarylacetoacetase [OS=Mus musculus]	0	80.354	37	12	32	12	419	46.1	7.18	39.39	12	Fah	0.701	-0.51	0.165498	82.4	117.6	69.9	62.9	70.6	71.2	134.4	243.5	74.8	72.7
Q8QZT1	Acetyl-CoA acetyltransferase, mitochondrial [OS=Mus musculus]	0	90.571	28	12	40	12	424	44.8	8.51	85.43	12	Acat1	0.702	-0.51	0.0711194	82.5	117.5	94	84.2	73.7	81.1	128.4	147.1	83.8	107.7
Q8R3B7	Bromodomain-containing protein 8 [OS=Mus musculus]	0	21.238	6	5	9	4	951	102.5	4.72	9.64	5	Brd8	0.702	-0.51	0.0491822	82.5	117.5	89	84.5	72.4	85.8	130.9	139.7	85.4	112.4	Oxidation [P535]
Q8VD31	Tapasin-related protein [OS=Mus musculus]	0.002	5.313	3	2	2	1	451	48.7	6.46	2.68	2	Tapbpl	0.704	-0.51	0.259541	82.7	117.3	62.1	65.3	127.1	95.1	149.6	112.6	111	77.3
O55103	Periaxin [OS=Mus musculus]	0	22.314	4	5	6	5	1391	147.6	8.1	12.04	5	Prx	0.705	-0.5	0.290398	82.7	117.3	79.5	38.5	56.6	77.6	50.8	166.3	277.6	53.1
Q9QWR8	Alpha-N-acetylgalactosaminidase [OS=Mus musculus]	0	13.206	7	3	6	2	415	47.2	6.44	7.12	3	Naga	0.706	-0.5	0.372679	82.8	117.2	86.7	70.1	114.6	80.8	106.4	146.3	131.9	63.4
Q69ZF3	Non-lysosomal glucosylceramidase [OS=Mus musculus]	0.008	3.236	4	3	3	3	918	103.2	5.59	0	3	Gba2	0.706	-0.5	0.383382	82.8	117.2	78	81.8	48.7	73.3	213.1	57.6	48.2	199.2
P08032	Spectrin alpha chain, erythrocytic 1 [OS=Mus musculus]	0	220.9	21	32	67	32	2415	279.7	5.03	107.59	32	Spta1	0.708	-0.5	0.119414	82.9	117.1	79.9	77.9	79.7	76.5	101.3	184	122.1	78.5	Oxidation [P4]
Q64669	NAD(P)H dehydrogenase [quinone] 1 [OS=Mus musculus]	0	24.135	10	1	2	1	274	30.9	8.72	7.41	1	Nqo1	0.708	-0.5	0.117164	82.9	117.1	70.4	84.3	78.9	74	120.8	80.2	96.5	194.9
P15327	Bisphosphoglycerate mutase [OS=Mus musculus]	0	28.895	26	5	10	5	259	30	7.06	20.18	5	Bpgm	0.709	-0.5	0.363114	83	117	70.6	72.5	92.1	76.8	70.8	201.9	156.4	58.8
G3X982	Aldehyde oxidase 3 [OS=Mus musculus]	0	20.886	7	7	8	7	1335	146.8	6.46	8.49	7	Aox3	0.711	-0.49	0.160106	83.1	116.9	74.2	78.2	86.9	77.3	105.8	190.9	113	73.5
Q9D7J9	Enoyl-CoA hydratase domain-containing protein 3, mitochondrial [OS=Mus musculus]	0	13.724	9	2	4	2	300	32.4	8.34	9.53	2	Echdc3	0.711	-0.49	0.167714	83.1	116.9	72.5	79	65.1	79.8	134.6	212.5	72.2	84.2
Q91Z53	Glyoxylate reductase/hydroxypyruvate reductase [OS=Mus musculus]	0	68.879	35	12	30	11	328	35.3	7.65	46.15	12	Grhpr	0.712	-0.49	0.137178	83.2	116.8	76.9	76.3	72.3	79.1	137.2	193.4	80.5	84.4
Q9DCW4	Electron transfer flavoprotein subunit beta [OS=Mus musculus]	0	126.988	58	17	52	17	255	27.6	8.1	119.86	17	Etfb	0.713	-0.49	0.110444	83.3	116.7	94.9	89.8	72.3	87.3	129.2	126.9	78.2	121.5	Oxidation [P92]
Q9WVL0	Maleylacetoacetate isomerase [OS=Mus musculus]	0	12.316	9	3	11	3	216	24.3	7.85	14.11	3	Gstz1	0.715	-0.48	0.238948	83.4	116.6	75.7	80.5	85.5	70.3	116.8	206.4	102	62.7
P54726	UV excision repair protein RAD23 homolog A [OS=Mus musculus]	0	39.502	32	8	20	6	363	39.7	4.58	19.67	8	Rad23a	0.715	-0.48	0.58663	83.4	116.6	154.2	77.7	75.4	70.9	120	70.2	95.7	135.9
O35728	Cytochrome P450 4A14 [OS=Mus musculus]	0.02	2.361	3	1	1	1	507	58.7	8.78	0	1	Cyp4a14	0.716	-0.48	0.231675	83.5	116.5	67.4	72	88.4	81.7	98.4	211.5	116.5	64
P11679	Keratin, type II cytoskeletal 8 [OS=Mus musculus]	0	343.569	68	41	302	34	490	54.5	5.82	451.14	41	Krt8	0.716	-0.48	0.0438181	83.4	116.6	80.3	83.4	106.6	84.2	91.8	115.3	118.7	119.7
Q99K30	Epidermal growth factor receptor kinase substrate 8-like protein 2 [OS=Mus musculus]	0	54.457	20	10	20	10	729	82.2	7.18	30.17	10	Eps8l2	0.716	-0.48	0.77672	83.4	116.6	72	76.9	118.4	77.5	83.9	196.9	138.7	35.7	Oxidation [P116; P118]
P17563	Methanethiol oxidase [OS=Mus musculus]	0	315.494	53	29	117	4	472	52.5	6.29	232.64	29	Selenbp1	0.717	-0.48	0.558598	83.5	116.5	75.2	70.1	102.4	83	70	173.6	176.1	49.5	Oxidation [P22; P373; P375]
Q99LC5	Electron transfer flavoprotein subunit alpha, mitochondrial [OS=Mus musculus]	0	86.288	27	4	19	4	333	35	8.38	52.68	4	Etfa	0.718	-0.48	0.0700744	83.6	116.4	92.7	90.1	73.1	84.8	133.4	122.1	82.3	121.5	Oxidation [P258]
Q9DBT9	Dimethylglycine dehydrogenase, mitochondrial [OS=Mus musculus]	0	25.407	14	7	8	7	869	97.2	7.88	6.81	7	Dmgdh	0.718	-0.48	0.216866	83.6	116.4	70.6	71.9	76.9	76.8	117.3	230.3	91.4	64.7
Q8BXN7	Protein phosphatase 1K, mitochondrial [OS=Mus musculus]	0	17.325	11	3	3	3	372	40.9	6.39	8.53	3	Ppm1k	0.721	-0.47	0.138812	83.8	116.2	84.6	73.3	88.8	78.8	139.8	163	91.7	79.9
Q8BYZ1	ABI gene family member 3 [OS=Mus musculus]	0	16.331	12	3	5	3	367	39.1	5.54	7.93	3	Abi3	0.721	-0.47	0.064314	83.8	116.2	62.9	67.5	95.8	104.7	116.7	106.7	97.1	148.5
Q99LS3	Phosphoserine phosphatase [OS=Mus musculus]	0	38.579	23	3	10	3	225	25.1	6.14	23	3	Psph	0.723	-0.47	0.129339	83.9	116.1	74.9	79.4	77.9	68.4	134.5	199.4	82.9	82.7
Q9JLR9	HIG1 domain family member 1A, mitochondrial [OS=Mus musculus]	0	25.204	22	1	6	1	95	10.4	9.79	24.65	1	Higd1a	0.723	-0.47	0.288245	83.9	116.1	112.8	83.6	57.9	90.6	143.3	102.9	67.9	141
Q3U5Q7	UMP-CMP kinase 2, mitochondrial [OS=Mus musculus]	0	29.721	17	5	8	5	447	50	7.27	11.76	5	Cmpk2	0.723	-0.47	0.26601	83.9	116.1	61.2	80.7	88.2	86.7	80.5	171.1	166.5	65.1
Q8VDG7	Platelet-activating factor acetylhydrolase 2, cytoplasmic [OS=Mus musculus]	0.002	4.929	6	2	2	2	390	43.5	7.47	0	2	Pafah2	0.724	-0.47	0.618753	84	116	78.4	79.3	82.1	99.8	90.6	188.9	137	43.9
Q9D394	Protein RUFY3 [OS=Mus musculus]	0.003	4.556	3	1	1	1	469	53	5.49	2.66	1	Rufy3	0.724	-0.47	0.284751	84	116	54.6	84.1	144.7	76.7	107.8	114.2	114.8	103.1
Q64433	10 kDa heat shock protein, mitochondrial [OS=Mus musculus]	0.003	4.868	18	2	17	2	102	11	8.35	11.12	2	Hspe1	0.725	-0.46	0.245273	84.1	115.9	93.8	89.7	83.7	87.4	129.7	120.2	71.4	124
P08414	Calcium/calmodulin-dependent protein kinase type IV [OS=Mus musculus]	0.013	2.924	2	1	1	1	469	52.6	4.93	2.17	1	Camk4	0.725	-0.46	0.244303	84.1	115.9	73.4	65.9	73	68.9	120.1	60.8	79.7	258.3
P56395	Cytochrome b5 [OS=Mus musculus]	0	59.148	42	10	33	10	134	15.2	5.07	74.91	10	Cyb5a	0.729	-0.46	0.074314	84.3	115.7	76.3	76.6	90	81.7	114.9	168.3	89.7	102.5
Q149F3	Eukaryotic peptide chain release factor GTP-binding subunit ERF3B [OS=Mus musculus]	0	28.681	10	6	16	1	632	69.1	5.2	4.74	6	Gspt2	0.729	-0.46	0.281167	84.3	115.7	82.2	79	120.8	60.9	108.4	166.6	112.7	69.4
P45700	Mannosyl-oligosaccharide 1,2-alpha-mannosidase IA [OS=Mus musculus]	0	17.683	5	2	2	2	655	73.2	6.81	5.63	2	Man1a1	0.729	-0.46	0.246604	84.3	115.7	76.4	71.4	90.5	82.4	102.4	196.1	115.7	64.9
Q62426	Cystatin-B [OS=Mus musculus]	0	38.195	38	4	7	4	98	11	7.39	19.1	4	Cstb	0.729	-0.46	0.000887878	84.3	115.7	84.1	76.8	91.5	86.8	104.5	119.6	115	121.7
Q00623	Apolipoprotein A-I [OS=Mus musculus]	0	187.222	65	22	140	22	264	30.6	5.73	210.17	22	Apoa1	0.73	-0.45	0.022122	84.4	115.6	85.3	81.8	87	83.4	102.9	129.7	130.3	99.5
Q8CCT4	Transcription elongation factor A protein-like 5 [OS=Mus musculus]	0	62.541	48	7	25	7	200	22	6.2	16.08	7	Tceal5	0.731	-0.45	0.275008	84.5	115.5	91.9	94.3	76	78.7	142.3	153.4	68.6	94.9
Q9Z2I8	Succinate--CoA ligase [GDP-forming] subunit beta, mitochondrial [OS=Mus musculus]	0	73.587	17	6	34	6	433	46.8	7.02	40.57	6	Suclg2	0.731	-0.45	0.176328	84.5	115.5	96.3	81	67.8	86.4	135.8	162	74.4	96.3
Q64442	Sorbitol dehydrogenase [OS=Mus musculus]	0	53.07	32	11	21	11	357	38.2	7.02	35.79	11	Sord	0.731	-0.45	0.164218	84.5	115.5	75.8	75.8	70.1	74.2	119.8	221.9	74.6	87.7
Q7TQD2	Tubulin polymerization-promoting protein [OS=Mus musculus]	0	6.687	17	2	2	2	218	23.6	9.42	4.73	2	Tppp	0.731	-0.45	0.110158	84.5	115.5	103.4	103.4	62.4	69.8	140.8	87.1	107.4	125.8
P70441	Na(+)/H(+) exchange regulatory cofactor NHE-RF1 [OS=Mus musculus]	0	97.72	43	10	35	10	355	38.6	5.9	59.88	10	Slc9a3r1	0.731	-0.45	0.019159	84.5	115.5	82.7	77.5	97.7	84.6	95.7	132.3	107.7	121.7
P99029	Peroxiredoxin-5, mitochondrial [OS=Mus musculus]	0.006	3.475	4	1	13	1	210	21.9	8.85	2.14	1	Prdx5	0.731	-0.45	0.0702635	84.4	115.6	93.7	84.7	75.6	86.3	109.8	140.5	124.6	84.8
Q9D154	Leukocyte elastase inhibitor A [OS=Mus musculus]	0	18.498	11	4	4	4	379	42.5	6.21	11.13	4	Serpinb1a	0.732	-0.45	0.0592266	84.5	115.5	81.5	86	81.9	85.4	123.6	146.6	105.7	89.3
Q5BL07	Peroxisome biogenesis factor 1 [OS=Mus musculus]	0	13.943	6	5	5	5	1284	141.3	6.35	2.57	5	Pex1	0.732	-0.45	0.170173	84.5	115.5	69.8	86.9	74.2	107	105.3	164.9	114.3	77.7
Q920E5	Farnesyl pyrophosphate synthase [OS=Mus musculus]	0	103.587	29	9	27	9	353	40.6	5.66	52.28	9	Fdps	0.732	-0.45	0.175843	84.5	115.5	71.3	67.5	73.5	71.3	125	239.6	75.9	75.9
Q9JLI6	Selenocysteine lyase [OS=Mus musculus]	0	18.21	12	6	10	6	432	47.1	6.8	5.88	6	Scly	0.734	-0.45	0.101818	84.7	115.3	88.3	78.9	78.9	78.9	114.9	173.2	100.6	86.3
P04104	Keratin, type II cytoskeletal 1 [OS=Mus musculus]	0.004	4.002	4	2	4	2	637	65.6	8.15	0	2	Krt1	0.734	-0.45	0.939999	84.6	115.4	61.2	31.9	364.5	41.8	43.9	76.2	118.2	62.3
P36552	Oxygen-dependent coproporphyrinogen-III oxidase, mitochondrial [OS=Mus musculus]	0	75.654	31	12	36	12	443	49.7	8.53	67.69	12	Cpox	0.735	-0.44	0.168924	84.7	115.3	78.6	69.2	76.7	76.6	132.1	208.4	82.3	76.1
P42225	Signal transducer and activator of transcription 1 [OS=Mus musculus]	0	26.445	10	7	19	7	749	87.1	5.58	18.55	7	Stat1	0.736	-0.44	0.00189211	84.8	115.2	84.6	79.9	88.1	92.6	100.8	119.4	117.1	117.4	Oxidation [P690]
P52760	2-iminobutanoate/2-iminopropanoate deaminase [OS=Mus musculus]	0	36.558	36	5	12	5	135	14.2	8.68	24.44	5	Rida	0.736	-0.44	0.169477	84.8	115.2	77.6	72.1	84.7	71	120.6	210.5	85.7	77.8
Q3UW53	Protein Niban 1 [OS=Mus musculus]	0	33.944	9	8	15	8	926	102.6	4.78	20.93	8	Niban1	0.737	-0.44	0.188259	84.8	115.2	83.9	84.4	87.1	84.1	132.2	153.9	99	75.4
Q5FW53	Myosin-binding protein H-like [OS=Mus musculus]	0.003	4.227	4	1	1	1	355	38.7	8.32	2	1	Mybphl	0.738	-0.44	0.245745	84.9	115.1	116.8	59.1	80.7	83.2	166.7	71.3	112.6	109.5
Q99K85	Phosphoserine aminotransferase [OS=Mus musculus]	0	99.328	40	14	61	14	370	40.4	8.03	71.13	14	Psat1	0.74	-0.43	0.302809	85.1	114.9	72.4	74.5	85.2	76.9	122.1	222.9	85.6	60.5
P04186	Complement factor B [OS=Mus musculus]	0	40.352	13	5	8	5	761	85	7.37	18.26	5	Cfb	0.741	-0.43	0.0318744	85.1	114.9	86.9	86.3	81.1	82.7	102.4	137	127	96.8
Q9DBF1	Alpha-aminoadipic semialdehyde dehydrogenase [OS=Mus musculus]	0	46.939	18	8	17	7	539	58.8	7.47	36.1	8	Aldh7a1	0.742	-0.43	0.0650399	85.2	114.8	86.1	81.1	83.5	85.8	124.2	145.9	88.8	104.6
Q9DCV4	Regulator of microtubule dynamics protein 1 [OS=Mus musculus]	0	13.748	6	1	2	1	305	35	8.7	6	1	Rmdn1	0.742	-0.43	0.0314797	85.2	114.8	105.6	84.8	80.9	83.7	109.4	122.2	117.7	95.7
O54890	Integrin beta-3 [OS=Mus musculus]	0	6.434	4	3	4	3	787	86.7	5.24	0	3	Itgb3	0.742	-0.43	0.617461	85.2	114.8	82.7	74.6	106.6	87	106.1	172.4	123.2	47.4
P24472	Glutathione S-transferase A4 [OS=Mus musculus]	0	47.604	25	6	14	6	222	25.5	7.39	31.54	6	Gsta4	0.742	-0.43	0.0862869	85.2	114.8	90.1	75.5	98	77	102.2	123.3	147.5	86.5
O08601	Microsomal triglyceride transfer protein large subunit [OS=Mus musculus]	0	27.305	11	7	9	7	894	99	7.62	8.63	7	Mttp	0.744	-0.43	0.174127	85.4	114.6	74.4	76.5	84.7	75.7	124.2	201	84.1	79.4
P40240	CD9 antigen [OS=Mus musculus]	0.005	3.68	3	1	8	1	226	25.2	7.23	4.05	1	Cd9	0.744	-0.43	0.977125	85.3	114.7	91.4	69.2	116.1	58.9	60.6	197.2	188.7	17.9
Q8K370	Acyl-CoA dehydrogenase family member 10 [OS=Mus musculus]	0.001	6.229	3	2	2	2	1069	118.9	8.24	2.38	2	Acad10	0.744	-0.43	0.0502836	85.3	114.7	94.5	79.6	66.8	84.5	126	157.2	96.5	94.8
P15508	Spectrin beta chain, erythrocytic [OS=Mus musculus]	0	170.734	18	25	66	23	2128	245.1	5.33	93.69	25	Sptb	0.745	-0.42	0.0538109	85.4	114.6	89.6	81.4	83	81.4	109.5	151.4	111.2	92.4
Q8JZK9	Hydroxymethylglutaryl-CoA synthase, cytoplasmic [OS=Mus musculus]	0	93.54	15	6	30	6	520	57.5	5.99	52.99	6	Hmgcs1	0.747	-0.42	0.250535	85.5	114.5	86	85.9	82.4	92.3	141.4	144.2	74.1	93.7
Q80Y14	Glutaredoxin-related protein 5, mitochondrial [OS=Mus musculus]	0	17.654	17	2	4	2	152	16.3	6.55	6.95	2	Glrx5	0.748	-0.42	0.150385	85.6	114.4	89.8	92.5	81.1	87.1	121.4	135	77.9	115.2
Q8R1S4	Protein MTSS 1 [OS=Mus musculus]	0	19.751	9	3	6	3	759	82.4	6.8	6.99	3	Mtss1	0.749	-0.42	0.0476762	85.7	114.3	104.2	86.8	86.1	64.6	117.9	121.6	113	105.8
Q8K1B8	Fermitin family homolog 3 [OS=Mus musculus]	0	30.046	17	8	14	8	665	75.6	7.05	8.18	8	Fermt3	0.75	-0.42	0.0321098	85.7	114.3	79.6	88.4	91.6	78.5	107.7	143.3	94.6	116.1
P51175	Protoporphyrinogen oxidase [OS=Mus musculus]	0	19.638	13	4	6	4	477	50.8	8.84	10.09	4	Ppox	0.75	-0.42	0.0470433	85.7	114.3	62.4	88.5	90.5	84.8	132	149.3	101.1	91.3
O88428	Bifunctional 3'-phosphoadenosine 5'-phosphosulfate synthase 2 [OS=Mus musculus]	0.002	5.425	5	3	3	3	621	70.3	7.58	0	3	Papss2	0.753	-0.41	0.300768	85.9	114.1	67.8	84.1	72.6	73.1	136	233.5	68.8	64
P04117	Fatty acid-binding protein, adipocyte [OS=Mus musculus]	0	91.265	60	8	35	8	132	14.6	8.4	86.55	8	Fabp4	0.754	-0.41	0.235062	86	114	89.4	93	59.7	85.9	145.9	92.4	67.8	165.9
Q8R2H9	Phosphoethanolamine/phosphocholine phosphatase [OS=Mus musculus]	0.005	3.811	5	1	1	1	267	29.9	7.94	2.28	1	Phospho1	0.754	-0.41	0.103568	86	114	94.2	98.1	64	77.2	108.9	82.4	117.4	157.8
Q63886	UDP-glucuronosyltransferase 1A1 [OS=Mus musculus]	0.009	3.124	2	1	1	1	535	60	8.62	0	1	Ugt1a1	0.754	-0.41	0.286869	86	114	60.5	53.8	75.2	71.9	85.8	310.9	89.1	52.8
P08553	Neurofilament medium polypeptide [OS=Mus musculus]	0	7.623	3	2	7	1	848	95.9	4.77	3.29	2	Nefm	0.754	-0.41	0.528723	86	114	98	104.3	76.2	83.9	138.2	58.4	112.2	128.9
Q9R1T4	Septin-6 [OS=Mus musculus]	0	43.558	17	7	19	2	434	49.6	6.43	11.95	7	Septin6	0.755	-0.41	0.381465	86	114	92.9	81.4	50.4	71.9	164.2	62.6	53.1	223.5
P05784	Keratin, type I cytoskeletal 18 [OS=Mus musculus]	0	326.605	75	36	220	34	423	47.5	5.33	341.07	36	Krt18	0.755	-0.41	0.0488688	86	114	80.3	78.4	104.2	82.5	96	111	104.6	142.9	Phospho [Y37]
Q9JM62	Receptor expression-enhancing protein 6 [OS=Mus musculus]	0	19.9	15	2	3	2	201	22.2	7.33	6.73	2	Reep6	0.755	-0.41	0.137795	86	114	85.7	77.4	67.9	76.5	115.7	204.1	89.9	82.8
Q61599	Rho GDP-dissociation inhibitor 2 [OS=Mus musculus]	0	8.727	23	2	3	2	200	22.8	5.11	4.64	2	Arhgdib	0.756	-0.4	0.0221883	86.1	113.9	82.1	99.2	74.5	86.2	119.3	103.7	98.9	136.1
Q8BMS1	Trifunctional enzyme subunit alpha, mitochondrial [OS=Mus musculus]	0	131.425	35	23	60	23	763	82.6	9.14	100.45	23	Hadha	0.756	-0.4	0.166556	86.1	113.9	94.3	95	67.6	89.1	136.9	119.6	74.5	123	Oxidation [P746]
Q6P3A8	2-oxoisovalerate dehydrogenase subunit beta, mitochondrial [OS=Mus musculus]	0	16.302	12	5	8	5	390	42.9	6.7	13.59	5	Bckdhb	0.757	-0.4	0.0645413	86.2	113.8	106.9	90.5	79.8	69.1	118.9	134.7	94.2	105.9
Q80U28	MAP kinase-activating death domain protein [OS=Mus musculus]	0	8.01	5	4	4	4	1577	175.1	6.04	0	4	Madd	0.758	-0.4	0.058764	86.2	113.8	84.4	84	102.1	70.4	91.8	144.7	118.8	103.8	Oxidation [P105]
Q6P8J7	Creatine kinase S-type, mitochondrial [OS=Mus musculus]	0	89.486	38	13	24	8	419	47.4	8.4	30.67	13	Ckmt2	0.758	-0.4	0.407222	86.2	113.8	75.3	81.3	52.9	70.5	175.2	52.7	49.7	242.4
Q9D0F9	Phosphoglucomutase-1 [OS=Mus musculus]	0	94.473	38	18	76	17	562	61.4	6.57	73.61	18	Pgm1	0.758	-0.4	0.114741	86.2	113.8	96.9	95.6	64.5	85.6	137.8	126.9	80.4	112.2
Q9DBD0	Inhibitor of carbonic anhydrase [OS=Mus musculus]	0	47.069	20	10	15	9	700	76.7	7.25	24.36	10	Ica	0.759	-0.4	0.0714096	86.3	113.7	87.9	84.2	82.4	86.9	116.8	145	108.8	88
Q8BYC6	Serine/threonine-protein kinase TAO3 [OS=Mus musculus]	0	41.096	14	11	23	9	898	105.3	7.36	23.58	11	Taok3	0.76	-0.4	0.272537	86.4	113.6	75.1	88.4	103.9	81.4	92.5	149.8	134.6	74.2
P70180	Atrial natriuretic peptide receptor 3 [OS=Mus musculus]	0	14.322	6	3	4	3	536	59.8	7.09	6.08	3	Npr3	0.76	-0.4	0.367733	86.4	113.6	95.2	82.7	76.1	85.4	91.6	133.3	173.2	62.4
Q03311	Cholinesterase [OS=Mus musculus]	0	17.102	5	3	4	3	603	68.4	7.25	7.66	3	Bche	0.76	-0.4	0.432925	86.4	113.6	93.8	88.8	45.2	78.5	161.5	212.6	44.9	74.8
P53657	Pyruvate kinase PKLR [OS=Mus musculus]	0	183.835	39	27	66	15	574	62.3	7.09	118.39	27	Pklr	0.76	-0.4	0.170101	86.4	113.6	78.2	79.8	77.1	79.5	110.1	200.8	97.7	76.8
Q9Z0R0	Serine/threonine-protein kinase haspin [OS=Mus musculus]	0.001	5.906	3	2	3	2	754	84.1	9.01	2.1	2	Haspin	0.761	-0.39	0.986326	86.4	113.6	81	81.6	125.8	95.7	110.9	121.6	140.5	42.9
Q9JHU2	Palmdelphin [OS=Mus musculus]	0	23.269	20	7	8	7	551	62.7	5.66	5.63	7	Palmd	0.762	-0.39	0.00166261	86.5	113.5	84.5	83.8	83.7	92.1	112.4	127.2	108.6	107.7
Q9Z2G9	Oxidoreductase HTATIP2 [OS=Mus musculus]	0.009	3.155	4	1	1	1	242	26.9	8.59	2.31	1	Htatip2	0.762	-0.39	0.0963242	86.5	113.5	80.8	87.2	94	81.4	120.6	147.6	87	101.3
Q71RI9	Kynurenine--oxoglutarate transaminase 3 [OS=Mus musculus]	0	17.839	11	3	4	3	455	51.1	8.37	10.07	3	Kyat3	0.763	-0.39	0.156075	86.6	113.4	82.1	86.8	69.1	91.5	136.2	164.3	80.2	89.8
Q99KR7	Peptidyl-prolyl cis-trans isomerase F, mitochondrial [OS=Mus musculus]	0	33.419	25	6	20	5	206	21.7	9.16	24.61	6	Ppif	0.764	-0.39	0.165034	86.7	113.3	99.5	86.1	68.9	90.2	148.2	119.2	76.4	111.5
P24270	Catalase [OS=Mus musculus]	0	165.809	43	25	117	25	527	59.8	7.88	151.33	25	Cat	0.764	-0.39	0.245442	86.6	113.4	80.3	78.1	88.3	85.8	98.7	179.5	119.5	69.8	Oxidation [P391]
Q99MU3	Double-stranded RNA-specific adenosine deaminase [OS=Mus musculus]	0	14.82	4	4	6	3	1178	130.4	8.7	4.13	4	Adar	0.764	-0.39	0.230025	86.6	113.4	85.7	89.6	110.2	72.7	78.6	132.5	128.2	102.6
Q62189	U1 small nuclear ribonucleoprotein A [OS=Mus musculus]	0	16.801	17	3	9	3	287	31.8	9.8	9.94	3	Snrpa	0.765	-0.39	0.409738	86.7	113.3	111.3	94.7	79.8	79.5	122.9	137	105.2	69.6
P08071	Lactotransferrin [OS=Mus musculus]	0	54.122	15	7	13	7	707	77.8	8.53	28.3	7	Ltf	0.765	-0.39	0.25858	86.7	113.3	82.2	86.5	91.2	81.8	117.3	167.1	103.6	70.4
Q91X91	Nicotinate-nucleotide pyrophosphorylase [carboxylating] [OS=Mus musculus]	0	38.498	30	5	7	5	299	31.5	6.71	18.5	5	Qprt	0.766	-0.38	0.224223	86.8	113.2	78.1	77	89.3	89.1	122.6	174.9	96.6	72.4
P63038	60 kDa heat shock protein, mitochondrial [OS=Mus musculus]	0	461.181	42	39	150	39	573	60.9	6.18	352.01	39	Hspd1	0.766	-0.38	0.176366	86.8	113.2	92.1	95.6	78.8	87.7	133.9	119.4	77.1	115.3
Q9QUG2	DNA polymerase kappa [OS=Mus musculus]	0.002	5.299	3	2	2	2	852	95.9	6.7	0	2	Polk	0.767	-0.38	0.29101	86.8	113.2	77.2	87	123.7	77.7	106.1	137.3	108.3	82.7
E9Q4Z2	Acetyl-CoA carboxylase 2 [OS=Mus musculus]	0	29.742	3	5	11	3	2448	275.6	6.32	16.28	5	Acacb	0.767	-0.38	0.315739	86.8	113.2	95.1	110.4	49.4	82.9	140.2	95.7	64.8	161.5
Q91ZE0	Trimethyllysine dioxygenase, mitochondrial [OS=Mus musculus]	0	13.974	6	2	4	2	421	49.6	8.25	9.72	2	Tmlhe	0.768	-0.38	0.291469	86.9	113.1	96.1	91.4	79.8	85.1	143.7	133.8	71.5	98.5
Q8K5B2	Multiple coagulation factor deficiency protein 2 homolog [OS=Mus musculus]	0	34.537	14	3	19	3	145	16.2	4.72	23.51	3	Mcfd2	0.768	-0.38	0.358275	86.9	113.1	77.4	77	93.3	82.1	105.5	201.6	102.2	61
Q9Z329	Inositol 1,4,5-trisphosphate receptor type 2 [OS=Mus musculus]	0	8.039	2	4	4	3	2701	307.3	6.44	2.94	4	Itpr2	0.769	-0.38	0.0351283	86.9	113.1	79.5	83.1	83.7	99.1	96.8	140.6	105.6	111.5
P58044	Isopentenyl-diphosphate Delta-isomerase 1 [OS=Mus musculus]	0	44.491	26	5	17	5	227	26.3	6.16	29.27	5	Idi1	0.771	-0.37	0.115502	87.1	112.9	79.5	77.5	85.2	86.9	120.5	168.9	87	94.4	Oxidation [P119]
Q99PL5	Ribosome-binding protein 1 [OS=Mus musculus]	0	459.639	29	35	170	35	1605	172.8	9.33	307.18	35	Rrbp1	0.771	-0.37	0.37017	87.1	112.9	78.8	87.4	93.3	84	117.7	171.9	104.9	62	Oxidation [P852; P1482]
Q6TCG2	Membrane progesterone receptor epsilon [OS=Mus musculus]	0	10.748	7	2	2	2	375	42.7	8.76	5.32	2	Paqr9	0.771	-0.38	0.183192	87.1	112.9	73.8	72.1	84.2	83.1	106.5	207.3	76.1	96.9
P08226	Apolipoprotein E [OS=Mus musculus]	0	102.864	39	13	94	13	311	35.8	5.68	156.94	13	Apoe	0.771	-0.38	0.0850423	87	113	86.2	84.7	83.6	84.2	103.5	152.7	116	89
P09411	Phosphoglycerate kinase 1 [OS=Mus musculus]	0	228.087	42	28	92	27	417	44.5	7.9	161.82	28	Pgk1	0.771	-0.38	0.206304	87	113	97	94.5	65.9	91.1	137.3	114.4	73	126.7	Oxidation [P28]
Q8K1Z0	Ubiquinone biosynthesis protein COQ9, mitochondrial [OS=Mus musculus]	0	31.817	15	3	9	3	313	35.1	5.92	22.75	3	Coq9	0.772	-0.37	0.39291	87.2	112.8	99.2	94.2	51.8	94.1	150.7	98.5	56.6	154.9	Phospho [Y77]
Q3LS21	Potassium channel subfamily K member 9 [OS=Mus musculus]	0.031	1.991	6	2	3	2	402	44.9	7.94	0	2	Kcnk9	0.772	-0.37	0.29828	87.1	112.9	90.7	80.8	98.7	90.2	110.1	72.1	124.7	132.7
Q9EQK5	Major vault protein [OS=Mus musculus]	0	123.175	29	16	40	16	861	95.9	5.59	82.3	16	Mvp	0.772	-0.37	0.0779604	87.1	112.9	84.4	79.4	94.1	87.7	95.4	130.3	136.3	92.4
Q8R2Q8	Bone marrow stromal antigen 2 [OS=Mus musculus]	0	9.944	11	1	1	1	172	19.1	7.34	3.56	1	Bst2	0.774	-0.37	0.373728	87.3	112.7	91.6	85.1	82.7	87	85.7	144.1	156.2	67.7
Q91V36	Nuclear receptor-binding protein 2 [OS=Mus musculus]	0	9.166	3	1	1	1	499	57.3	6.35	3.28	1	Nrbp2	0.774	-0.37	0.569854	87.3	112.7	80.3	102.1	91.9	87.5	95.2	140.9	143.1	59
Q9CQ62	2,4-dienoyl-CoA reductase [(3E)-enoyl-CoA-producing], mitochondrial [OS=Mus musculus]	0	13.878	6	2	7	2	335	36.2	8.95	3.32	2	Decr1	0.775	-0.37	0.201785	87.3	112.7	86.1	82.8	83.1	84.4	127.6	166.5	91.5	77.9
Q07417	Short-chain specific acyl-CoA dehydrogenase, mitochondrial [OS=Mus musculus]	0	107.783	31	11	49	10	412	44.9	8.47	85.34	11	Acads	0.775	-0.37	0.0642846	87.3	112.7	92.9	93.9	79.2	85.1	127.1	128.4	89.7	103.6	Oxidation [P35; P157]
Q8CCJ3	E3 UFM1-protein ligase 1 [OS=Mus musculus]	0	8.557	6	4	6	4	793	89.5	6.67	4.02	4	Ufl1	0.775	-0.37	0.421191	87.3	112.7	73.9	84.4	105.4	85.7	108.1	169.7	111.6	61.3
Q922E4	Ethanolamine-phosphate cytidylyltransferase [OS=Mus musculus]	0	22.811	25	6	11	6	404	45.2	6.58	11.77	6	Pcyt2	0.776	-0.37	0.159148	87.4	112.6	87.4	82.7	82.8	81.8	126.5	164.8	90.1	83.9
Q9QXY6	EH domain-containing protein 3 [OS=Mus musculus]	0	29.617	14	10	23	2	535	60.8	6.46	18.36	10	Ehd3	0.777	-0.36	0.403365	87.5	112.5	76.5	81.8	91.6	86.9	94.1	185.6	124.9	58.7
Q9ES46	Beta-parvin [OS=Mus musculus]	0	10.163	12	4	6	4	365	41.6	6.33	2.86	4	Parvb	0.777	-0.36	0.261849	87.5	112.5	92.1	93	80.7	87.3	142.3	104	72.5	128.1	Oxidation [P63]
Q9JKY5	Huntingtin-interacting protein 1-related protein [OS=Mus musculus]	0	82.936	24	19	33	19	1068	119.4	6.52	46.38	19	Hip1r	0.778	-0.36	0.199921	87.5	112.5	85.3	82.9	93.4	86.9	112.8	153	108.6	77
Q9WV98	Mitochondrial import inner membrane translocase subunit Tim9 [OS=Mus musculus]	0	10.728	19	1	3	1	89	10.3	7.21	3.36	1	Timm9	0.779	-0.36	0.219521	87.6	112.4	80.8	106.8	65.3	97.2	109.5	118.2	75.8	146.4
O09172	Glutamate--cysteine ligase regulatory subunit [OS=Mus musculus]	0	15.434	15	4	8	4	274	30.5	5.52	2.18	4	Gclm	0.779	-0.36	0.346017	87.6	112.4	80.4	80.5	99.7	88.9	109.5	165.9	107.8	67.4	Oxidation [P36; P67]
P53566	CCAAT/enhancer-binding protein alpha [OS=Mus musculus]	0	8.662	12	2	2	2	359	37.4	7.66	2.65	2	Cebpa	0.779	-0.36	0.478996	87.6	112.4	79.7	78.4	90.9	103.1	97.7	168	122.4	59.7
Q8R0F8	Acylpyruvase FAHD1, mitochondrial [OS=Mus musculus]	0.044	1.712	4	1	1	1	227	25.2	7.69	0	1	Fahd1	0.78	-0.36	0.286303	87.7	112.3	87.3	113.8	71.5	92.5	111.9	127	77.4	118.6
Q8CH02	SURP and G-patch domain-containing protein 1 [OS=Mus musculus]	0	23.959	8	3	3	3	643	72.6	7.64	8.15	3	Sugp1	0.78	-0.36	0.0983835	87.6	112.4	99.4	78.2	86.2	85.5	138.3	126.5	90.2	95.8
O35405	5'-3' exonuclease PLD3 [OS=Mus musculus]	0	12.903	7	3	4	3	488	54.4	6.52	9.4	3	Pld3	0.781	-0.36	0.245709	87.7	112.3	106.2	72	113.5	71.8	108.3	127.1	115.7	85.4
Q8K0C8	Cytochrome c oxidase assembly protein COX19 [OS=Mus musculus]	0	8.959	36	3	5	3	92	10.8	8.07	2.5	3	Cox19	0.781	-0.36	0.049178	87.7	112.3	86.9	92.9	84.6	91.2	122.4	106.4	91.8	123.7
P11276	Fibronectin [OS=Mus musculus]	0	670.305	41	100	364	100	2477	272.4	5.59	646.8	100	Fn1	0.781	-0.36	0.205454	87.7	112.3	88.8	85.6	99.1	87.3	98.6	129.7	129	82	Oxidation [P557; P1075; P1379; P1380; P2163; P2165; P2168; P2426; P2431; P2433; P2459]
P28271	Cytoplasmic aconitate hydratase [OS=Mus musculus]	0	114.849	25	19	47	19	889	98.1	7.5	68.33	19	Aco1	0.782	-0.35	0.35774	87.8	112.2	83.4	76.6	93.7	82.7	109.9	188.6	102.6	62.5	Oxidation [P4]
P63242	Eukaryotic translation initiation factor 5A-1 [OS=Mus musculus]	0	167.447	68	17	81	10	154	16.8	5.24	114.39	17	Eif5a	0.782	-0.35	0.00439053	87.8	112.2	93.7	95	82.2	81.3	115.4	120	103.3	109.1	Oxidation [P19]
Q8C5H8	NAD kinase 2, mitochondrial [OS=Mus musculus]	0	54.145	26	10	16	10	452	50.8	8.07	30.99	10	Nadk2	0.783	-0.35	0.13592	87.8	112.2	95.1	81.7	94.5	78	121.8	143.1	103.3	82.4
Q9QXX4	Calcium-binding mitochondrial carrier protein Aralar2 [OS=Mus musculus]	0	62.635	18	11	31	9	676	74.4	8.6	48.38	11	Slc25a13	0.785	-0.35	0.231119	88	112	87.5	79.7	74.4	79.2	128.1	194.3	76.9	79.8
Q570Y9	DEP domain-containing mTOR-interacting protein [OS=Mus musculus]	0	6.671	11	3	4	3	409	46.1	7.91	2.61	3	Deptor	0.785	-0.35	0.195349	88	112	87.3	94	99.2	68.2	97.5	136.4	138.7	78.7
P37040	NADPH--cytochrome P450 reductase [OS=Mus musculus]	0	96.08	33	19	37	19	678	77	5.53	51.6	19	Por	0.785	-0.35	0.443361	88	112	76.4	78.5	94	84.5	106.9	203.4	100.6	55.7
O35969	Guanidinoacetate N-methyltransferase [OS=Mus musculus]	0	13.056	18	2	2	2	236	26.3	5.71	5.29	2	Gamt	0.785	-0.35	0.107246	87.9	112.1	87.3	82.6	72.9	88.8	127.2	160.9	92.1	88.3
P09103	Protein disulfide-isomerase [OS=Mus musculus]	0	325.07	43	34	175	34	509	57	4.88	329.8	34	P4hb	0.785	-0.35	0.422162	87.9	112.1	80.1	80.4	97.5	84.3	110.3	186.7	99.8	60.9	Oxidation [P315]
Q9CZD5	Translation initiation factor IF-3, mitochondrial [OS=Mus musculus]	0.001	6.202	11	2	3	2	276	31.7	9.42	0	2	Mtif3	0.785	-0.35	0.426082	87.9	112.1	87.9	103.5	90	90.8	120.2	110.5	72	125.2
O08677	Kininogen-1 [OS=Mus musculus]	0	66.243	16	8	31	8	661	73.1	6.54	30.94	8	Kng1	0.786	-0.35	0.0434193	88	112	89.6	83.4	89.7	87	101.4	129.2	124.3	95.3	Oxidation [P211]
B2RX88	Centrosome and spindle pole associated protein 1 [OS=Mus musculus]	0.044	1.685	2	2	2	2	1205	138.2	7.37	0	2	Cspp1	0.786	-0.35	0.298604	88	112	82.4	55.2	107.9	100.8	123.2	153.2	109.2	68	Oxidation [P697]
Q9D1H8	39S ribosomal protein L53, mitochondrial [OS=Mus musculus]	0	19.761	49	4	7	4	118	12.7	9.52	10.83	4	Mrpl53	0.787	-0.35	0.3127	88.1	111.9	114.7	79.3	59.6	95.7	104.1	117.7	70.3	158.7
Q61233	Plastin-2 [OS=Mus musculus]	0	54.602	19	12	42	8	627	70.1	5.33	47.34	12	Lcp1	0.79	-0.34	0.053037	88.3	111.7	90.4	83.3	103.7	84.7	94.8	120	120.6	102.4
P56393	Cytochrome c oxidase subunit 7B, mitochondrial [OS=Mus musculus]	0.014	2.825	21	2	4	2	80	9	10.27	0	2	Cox7b	0.79	-0.34	0.189776	88.3	111.7	109.5	83.3	73.7	93.1	119.9	83	103.6	133.9
Q99MZ7	Peroxisomal trans-2-enoyl-CoA reductase [OS=Mus musculus]	0	8.294	10	2	4	2	303	32.4	8.29	9.77	2	Pecr	0.791	-0.34	0.177245	88.4	111.6	92.8	78	89.6	74.3	121.5	171.1	81	91.8
Q9DBB8	Trans-1,2-dihydrobenzene-1,2-diol dehydrogenase [OS=Mus musculus]	0	9.869	10	3	4	3	333	36.3	6.44	5.32	3	Dhdh	0.791	-0.34	0.0946405	88.3	111.7	98.3	88.3	75.6	75.8	105.8	162	101.2	93.1
P08074	Carbonyl reductase [NADPH] 2 [OS=Mus musculus]	0	27.943	27	6	16	5	244	25.9	9.01	19.89	6	Cbr2	0.791	-0.34	0.426622	88.3	111.7	84.3	74.4	85.3	75.1	61.6	159.3	196.4	63.6
Q99JY0	Trifunctional enzyme subunit beta, mitochondrial [OS=Mus musculus]	0	178.758	56	31	111	31	475	51.4	9.38	171.12	31	Hadhb	0.792	-0.34	0.163141	88.4	111.6	97.9	92.1	75.6	90.9	132	108.7	80.2	122.7	Oxidation [P210; P213]
O35680	28S ribosomal protein S12, mitochondrial [OS=Mus musculus]	0	18.26	42	4	4	4	139	15.4	10.71	10.02	4	Mrps12	0.793	-0.33	0.126621	88.5	111.5	92.3	91.1	80.3	92.4	115.4	130.5	82.1	115.8
Q00897	Alpha-1-antitrypsin 1-4 [OS=Mus musculus]	0	34.362	21	5	13	3	413	46	5.44	29.71	5	Serpina1d	0.793	-0.34	0.117078	88.4	111.6	83.9	85.7	90.1	93.3	95.7	128.5	133.7	89.1
Q9EPC5	Retinoid-binding protein 7 [OS=Mus musculus]	0	8.1	12	1	2	1	134	15.4	6.54	2.92	1	Rbp7	0.794	-0.33	0.448863	88.5	111.5	90.9	79.5	49.3	93.1	189.8	52.7	63.2	181.5
Q6Q899	Antiviral innate immune response receptor RIG-I [OS=Mus musculus]	0	34.242	8	8	12	8	926	105.9	6.65	19.41	8	Ddx58	0.794	-0.33	0.0969847	88.5	111.5	86.7	84.8	93.8	89.2	96.8	130.9	126.7	91.1
Q07832	Serine/threonine-protein kinase PLK1 [OS=Mus musculus]	0	14.936	7	4	5	4	603	68.3	8.72	6.87	4	Plk1	0.794	-0.33	0.591495	88.5	111.5	89	80.5	123.6	85.5	96.1	125.6	71.7	128
Q9Z0X1	Apoptosis-inducing factor 1, mitochondrial [OS=Mus musculus]	0	104.801	26	16	38	16	612	66.7	9.17	80.53	16	Aifm1	0.795	-0.33	0.201362	88.6	111.4	101.5	88.8	76.8	94	128.8	122.5	79.6	107.9
Q9QXE0	2-hydroxyacyl-CoA lyase 1 [OS=Mus musculus]	0	26.735	12	5	8	5	581	63.6	6.27	7.65	5	Hacl1	0.795	-0.33	0.351052	88.6	111.4	115.4	76.7	85.3	82.9	153.6	104.5	74.3	107.2
Q9CYW4	Haloacid dehalogenase-like hydrolase domain-containing protein 3 [OS=Mus musculus]	0	16.122	11	2	3	2	251	28	6.8	6.97	2	Hdhd3	0.796	-0.33	0.379569	88.7	111.3	82.5	78.4	105.6	93.1	97.2	147.9	124.7	70.6
Q8R180	ERO1-like protein alpha [OS=Mus musculus]	0	12.345	11	3	5	3	464	54.1	6.54	8.45	3	Ero1a	0.796	-0.33	0.124626	88.7	111.3	83.3	85.7	69.4	73.7	96.4	200.9	90.2	100.4
P18572	Basigin [OS=Mus musculus]	0	52.019	15	6	21	6	389	42.4	5.85	47.42	6	Bsg	0.796	-0.33	0.301465	88.7	111.3	100	92.7	72.7	87.4	133.5	145.5	72.3	95.7
P07744	Keratin, type II cytoskeletal 4 [OS=Mus musculus]	0	74.393	29	12	24	9	525	56.2	8.15	35.03	12	Krt4	0.797	-0.33	0.271121	88.7	111.3	51.2	42.2	53.8	44.3	51.9	66.3	436.5	53.8
P0C7L0	WAS/WASL-interacting protein family member 3 [OS=Mus musculus]	0	13.025	11	3	4	3	485	49.4	10.18	0	3	Wipf3	0.797	-0.33	0.215088	88.7	111.3	85.6	85.3	88.6	101.8	105	80.8	139	113.8
P21300	Aldo-keto reductase family 1 member B7 [OS=Mus musculus]	0	9.245	18	5	5	5	316	36	7.25	2.3	5	Akr1b7	0.797	-0.33	0.184726	88.7	111.3	90.4	91.5	65.5	81.5	122.4	178	94.8	76
Q60992	Guanine nucleotide exchange factor VAV2 [OS=Mus musculus]	0.016	2.686	1	1	1	1	868	99.9	6.84	2.06	1	Vav2	0.798	-0.33	0.532818	88.8	111.2	51.3	101.7	89.5	106.1	93.5	152.9	153.5	51.5
Q9WVA2	Mitochondrial import inner membrane translocase subunit Tim8 A [OS=Mus musculus]	0	17.815	39	4	7	4	97	11	5.16	10.31	4	Timm8a1	0.799	-0.32	0.140904	88.9	111.1	98.5	97.1	83.1	87.4	119	113.5	84.4	117.1
Q8BGY7	Protein FAM210A [OS=Mus musculus]	0	19.405	23	3	3	3	273	31.6	9.82	2.82	3	Fam210a	0.799	-0.32	0.255897	88.8	111.2	98.4	112	79.4	82.2	119.1	83.9	111.7	113.4
Q3UBZ5	MIF4G domain-containing protein [OS=Mus musculus]	0.001	6.057	10	2	2	2	222	25.5	5.12	2.56	2	Mif4gd	0.8	-0.32	0.00484574	88.9	111.1	99.3	89.4	85.8	86.3	103	116.7	113.9	105.7
Q921I1	Serotransferrin [OS=Mus musculus]	0	514.344	46	65	367	64	697	76.7	7.18	575.64	65	Tf	0.8	-0.32	0.111016	88.9	111.1	89.6	85.8	90.7	86.7	99.7	137.4	121.9	88.1	Oxidation [P179; P351; P359; P485; P584]
P08207	Protein S100-A10 [OS=Mus musculus]	0	74.745	51	3	31	3	97	11.2	6.77	38.23	3	S100a10	0.8	-0.32	0.0943116	88.9	111.1	89.3	85	89.9	84.7	88.9	104.7	144.2	113.3
Q70KF4	Cardiomyopathy-associated protein 5 [OS=Mus musculus]	0.001	5.74	2	4	6	4	3739	412.8	4.75	0	4	Cmya5	0.801	-0.32	0.609432	89	111	79.4	114.9	89.6	90	132.3	94.9	66.1	132.7	Oxidation [P169]
Q8R1M2	Histone H2A.J [OS=Mus musculus]	0	228.81	69	37	487	1	129	14	11.05	858.73	37	H2aj	0.801	-0.32	0.32839	89	111	80.7	84.5	96.5	92	70.4	120.1	155	100.8	Oxidation [P27]
Q8CB27	Ubiquitin thioesterase OTU1 [OS=Mus musculus]	0.014	2.809	3	1	1	1	343	37.5	5.76	0	1	Yod1	0.801	-0.32	0.221336	89	111	98	84.2	87.1	62	95.9	180.5	119.1	73.1
Q9DBM2	Peroxisomal bifunctional enzyme [OS=Mus musculus]	0	29.842	14	8	13	8	718	78.3	9.13	13.55	8	Ehhadh	0.801	-0.32	0.207179	88.9	111.1	82.5	76.2	84	79.7	119.1	194	78.5	86.1
Q61704	Inter-alpha-trypsin inhibitor heavy chain H3 [OS=Mus musculus]	0	38.453	10	6	9	6	889	99.3	6.05	19.85	6	Itih3	0.801	-0.32	0.308798	88.9	111.1	92.7	96.5	74.8	89.4	141.5	73	93.2	138.8
Q01237	3-hydroxy-3-methylglutaryl-coenzyme A reductase [OS=Mus musculus]	0.002	5.058	5	2	4	2	887	97	6.7	0	2	Hmgcr	0.802	-0.32	0.597397	89	111	91.6	103.3	93.1	88.4	120.1	127.3	66.1	110.2
Q3TC33	Coiled-coil domain-containing protein 127 [OS=Mus musculus]	0	11.585	15	3	4	3	260	30.5	9.13	3.71	3	Ccdc127	0.802	-0.32	0.367992	89	111	117.7	92.4	77.3	84.9	103.6	127.6	117.6	78.8
P47738	Aldehyde dehydrogenase, mitochondrial [OS=Mus musculus]	0	97.213	29	16	68	13	519	56.5	7.62	128.11	16	Aldh2	0.802	-0.32	0.519844	89	111	90.1	86.2	102	86	86.1	141.2	140.2	68.3	Oxidation [P94]
Q8BLF1	Neutral cholesterol ester hydrolase 1 [OS=Mus musculus]	0	28.01	10	4	7	4	408	45.7	7.05	15.29	4	Nceh1	0.803	-0.32	0.153513	89.1	110.9	102.9	95.7	82.3	84.5	118.2	105.9	125.2	85.3
Q80TA9	Ectopic P granules protein 5 homolog [OS=Mus musculus]	0.003	4.117	1	2	2	2	2572	290.6	6.37	1.75	2	Epg5	0.803	-0.32	0.0476296	89.1	110.9	87.9	88	106.7	82	97	119.4	110.2	108.8
Q9DB29	Isoamyl acetate-hydrolyzing esterase 1 homolog [OS=Mus musculus]	0	6.69	10	2	2	2	249	28	5.52	2.58	2	Iah1	0.803	-0.32	0.267571	89.1	110.9	82.5	86.3	100.9	69	74.9	172.1	128.2	86.2
Q3V300	Kinesin-like protein KIF22 [OS=Mus musculus]	0.003	4.722	5	2	2	2	660	73.1	9.25	2.12	2	Kif22	0.803	-0.32	0.393705	89	111	85.3	98.4	73.3	102	145.2	104.4	66.8	124.8
Q91ZJ5	UTP--glucose-1-phosphate uridylyltransferase [OS=Mus musculus]	0	52.057	15	6	10	6	508	56.9	7.61	21.75	6	Ugp2	0.805	-0.31	0.126047	89.2	110.8	89.7	87.8	77.6	88.3	128.7	147.5	87.4	93
Q9JHI5	Isovaleryl-CoA dehydrogenase, mitochondrial [OS=Mus musculus]	0	68.1	19	7	22	7	424	46.3	8.29	43.96	7	Ivd	0.807	-0.31	0.0118063	89.3	110.7	100.4	92.4	83.1	85.2	115.5	115.8	104.6	103.1
Q9WUR2	Enoyl-CoA delta isomerase 2 [OS=Mus musculus]	0	27.622	23	5	6	5	391	43.2	8.92	16.31	5	Eci2	0.807	-0.31	0.072783	89.3	110.7	87.2	93.7	78.4	90.3	124.4	135.8	93	97.2
P21981	Protein-glutamine gamma-glutamyltransferase 2 [OS=Mus musculus]	0	315.755	57	39	183	39	686	77	5.1	334.44	39	Tgm2	0.807	-0.31	0.0583668	89.3	110.7	97	90.3	62.8	90.5	141.2	111.6	94.2	112.5
Q6U7H8	Phosphatidylinositol 4-phosphate 5-kinase-like protein 1 [OS=Mus musculus]	0.025	2.131	4	1	2	1	395	45.3	9.45	0	1	Pip5kl1	0.807	-0.31	0.445762	89.3	110.7	125.8	135.9	53.3	39.9	110.6	93.2	173.5	67.7
P07724	Albumin [OS=Mus musculus]	0	797.952	66	116	585	112	608	68.6	6.07	897.19	116	Alb	0.808	-0.31	0.136799	89.4	110.6	87	84.2	94.5	87.4	89.4	125	139.3	93.2	Oxidation [P134; P137; P138; P142; P440; P465; P492]
P62075	Mitochondrial import inner membrane translocase subunit Tim13 [OS=Mus musculus]	0	19.246	33	3	9	3	95	10.5	8.18	6.88	3	Timm13	0.808	-0.31	0.0549701	89.4	110.6	94.8	95.5	84.8	89.3	115.5	112.3	90.6	117.2
Q9QZU9	Ubiquitin/ISG15-conjugating enzyme E2 L6 [OS=Mus musculus]	0	23.093	45	5	8	5	153	17.8	8.09	2.4	5	Ube2l6	0.808	-0.31	0.221415	89.4	110.6	74.3	85	84.8	87.5	99	183.7	111.5	74.2	Oxidation [P133]
Q5XPI3	E3 ubiquitin-protein ligase RNF123 [OS=Mus musculus]	0.001	5.646	3	3	3	3	1314	148.6	6.7	0	3	Rnf123	0.808	-0.31	0.0616567	89.4	110.6	98.8	76.3	101.1	78	114.1	131.5	96.5	103.5
Q62417	Sorbin and SH3 domain-containing protein 1 [OS=Mus musculus]	0	49.451	12	11	20	11	1290	143	8.25	24.69	11	Sorbs1	0.808	-0.31	0.0127509	89.4	110.6	95.2	90.9	81.6	92.1	117.2	96.4	114.8	111.8
Q3U1C6	Putative deoxyribonuclease TATDN3 [OS=Mus musculus]	0	15.955	20	4	4	4	294	32.4	6.87	5.82	4	Tatdn3	0.809	-0.31	0.865001	89.5	110.5	78.5	97.1	88.3	123.7	59.5	123.2	123.4	106.2	Oxidation [P74]
P26039	Talin-1 [OS=Mus musculus]	0	507.61	30	65	198	57	2541	269.7	6.18	330.61	65	Tln1	0.81	-0.3	0.161534	89.5	110.5	90.2	83.1	95.9	84.4	94.2	123.1	142.5	86.4	Oxidation [P460; P2163; P2226]
Q9CZN7	Serine hydroxymethyltransferase, mitochondrial [OS=Mus musculus]	0	153.493	50	22	88	22	504	55.7	8.47	135.65	22	Shmt2	0.811	-0.3	0.0860394	89.6	110.4	86.6	90.2	86.4	88.2	113.2	141.2	91.6	102.5	Oxidation [P497]
P47880	Insulin-like growth factor-binding protein 6 [OS=Mus musculus]	0	7.636	8	1	1	1	238	25.3	8.19	2.71	1	Igfbp6	0.811	-0.3	0.574146	89.6	110.4	82.6	54.3	107.1	72.3	47	159.8	220.1	56.8
Q6DIA2	Exocyst complex component 3-like protein 4 [OS=Mus musculus]	0	8.038	4	1	2	1	721	81	6.37	0	1	Exoc3l4	0.812	-0.3	0.433904	89.6	110.4	104.5	68.5	113	76.9	90.7	134.4	140.6	71.6
Q9ERI2	Ras-related protein Rab-27A [OS=Mus musculus]	0	6.958	18	3	4	2	221	25	5.36	0	3	Rab27a	0.812	-0.3	0.340192	89.6	110.4	74.2	103.6	82.8	88.6	83.9	132.6	160.1	74.2
Q9DBJ3	Brain-specific angiogenesis inhibitor 1-associated protein 2-like protein 1 [OS=Mus musculus]	0	14.915	10	4	5	4	514	57.2	8.75	4.61	4	Baiap2l1	0.813	-0.3	0.483756	89.7	110.3	70.2	86.3	120.8	86.1	84.9	148.8	132.2	70.9
Q2TPA8	Hydroxysteroid dehydrogenase-like protein 2 [OS=Mus musculus]	0	31.651	17	6	23	6	490	54.2	6.74	44.51	6	Hsdl2	0.813	-0.3	0.188946	89.7	110.3	99.6	99.2	63.3	90.7	129.8	104.8	80.5	132.1
P01867	Ig gamma-2B chain C region [OS=Mus musculus]	0	14.114	6	3	6	3	404	44.2	6.52	9.6	3	Ighg2b	0.813	-0.3	0.094202	89.7	110.3	78.8	66.2	96.7	93	96.5	114.8	161.9	92.1
Q91XF0	Pyridoxine-5'-phosphate oxidase [OS=Mus musculus]	0	23.902	37	8	19	8	261	30.1	8.22	15.34	8	Pnpo	0.813	-0.3	0.205668	89.7	110.3	86.8	81	92.6	84.4	88.9	158.7	124.8	82.9	Oxidation [P58; P245]
Q9CR21	Acyl carrier protein, mitochondrial [OS=Mus musculus]	0	16.387	18	2	7	2	156	17.4	5.21	21.46	2	Ndufab1	0.814	-0.3	0.623932	89.8	110.2	89.2	117	67.2	78.2	147.6	71.3	56.6	172.8
Q8BQX5	Transmembrane and coiled-coil domain-containing protein 6 [OS=Mus musculus]	0.005	3.848	5	3	3	3	494	54.9	6.11	1.78	3	Tmco6	0.815	-0.29	0.327572	89.8	110.2	89.5	80.3	132.9	69.6	102.2	122	105.8	97.6
Q8R146	Acylamino-acid-releasing enzyme [OS=Mus musculus]	0	35.605	9	4	8	4	732	81.5	5.59	22	4	Apeh	0.815	-0.3	0.048165	89.8	110.2	90.6	86.2	90.9	90.2	107.8	127.2	114.1	93.1
P53986	Monocarboxylate transporter 1 [OS=Mus musculus]	0	6.796	11	3	5	3	493	53.2	7.47	2.83	3	Slc16a1	0.815	-0.3	0.255409	89.8	110.2	100	97.2	57.2	88.6	152.2	136.8	73.2	94.8
P68368	Tubulin alpha-4A chain [OS=Mus musculus]	0	631.187	72	68	374	9	448	49.9	5.06	710.95	68	Tuba4a	0.816	-0.29	0.0812363	89.8	110.2	90.6	89.8	84.4	90.8	126.5	127.5	96.6	93.7	Oxidation [P89; P298; P348]
Q91YI0	Argininosuccinate lyase [OS=Mus musculus]	0	24.648	12	5	9	5	464	51.7	6.96	11.79	5	Asl	0.816	-0.29	0.270142	89.8	110.2	99.4	90.5	81.5	81.5	116.1	158	95.5	77.7
Q99LB2	Dehydrogenase/reductase SDR family member 4 [OS=Mus musculus]	0	46.503	34	8	17	8	279	29.9	9.38	16.22	8	Dhrs4	0.817	-0.29	0.200999	89.9	110.1	87.4	80.9	81.5	86.5	118.1	174.2	89.3	82.1
P38060	Hydroxymethylglutaryl-CoA lyase, mitochondrial [OS=Mus musculus]	0	43.113	22	5	9	5	325	34.2	8.41	16.28	5	Hmgcl	0.819	-0.29	0.111081	90.1	109.9	92.1	88.4	78.4	86.2	118.7	150.6	95.6	90.1
P08228	Superoxide dismutase [Cu-Zn] [OS=Mus musculus]	0	269.486	56	19	189	19	154	15.9	6.51	397.37	19	Sod1	0.821	-0.29	0.194729	90.2	109.8	87.9	87.8	96.8	87.9	98.1	140.2	116.8	84.5
B1AQ75	Keratin, type I cuticular Ha6 [OS=Mus musculus]	0.009	3.162	5	2	14	1	473	52.8	5.05	14.33	2	Krt36	0.821	-0.29	0.284142	90.2	109.8	107.8	94.4	64.4	85.5	142.1	80.4	85.8	139.6
Q02357	Ankyrin-1 [OS=Mus musculus]	0	81.981	10	13	24	13	1862	204.1	6.55	35.32	13	Ank1	0.821	-0.29	0.162347	90.1	109.9	86.4	89.2	82.8	81.2	86.7	166.1	115.3	92.2
Q9D2R8	28S ribosomal protein S33, mitochondrial [OS=Mus musculus]	0.002	5.521	17	2	3	2	106	12.5	10.26	2.02	2	Mrps33	0.822	-0.28	0.0911628	90.2	109.8	77.1	106.6	79.9	88.9	106.1	98.4	99.1	143.8
Q9EQP2	EH domain-containing protein 4 [OS=Mus musculus]	0	84.254	27	16	47	12	541	61.4	6.76	69.43	16	Ehd4	0.822	-0.28	0.302266	90.2	109.8	108.4	90.3	80.7	92.2	124.3	81.1	101.5	121.4
O88844	Isocitrate dehydrogenase [NADP] cytoplasmic [OS=Mus musculus]	0	95.271	38	17	55	15	414	46.6	7.17	69.77	17	Idh1	0.822	-0.28	0.301572	90.2	109.8	81.4	86.5	93.5	88.3	106	165.2	106.8	72.3
Q60649	Caseinolytic peptidase B protein homolog [OS=Mus musculus]	0	18.381	10	4	5	4	677	76	8.51	6.8	4	Clpb	0.822	-0.28	0.111624	90.2	109.8	107.7	95.9	86.9	81.2	112.8	109.7	93.3	112.5
P50431	Serine hydroxymethyltransferase, cytosolic [OS=Mus musculus]	0	70.193	26	10	27	10	478	52.6	6.95	42.84	10	Shmt1	0.823	-0.28	0.168912	90.3	109.7	89.1	87.5	87.5	81.8	113.6	158.1	83.1	99.4
Q61738	Integrin alpha-7 [OS=Mus musculus]	0	14.359	5	5	6	5	1179	129.2	5.71	6.44	5	Itga7	0.823	-0.28	0.153145	90.3	109.7	91.7	82.9	85.2	82.3	94.9	88.7	164.5	109.9
O35929	GTP-binding protein REM 1 [OS=Mus musculus]	0	11.827	12	3	4	3	297	32.9	9.1	4.93	3	Rem1	0.823	-0.28	0.344988	90.3	109.7	88.7	79.5	99.6	87.5	73.2	125	154.6	91.8
P47968	Ribose-5-phosphate isomerase [OS=Mus musculus]	0	9.668	12	3	8	3	303	32.4	8.02	3.82	3	Rpia	0.823	-0.28	0.370184	90.3	109.7	89	81.8	104.6	89.9	91.9	137.3	128.8	76.7
Q8K183	Pyridoxal kinase [OS=Mus musculus]	0	29.162	13	4	7	4	312	35	6.29	17.14	4	Pdxk	0.824	-0.28	0.0222082	90.4	109.6	101.3	91.2	82.3	89	109	110	109.7	107.4
P06745	Glucose-6-phosphate isomerase [OS=Mus musculus]	0	136.15	26	17	93	17	558	62.7	8.13	96.4	17	Gpi	0.824	-0.28	0.222401	90.4	109.6	99	94.9	72	94.9	130.9	117.5	78	112.9
P97494	Glutamate--cysteine ligase catalytic subunit [OS=Mus musculus]	0	6.985	5	3	3	3	637	72.5	5.9	2.06	3	Gclc	0.824	-0.28	0.434609	90.3	109.7	77.8	77.6	107.3	110.2	105.1	130.1	117.1	74.8
P97372	Proteasome activator complex subunit 2 [OS=Mus musculus]	0	48.214	44	10	26	10	239	27	5.76	24.94	10	Psme2	0.826	-0.28	0.239862	90.5	109.5	91	86	94.1	90.6	106.2	139.6	113.7	78.9
Q499E4	Zinc finger protein DZIP1L [OS=Mus musculus]	0.009	3.178	1	1	1	1	774	87.5	8.27	2.17	1	Dzip1l	0.826	-0.28	0.192841	90.5	109.5	105.5	80.8	84.9	90.4	94.3	137.4	119.3	87.4
Q8K2K6	Arf-GAP domain and FG repeat-containing protein 1 [OS=Mus musculus]	0.003	4.259	3	2	5	2	561	58	8.63	0	2	Agfg1	0.826	-0.28	0.50844	90.4	109.6	81	93.8	122.9	86.8	82.8	109.3	114	109.4
P28654	Decorin [OS=Mus musculus]	0	17.048	10	3	11	3	354	39.8	8.68	12.64	3	Dcn	0.827	-0.27	0.105076	90.6	109.4	94.1	92.7	85	84.5	111.3	89.7	103.4	139.4
Q8BH95	Enoyl-CoA hydratase, mitochondrial [OS=Mus musculus]	0	35.65	24	8	31	8	290	31.5	8.48	28.2	8	Echs1	0.827	-0.27	0.0535628	90.5	109.5	93.8	90.5	82.5	93.5	116.1	125.2	91.9	106.6
Q922D8	C-1-tetrahydrofolate synthase, cytoplasmic [OS=Mus musculus]	0	151.964	30	25	76	25	935	101.1	7.14	119.76	25	Mthfd1	0.829	-0.27	0.37178	90.7	109.3	83.7	84.8	100.2	86.8	107.8	165.2	99.4	72
Q8CAK1	Putative transferase CAF17 homolog, mitochondrial [OS=Mus musculus]	0	6.494	7	2	2	2	358	38.4	9.01	2.43	2	Iba57	0.829	-0.27	0.0233199	90.7	109.3	100.4	81.6	86.4	95.2	109.2	104.9	109.6	112.7
Q9DCS3	Enoyl-[acyl-carrier-protein] reductase, mitochondrial [OS=Mus musculus]	0	27.942	13	5	11	5	373	40.3	9.07	16.79	5	Mecr	0.829	-0.27	0.170685	90.6	109.4	96.6	88.1	85.5	83.8	121.8	144.5	89.5	90.1
P04919	Band 3 anion transport protein [OS=Mus musculus]	0	66.023	12	9	19	9	929	103.1	5.45	44.17	9	Slc4a1	0.829	-0.27	0.463273	90.6	109.4	89.4	77.2	94.5	85.2	82.4	173.7	134.7	62.9
P05201	Aspartate aminotransferase, cytoplasmic [OS=Mus musculus]	0	68.33	29	10	23	10	413	46.2	7.14	50.15	10	Got1	0.83	-0.27	0.357625	90.7	109.3	104.5	96.8	62.5	95.1	137.7	102.4	70.5	130.4
P63030	Mitochondrial pyruvate carrier 1 [OS=Mus musculus]	0	7.842	17	3	11	3	109	12.4	9.61	2.17	3	Mpc1	0.83	-0.27	0.15275	90.7	109.3	95.6	90.5	77.6	92.2	119.8	139	84.1	101.1
Q64378	Peptidyl-prolyl cis-trans isomerase FKBP5 [OS=Mus musculus]	0	75.029	27	7	24	7	456	50.9	7.8	21.04	7	Fkbp5	0.83	-0.27	0.0302941	90.7	109.3	79	85.7	92.1	92.2	99.5	103.9	110.4	137.2	Oxidation [P14; P162; P199]
P00920	Carbonic anhydrase 2 [OS=Mus musculus]	0	83.61	45	12	64	12	260	29	7.01	61.74	12	Ca2	0.83	-0.27	0.670043	90.7	109.3	85.6	83.6	107.1	87.6	77.3	156.7	141.1	61	Oxidation [P246]
P01942	Hemoglobin subunit alpha [OS=Mus musculus]	0	267.793	65	29	140	25	142	15.1	8.22	362.27	29	Hba	0.833	-0.26	0.240602	90.9	109.1	85.9	83.4	89.2	88.4	82	157.8	127.1	86.1
P58269	Zinc finger protein DPF3 [OS=Mus musculus]	0.005	3.837	14	3	5	3	378	43	6.42	0	3	Dpf3	0.833	-0.26	0.600667	90.9	109.1	119.8	109.9	30.4	96.6	146.9	104.3	44	148.1
P08680	5-aminolevulinate synthase, erythroid-specific, mitochondrial [OS=Mus musculus]	0.024	2.193	2	1	1	1	587	64.7	7.83	0	1	Alas2	0.833	-0.26	0.138444	90.9	109.1	103.4	88.8	79	78.5	99.6	155.6	101.5	93.6
Q91XL9	Oxysterol-binding protein-related protein 1 [OS=Mus musculus]	0	23.548	4	2	5	2	950	107.7	6.44	3.11	2	Osbpl1a	0.835	-0.26	0.237071	91	109	101.6	85.3	72.7	101.7	136.3	115.8	79.3	107.3
Q9WU84	Copper chaperone for superoxide dismutase [OS=Mus musculus]	0	15.782	20	4	9	4	274	28.9	6.1	17.12	4	Ccs	0.835	-0.26	0.285763	91	109	95	69.6	92.9	64	107.7	213.5	86	71.3
P09470	Angiotensin-converting enzyme [OS=Mus musculus]	0	11.72	3	4	4	4	1312	150.8	6.55	6.44	4	Ace	0.835	-0.26	0.207047	91	109	79.4	107.1	85.8	89.1	104.1	85.4	143.8	105.3
P06151	L-lactate dehydrogenase A chain [OS=Mus musculus]	0	87.283	26	13	55	9	332	36.5	7.74	122.41	13	Ldha	0.835	-0.26	0.232506	91	109	91.7	88.3	75.7	88.3	114.4	167	76.8	97.9
Q3TBD2	Rho GTPase-activating protein 45 [OS=Mus musculus]	0	12.462	6	5	7	5	1116	122.8	5.94	2.58	5	Arhgap45	0.836	-0.26	0.125681	91.1	108.9	82	92.7	86.1	87.1	109.3	98.1	91	153.7
Q9DB77	Cytochrome b-c1 complex subunit 2, mitochondrial [OS=Mus musculus]	0	137.194	48	21	58	21	453	48.2	9.25	105.65	21	Uqcrc2	0.836	-0.26	0.203	91.1	108.9	99	100	78.8	88.1	125.2	100.5	84.2	124.2
Q9R0N0	Galactokinase [OS=Mus musculus]	0	128.612	43	15	79	15	392	42.3	5.26	124.18	15	Galk1	0.836	-0.26	0.239347	91.1	108.9	85.6	85.7	93.2	86.3	110.7	161.5	95.7	81.3
Q924C5	Alpha-protein kinase 3 [OS=Mus musculus]	0	27.067	7	7	8	7	1678	180.1	6.15	5.5	7		0.837	-0.26	0.588678	91.2	108.8	102.2	97	51	109.1	137.4	102.9	52	148.4
Q8VCC9	Spondin-1 [OS=Mus musculus]	0	16.204	6	3	4	3	807	90.8	6.02	8.12	3	Spon1	0.837	-0.26	0.643749	91.1	108.9	116	67.4	90.4	69.2	64.3	138.8	200.2	53.7
P50096	Inosine-5'-monophosphate dehydrogenase 1 [OS=Mus musculus]	0	11.645	6	2	2	1	514	55.2	6.8	5.11	2	Impdh1	0.837	-0.26	0.27503	91.1	108.9	94.7	68.2	87.2	107.2	80.5	142	128.3	91.8
A2A9C3	KICSTOR complex protein SZT2 [OS=Mus musculus]	0	8.725	1	3	3	3	3431	377.4	6.19	0	3	Szt2	0.837	-0.26	0.0869352	91.1	108.9	104.6	68.5	96.3	87.9	105	117.8	112.7	107.1	Oxidation [P2170]
P56382	ATP synthase subunit epsilon, mitochondrial [OS=Mus musculus]	0	12.15	35	2	14	2	52	5.8	10.01	30.23	2	Atp5f1e	0.837	-0.26	0.203754	91.1	108.9	97.3	93.7	71.8	92.3	132.3	93.3	83.1	136.3
Q9R257	Heme-binding protein 1 [OS=Mus musculus]	0	54.197	41	5	12	5	190	21.1	5.26	25.48	5	Hebp1	0.837	-0.26	0.603358	91.1	108.9	122.7	62	126.6	65.5	91.3	137	125.6	69.4
Q61703	Inter-alpha-trypsin inhibitor heavy chain H2 [OS=Mus musculus]	0	40.965	8	6	14	6	946	105.9	7.27	23.92	6	Itih2	0.837	-0.26	0.1845	91.1	108.9	92	93.4	89.3	89.7	108.8	134.4	108.3	84
P26450	Phosphatidylinositol 3-kinase regulatory subunit alpha [OS=Mus musculus]	0	13.942	9	6	8	6	724	83.5	6.28	7.33	6	Pik3r1	0.838	-0.25	0.0942994	91.2	108.8	88.8	77.7	104.7	92.4	97.4	119.9	123.5	95.6	Phospho [Y242]
O08749	Dihydrolipoyl dehydrogenase, mitochondrial [OS=Mus musculus]	0	147.673	32	15	65	15	509	54.2	7.9	123.17	15	Dld	0.838	-0.25	0.181671	91.2	108.8	102.2	94.6	79	93.1	121.2	104.6	85.4	119.9	Oxidation [P360; P458]
Q61425	Hydroxyacyl-coenzyme A dehydrogenase, mitochondrial [OS=Mus musculus]	0	14.934	25	8	17	7	314	34.4	8.65	9.46	8	Hadh	0.838	-0.25	0.851732	91.2	108.8	144.1	84.3	80.7	76.3	81.8	153.4	61.2	118.3
Q8CI59	Metalloreductase STEAP3 [OS=Mus musculus]	0	8.727	7	3	4	3	488	54.7	9.22	2.35	3	Steap3	0.839	-0.25	0.214292	91.3	108.7	93.6	93.2	84.7	84.9	118.5	147.1	94.7	83.4
P97450	ATP synthase-coupling factor 6, mitochondrial [OS=Mus musculus]	0	36.451	42	3	14	3	108	12.5	9.36	23.32	3	Atp5pf	0.839	-0.25	0.339571	91.2	108.8	107.9	97.8	79.8	81.6	115.4	98.2	78.9	140.4
Q91XE4	N-acyl-aromatic-L-amino acid amidohydrolase (carboxylate-forming) [OS=Mus musculus]	0	10.8	15	4	6	4	318	35.3	5.5	7.32	4	Acy3	0.839	-0.25	0.291294	91.2	108.8	69.5	87.9	115.1	90.4	98.1	142.2	115.1	81.8
O54824	Pro-interleukin-16 [OS=Mus musculus]	0	27.394	8	7	11	7	1322	141.3	7.78	15.57	7	Il16	0.839	-0.25	0.214731	91.2	108.8	84.4	87.6	72.8	87.3	123.3	80.5	85	179.1	Oxidation [P948]
Q8K010	5-oxoprolinase [OS=Mus musculus]	0	47.096	14	13	22	13	1288	137.5	6.28	23.49	13	Oplah	0.84	-0.25	0.313281	91.3	108.7	101.8	92.1	81.5	91.9	98.8	121.4	134	78.6	Oxidation [P276]
Q9JLZ3	Methylglutaconyl-CoA hydratase, mitochondrial [OS=Mus musculus]	0	29.503	21	6	7	5	314	33.4	9.51	12.12	6	Auh	0.84	-0.25	0.127324	91.3	108.7	94.9	102.6	68.2	89.7	125.1	92	96.4	130.9
Q62009	Periostin [OS=Mus musculus]	0	147.51	27	16	41	16	838	93.1	7.53	82.82	16	Postn	0.841	-0.25	0.49193	91.4	108.6	91.3	109.2	78.4	90.2	123.5	70.8	94.2	142.4
P62965	Cellular retinoic acid-binding protein 1 [OS=Mus musculus]	0.001	6.051	15	1	1	1	137	15.6	5.38	2.48	1	Crabp1	0.841	-0.25	0.101926	91.4	108.6	75.1	80.4	106.4	100	100.1	113.2	124.5	100.3
P85094	Isochorismatase domain-containing protein 2A [OS=Mus musculus]	0	14.398	15	2	2	2	206	22.4	8.02	5.18	2	Isoc2a	0.841	-0.25	0.142056	91.4	108.6	79	89.6	98.2	86.3	115.5	146.9	94.5	90
Q9D6Y7	Mitochondrial peptide methionine sulfoxide reductase [OS=Mus musculus]	0	63.413	31	6	15	6	233	26	8.41	21.88	6	Msra	0.841	-0.25	0.0935542	91.4	108.6	98.2	82	69.9	105	131.9	114.1	99.8	99.1
O35658	Complement component 1 Q subcomponent-binding protein, mitochondrial [OS=Mus musculus]	0.008	3.253	8	2	2	2	278	31	4.92	2.24	2	C1qbp	0.841	-0.25	0.229099	91.4	108.6	109.9	103.2	77.4	79.2	108.6	126.4	88.7	106.5
Q3UUG6	TBC1 domain family member 24 [OS=Mus musculus]	0.003	4.511	3	1	2	1	561	63.2	7.24	0	1	Tbc1d24	0.841	-0.25	0.0314009	91.4	108.6	98.8	92	94.4	82.8	108.9	115.1	112.8	95.2
Q99JW2	Aminoacylase-1 [OS=Mus musculus]	0	52.581	23	5	11	5	408	45.8	6.32	30.42	5	Acy1	0.841	-0.25	0.19362	91.4	108.6	99.3	78.4	82.8	93.9	115.9	149.7	94.8	85.2
Q8BZF8	Phosphoglucomutase-like protein 5 [OS=Mus musculus]	0	37.815	32	13	19	12	567	62.2	7.18	16.56	13	Pgm5	0.842	-0.25	0.125577	91.4	108.6	94.1	98.8	72.7	99.6	115.5	113.6	89	116.6	Oxidation [P5]
P06797	Procathepsin L [OS=Mus musculus]	0	16.627	15	3	6	3	334	37.5	6.83	5.39	3	Ctsl	0.843	-0.25	0.412941	91.5	108.5	76.1	98.5	106.4	77	91.3	71.7	116.9	162
Q61753	D-3-phosphoglycerate dehydrogenase [OS=Mus musculus]	0	123.464	28	12	47	12	533	56.5	6.54	101.08	12	Phgdh	0.844	-0.24	0.220709	91.6	108.4	88.2	88.3	93.6	90.9	111.4	143.6	82.9	101	Oxidation [P282]
Q9DCM0	Persulfide dioxygenase ETHE1, mitochondrial [OS=Mus musculus]	0	21.847	21	4	7	4	254	27.7	7.23	13.84	4	Ethe1	0.844	-0.24	0.239533	91.6	108.4	80.3	97.6	82.8	116.3	105.6	110.3	99.7	107.4
B7ZMP1	Xaa-Pro aminopeptidase 3 [OS=Mus musculus]	0	12.808	5	2	4	2	506	56.6	7.68	7.78	2	Xpnpep3	0.844	-0.25	0.0714661	91.5	108.5	96.6	92.9	90.6	88.7	118.3	118.2	94.7	100
P35441	Thrombospondin-1 [OS=Mus musculus]	0	84.03	17	14	43	13	1170	129.6	4.96	41.43	14	Thbs1	0.845	-0.24	0.526669	91.6	108.4	82.7	93.6	104.4	91.2	105.9	140.8	113.1	68.3	Oxidation [P465; P467]
Q3TLP5	Enoyl-CoA hydratase domain-containing protein 2, mitochondrial [OS=Mus musculus]	0	24.129	20	5	7	4	296	31.8	8.72	11.7	5	Echdc2	0.845	-0.24	0.382033	91.6	108.4	94.5	77.9	83	91.2	105.3	180.3	100.8	67.1
P12246	Serum amyloid P-component [OS=Mus musculus]	0	13.936	11	1	2	1	224	26.2	6.35	8.1	1	Apcs	0.846	-0.24	0.190836	91.7	108.3	88.2	87.6	95.5	93.6	88.5	129.5	123.5	93.4
Q9D023	Mitochondrial pyruvate carrier 2 [OS=Mus musculus]	0	6.911	17	2	6	2	127	14.3	10.61	4.62	2	Mpc2	0.846	-0.24	0.207053	91.6	108.4	106.2	83.9	69.5	97.6	117.9	142.6	85.1	97.2
Q6PAR5	GTPase-activating protein and VPS9 domain-containing protein 1 [OS=Mus musculus]	0	70.33	15	13	20	13	1458	162.3	5.19	29.72	13	Gapvd1	0.847	-0.24	0.15325	91.7	108.3	91	89.3	94	97.4	105.1	122.1	113.4	87.7	Oxidation [P463; P1043]
Q9WTP7	GTP:AMP phosphotransferase AK3, mitochondrial [OS=Mus musculus]	0	26.924	37	4	13	4	227	25.4	8.84	10.55	4	Ak3	0.847	-0.24	0.0138665	91.7	108.3	97.9	96.4	82.7	87.7	112.4	116.4	101.7	104.9
Q9D1C1	Ubiquitin-conjugating enzyme E2 C [OS=Mus musculus]	0.002	4.884	11	2	5	2	179	19.6	7.33	5.37	2	Ube2c	0.847	-0.24	0.725746	91.7	108.3	98.9	97.3	80.6	98.4	127.9	135	57.6	104.4
O09131	Glutathione S-transferase omega-1 [OS=Mus musculus]	0	18.69	26	5	17	5	240	27.5	7.36	30.24	5	Gsto1	0.847	-0.24	0.117067	91.7	108.3	89.1	90.1	101.7	87.4	100.8	127.7	111.2	92
P17751	Triosephosphate isomerase [OS=Mus musculus]	0	230.008	63	25	99	25	249	26.7	7.3	202.68	25	Tpi1	0.848	-0.24	0.145452	91.8	108.2	95.1	95.9	87	92.3	121	104.8	87.4	116.4	Oxidation [P35; P44]
Q8R164	Valacyclovir hydrolase [OS=Mus musculus]	0	8.762	9	3	5	3	291	32.8	8.94	1.96	3	Bphl	0.848	-0.24	0.248636	91.8	108.2	90	82.2	89.8	92.1	109.2	155.5	102.9	78.4
Q9CPW2	Ferredoxin-2, mitochondrial [OS=Mus musculus]	0	10.296	14	2	3	2	174	18.8	6.04	5.37	2	Fdx2	0.848	-0.24	0.36136	91.8	108.2	96.5	90.3	89.5	79	95.8	160	117.4	71.5
Q6P9Q6	FK506-binding protein 15 [OS=Mus musculus]	0	72.461	18	14	31	14	1216	132.9	5.07	36.52	14	Fkbp15	0.849	-0.24	0.5225	91.9	108.1	96.4	90.7	100.1	86.9	93.8	130.4	129.1	72.6	Oxidation [P992]
Q8CGK3	Lon protease homolog, mitochondrial [OS=Mus musculus]	0	133.749	26	17	44	17	949	105.8	6.57	64.59	17	Lonp1	0.849	-0.24	0.060309	91.8	108.2	94.1	95.4	84.5	90.2	115.6	124.2	94.1	101.8
Q9CY73	39S ribosomal protein L44, mitochondrial [OS=Mus musculus]	0	17.408	17	3	6	3	333	37.5	8.51	12.16	3	Mrpl44	0.849	-0.24	0.0576172	91.8	108.2	93.7	98.8	88.5	86.1	122.6	101	95.5	113.9
Q8R3T5	Syntaxin-binding protein 6 [OS=Mus musculus]	0	8.913	8	1	1	1	210	23.7	9.19	3.1	1	Stxbp6	0.849	-0.24	0.124664	91.8	108.2	95.1	103.2	83.8	89.3	103.1	120.5	114.4	90.6
Q8C0E3	E3 ubiquitin-protein ligase TRIM47 [OS=Mus musculus]	0	21.665	11	5	7	5	641	69.9	6.4	12.43	5	Trim47	0.85	-0.23	0.435902	91.9	108.1	101.2	107.2	76.6	86.7	133.1	74	100.9	120.2
Q8K2C6	NAD-dependent protein deacylase sirtuin-5, mitochondrial [OS=Mus musculus]	0	36.839	26	5	13	5	310	34.1	8.53	25.48	5	Sirt5	0.85	-0.23	0.0973587	91.9	108.1	89.6	90.4	96.9	92.2	115.3	99.9	93	122.8
Q9QZ25	Vascular non-inflammatory molecule 3 [OS=Mus musculus]	0.02	2.368	3	2	3	1	500	56.3	6.29	0	2	Vnn3	0.85	-0.23	0.173248	91.9	108.1	88.8	84.7	103.1	80.4	90.7	147.8	94	110.6
Q99KR3	Endoribonuclease LACTB2 [OS=Mus musculus]	0	30.397	17	5	10	5	288	32.7	6.33	9.18	5	Lactb2	0.85	-0.23	0.705848	91.9	108.1	77	69	113.4	94.6	100.5	197.6	100.3	47.5
P16858	Glyceraldehyde-3-phosphate dehydrogenase [OS=Mus musculus]	0	198.571	61	33	196	33	333	35.8	8.25	295.41	33	Gapdh	0.85	-0.24	0.238845	91.9	108.1	98.5	96.3	78.8	96.7	119.7	107.8	81.7	120.5	Oxidation [P80; P189]
P55264	Adenosine kinase [OS=Mus musculus]	0	39.036	17	6	18	6	361	40.1	6.21	26.34	6	Adk	0.851	-0.23	0.321368	92	108	83.6	90.9	96.9	86.9	98.6	156.4	110.4	76.3
Q9CXR1	Dehydrogenase/reductase SDR family member 7 [OS=Mus musculus]	0.003	4.47	8	2	2	2	338	38.1	8.32	0	2	Dhrs7	0.851	-0.23	0.207093	91.9	108.1	103.5	74.7	90.7	88.6	85.9	144.2	119.1	93.2
Q68FL4	Putative adenosylhomocysteinase 3 [OS=Mus musculus]	0	25.069	12	7	17	4	613	66.9	7.36	14.14	7	Ahcyl2	0.852	-0.23	0.336339	92	108	104.2	86.7	86.3	93	90.5	133.1	122.6	83.6
Q8BFS6	Serine/threonine-protein phosphatase CPPED1 [OS=Mus musculus]	0	43.202	20	4	11	4	312	35.2	5.34	23.46	4	Cpped1	0.852	-0.23	0.0932972	92	108	96.6	101.6	69.5	90.8	127.3	112.4	94.4	107.4
Q64462	Cytochrome P450 4B1 [OS=Mus musculus]	0	7.265	6	2	2	2	511	58.9	8.44	5.55	2	Cyp4b1	0.852	-0.23	0.478617	92	108	85.1	99.2	74.2	89.7	61.4	113.6	184.1	92.6
P24815	3 beta-hydroxysteroid dehydrogenase/Delta 5-->4-isomerase type 1 [OS=Mus musculus]	0.003	4.437	6	2	2	2	373	42	8.63	0	2	Hsd3b1	0.852	-0.23	0.170904	92	108	86.7	85.9	89.9	88.9	116.1	151.7	91.4	89.4
Q8K3K8	Optineurin [OS=Mus musculus]	0	12.339	8	3	5	3	584	67	5.26	0	3	Optn	0.853	-0.23	0.208236	92.1	107.9	92.2	93.2	86.3	92.6	128.7	127.3	87.6	92.2
Q91WU5	Arsenite methyltransferase [OS=Mus musculus]	0	63.174	33	9	26	9	376	41.8	5.86	34.42	9	As3mt	0.853	-0.23	0.011049	92	108	92.8	92.7	80.8	92.5	114.1	122.2	103.3	101.5
Q99J77	Sialic acid synthase [OS=Mus musculus]	0	23.578	12	4	5	4	359	40	7.06	12.48	4	Nans	0.854	-0.23	0.266183	92.2	107.8	118.8	59.6	91.1	93.8	121.7	94.3	124.5	96.2
Q8CIZ8	von Willebrand factor [OS=Mus musculus]	0	48.484	7	14	16	14	2813	309.1	5.5	16.61	14	Vwf	0.854	-0.23	0.348865	92.1	107.9	99.4	89.4	98.6	88.9	109	124.1	110.9	79.7
O09159	Lysosomal alpha-mannosidase [OS=Mus musculus]	0	28.592	10	8	14	8	1013	114.6	8.13	13.45	8	Man2b1	0.854	-0.23	0.404352	92.1	107.9	89.2	91.8	100.6	91.4	100.1	135	114.8	77.1
O88876	Short-chain dehydrogenase/reductase 3 [OS=Mus musculus]	0	7.933	4	1	1	1	302	33.6	8.69	2.84	1	Dhrs3	0.854	-0.23	0.284683	92.1	107.9	55.2	98.7	94.3	86.9	74.7	169.7	140.4	80.1
P97467	Peptidyl-glycine alpha-amidating monooxygenase [OS=Mus musculus]	0	25.074	7	5	9	5	979	108.9	6.55	11.46	5	Pam	0.855	-0.23	0.516602	92.2	107.8	126.9	90	76.2	72.5	165.2	85.5	74.2	109.5
B1AR13	CDGSH iron-sulfur domain-containing protein 3, mitochondrial [OS=Mus musculus]	0.003	4.846	10	1	1	1	137	15.7	9.79	0	1	Cisd3	0.856	-0.22	0.0647486	92.3	107.7	89	88.6	99.6	79.3	102	137.8	105.5	98.3
Q9DCB8	Iron-sulfur cluster assembly 2 homolog, mitochondrial [OS=Mus musculus]	0	28.625	45	5	10	5	154	16.7	5.6	20.93	5	Isca2	0.857	-0.22	0.0184977	92.3	107.7	85.2	94.2	88.5	98.1	100	121.1	108.5	104.5
Q8R4E9	DNA replication factor Cdt1 [OS=Mus musculus]	0.022	2.268	3	1	1	1	557	61.5	9.57	0	1	Cdt1	0.857	-0.22	0.719762	92.3	107.7	90.8	87.7	118.2	73.9	118.4	162.2	91.6	57.2	Oxidation [P127]
Q8BHN1	Gamma-taxilin [OS=Mus musculus]	0	13.286	9	3	3	2	524	60.3	8.12	2.45	3	Txlng	0.858	-0.22	0.301513	92.4	107.6	80.9	88.3	101.4	95.7	80.6	119.7	137.4	95.8
Q91VR2	ATP synthase subunit gamma, mitochondrial [OS=Mus musculus]	0	79.683	27	10	47	10	298	32.9	9.01	80.35	10	Atp5f1c	0.858	-0.22	0.332342	92.4	107.6	100.1	97.7	70.2	92.4	132.5	92.5	76.3	138.4
Q5UAK0	Mesoderm induction early response protein 1 [OS=Mus musculus]	0	15.424	14	5	6	5	511	57.9	4.45	4.4	5	Mier1	0.858	-0.22	0.110146	92.4	107.6	88	82.8	103.3	93.4	92.4	106.9	104.5	128.8
Q6GSS7	Histone H2A type 2-A [OS=Mus musculus]	0	296.699	76	36	291	12	130	14.1	10.9	452.73	36	Hist2h2aa1; Hist2h2aa2	0.858	-0.22	0.443126	92.3	107.7	93	91.8	105.3	93.8	81.7	111.2	106.6	116.5	Oxidation [P27]
P57716	Nicastrin [OS=Mus musculus]	0	14.567	5	3	5	3	708	78.4	6.09	3.26	3	Ncstn	0.858	-0.22	0.117554	92.3	107.7	103.8	88.5	89.9	88	126.6	97.7	94.9	110.6
P18654	Ribosomal protein S6 kinase alpha-3 [OS=Mus musculus]	0	29.557	8	6	17	4	740	83.6	6.89	30.54	6	Rps6ka3	0.859	-0.22	0.0992514	92.4	107.6	85.5	91.8	97.2	97	103.8	117.6	116.2	91
Q62082	Myosin regulatory light chain 10 [OS=Mus musculus]	0	12.815	23	6	37	2	202	22.5	4.98	54.71	6	Myl10	0.859	-0.22	0.220783	92.4	107.6	99.1	94.1	58.4	94.8	138.4	84.3	87.4	143.5
O89017	Legumain [OS=Mus musculus]	0	20.219	12	3	5	3	435	49.3	6.39	8.94	3	Lgmn	0.86	-0.22	0.45125	92.5	107.5	85.6	95.3	105.2	92.4	101.8	125	116.9	77.8
Q9Z0N2	Eukaryotic translation initiation factor 2 subunit 3, Y-linked [OS=Mus musculus]	0	28.939	17	6	15	3	472	51.1	8.5	24.1	6	Eif2s3y	0.861	-0.22	0.714316	92.5	107.5	100.4	39.2	113.9	120.8	130.3	122	47	126.5
Q91YN9	BAG family molecular chaperone regulator 2 [OS=Mus musculus]	0	50.589	44	8	24	8	210	23.5	6.42	26.26	8	Bag2	0.861	-0.22	0.283605	92.5	107.5	95.2	97.5	83.3	97.1	116.5	107.1	80.7	122.7
P50518	V-type proton ATPase subunit E 1 [OS=Mus musculus]	0	93.454	53	11	41	11	226	26.1	8.43	40	11	Atp6v1e1	0.861	-0.22	0.154721	92.5	107.5	92.6	88.2	95.3	91.7	96.1	126.3	119.3	90.7
O09114	Prostaglandin-H2 D-isomerase [OS=Mus musculus]	0	19.756	27	3	5	3	189	21.1	8.25	5.92	3	Ptgds	0.861	-0.22	0.0447501	92.5	107.5	100.6	86.7	85.7	99.6	113.5	98	110.4	105.6
O08709	Peroxiredoxin-6 [OS=Mus musculus]	0	75.473	23	6	40	6	224	24.9	6.01	70.9	6	Prdx6	0.861	-0.22	0.45782	92.5	107.5	90.1	90.5	101.2	89.7	93	141.1	118.5	76	Oxidation [P45]
P24369	Peptidyl-prolyl cis-trans isomerase B [OS=Mus musculus]	0	104.014	44	16	94	14	216	23.7	9.55	102.85	16	Ppib	0.862	-0.21	0.52773	92.6	107.4	89.8	89	99.6	90.4	109.2	152.9	100.1	68.9
Q8CDG3	Deubiquitinating protein VCPIP1 [OS=Mus musculus]	0	35.932	10	7	13	7	1220	134.4	7.17	10.7	7	Vcpip1	0.862	-0.21	0.6826	92.6	107.4	82.5	93.4	114.7	93.9	114.1	126.6	103.5	71.2
P23506	Protein-L-isoaspartate(D-aspartate) O-methyltransferase [OS=Mus musculus]	0	8.566	15	2	2	2	227	24.6	7.65	5.25	2	Pcmt1	0.862	-0.21	0.42485	92.6	107.4	90.5	97.2	62.2	115.4	135.8	76.6	88.5	133.8
Q9DC61	Mitochondrial-processing peptidase subunit alpha [OS=Mus musculus]	0	54.929	23	9	23	9	524	58.2	6.83	27.29	9	Pmpca	0.862	-0.21	0.222183	92.6	107.4	89.5	97.3	88.4	95.4	129.8	103.4	84.9	111.3
P09813	Apolipoprotein A-II [OS=Mus musculus]	0.002	5.192	24	1	1	1	102	11.3	7.18	3.24	1	Apoa2	0.863	-0.21	0.0537578	92.7	107.3	89.1	92.1	73.2	98	99.3	105.3	138.4	104.6
Q9JHS4	ATP-dependent Clp protease ATP-binding subunit clpX-like, mitochondrial [OS=Mus musculus]	0	26.626	11	4	15	4	634	69.2	7.71	20.57	4	Clpx	0.863	-0.21	0.0663151	92.6	107.4	97.8	89.3	90.6	82	99.3	133.8	97.7	109.4
Q9JHW2	Omega-amidase NIT2 [OS=Mus musculus]	0	15.837	13	3	11	3	276	30.5	6.9	14.8	3	Nit2	0.863	-0.21	0.274307	92.6	107.4	86.7	90.5	101.4	90.9	101.3	136.9	109.1	83.3
Q9Z1P6	NADH dehydrogenase [ubiquinone] 1 alpha subcomplex subunit 7 [OS=Mus musculus]	0	16.78	35	3	16	3	113	12.6	10.17	3.38	3	Ndufa7	0.863	-0.21	0.464798	92.6	107.4	105.8	98	58.4	86.5	144.4	78.9	64.6	163.5
P43142	G-protein coupled receptor 182 [OS=Mus musculus]	0.033	1.952	2	1	1	1	395	45.5	8.32	0	1	Gpr182	0.865	-0.21	0.646692	92.8	107.2	77.6	89	117.9	81.2	103.8	175.5	93	62
O55060	Thiopurine S-methyltransferase [OS=Mus musculus]	0	11.681	20	4	5	4	240	27.6	6.44	4.19	4	Tpmt	0.866	-0.21	0.849814	92.8	107.2	79.6	85.9	134.8	82.9	83.6	158.2	113.5	61.5
P52825	Carnitine O-palmitoyltransferase 2, mitochondrial [OS=Mus musculus]	0	94.492	26	16	36	16	658	73.9	8.37	56.71	16	Cpt2	0.867	-0.21	0.165697	92.9	107.1	95.9	93.7	82.4	91.4	116.8	134.4	87.9	97.5	Oxidation [P41]
Q9QYF1	Retinol dehydrogenase 11 [OS=Mus musculus]	0	23.083	16	5	5	5	316	35.1	8.91	6.81	5	Rdh11	0.867	-0.21	0.504076	92.9	107.1	77.5	83	88.2	63.8	114.3	249.3	74.8	49.1
P09535	Insulin-like growth factor II [OS=Mus musculus]	0	57.565	34	6	11	6	180	20	9.16	27.5	6	Igf2	0.867	-0.21	0.448293	92.9	107.1	93.7	97.5	72.9	100.3	145.4	122.2	68.5	99.5
Q9D281	Protein Noxp20 [OS=Mus musculus]	0	10.843	10	4	8	4	569	61	4.56	9.76	4	Fam114a1	0.868	-0.2	0.92737	93	107	90.5	98.5	104.5	95.2	113	143.1	110.1	45.1	Oxidation [P354]
P27005	Protein S100-A8 [OS=Mus musculus]	0	7.011	37	2	3	2	89	10.3	5.68	0	2	S100a8	0.868	-0.2	0.692043	93	107	90	78.9	105.8	98.6	111.4	150.1	105.7	59.5
P38647	Stress-70 protein, mitochondrial [OS=Mus musculus]	0	316.879	52	39	157	39	679	73.4	6.07	292.48	39	Hspa9	0.868	-0.2	0.532709	92.9	107.1	102.2	100.2	76.1	95.2	131.4	102.4	68.9	123.5	Oxidation [P393]
Q6A078	Centrosomal protein of 290 kDa [OS=Mus musculus]	0.003	4.204	1	3	3	2	2472	288.9	6.1	0	3	Cep290	0.868	-0.2	0.718421	92.9	107.1	66	78.3	97.4	86.9	100.7	244	89.8	36.9
P06728	Apolipoprotein A-IV [OS=Mus musculus]	0	157.856	28	13	46	13	395	45	5.47	89.19	13	Apoa4	0.868	-0.2	0.104998	92.9	107.1	87.3	95.4	90.7	94.2	94	117	124.2	97.1	Oxidation [P309]
Q9CYR6	Phosphoacetylglucosamine mutase [OS=Mus musculus]	0	34.842	17	7	17	7	542	59.4	6.2	21.53	7	Pgm3	0.868	-0.2	0.725218	92.9	107.1	88.5	87.8	112.8	92	99.5	143.9	108.6	66.9
Q7TMK6	Protein Hook homolog 2 [OS=Mus musculus]	0	24.467	13	8	16	6	716	83.3	5.43	11.09	8	Hook2	0.869	-0.2	0.787073	93	107	70.1	90.6	119.1	92.3	88.7	161.5	124.7	53
Q8BVG4	Dipeptidyl peptidase 9 [OS=Mus musculus]	0	45.863	13	6	11	5	862	97.9	6.65	20.07	6	Dpp9	0.869	-0.2	0.965496	93	107	95.9	90.7	133.1	75.7	99	127	116.5	62.1
Q5RKZ7	Molybdenum cofactor biosynthesis protein 1 [OS=Mus musculus]	0	14.277	11	4	4	4	636	69.8	9.14	4.63	4	Mocs1	0.87	-0.2	0.136773	93.1	106.9	94.5	104	85.8	70.5	108.1	99	93	145
O88968	Transcobalamin-2 [OS=Mus musculus]	0	6.467	6	1	2	1	430	47.6	6.33	5.07	1	Tcn2	0.87	-0.2	0.298336	93.1	106.9	85.1	119.1	81.9	94.8	102.7	103.7	102.8	110
Q8VDG5	Phosphopantothenate--cysteine ligase [OS=Mus musculus]	0	10.302	8	2	3	2	311	33.8	6.55	7.24	2	Ppcs	0.87	-0.2	0.0878714	93	107	105.2	91.2	87.7	90.5	106.6	120.1	102.3	96.3
Q9D1P0	39S ribosomal protein L13, mitochondrial [OS=Mus musculus]	0	17.895	27	3	4	3	178	20.7	9.35	12.22	3	Mrpl13	0.871	-0.2	0.466136	93.1	106.9	99.1	113.9	69.1	86.8	127.5	88.9	75.4	139.2
Q61702	Inter-alpha-trypsin inhibitor heavy chain H1 [OS=Mus musculus]	0.009	3.129	4	2	2	2	907	101	6.96	0	2	Itih1	0.871	-0.2	0.159075	93.1	106.9	103.8	102.8	86.3	84	114.2	110.1	106.2	92.5
P19096	Fatty acid synthase [OS=Mus musculus]	0	510.533	29	64	213	64	2504	272.3	6.58	361.83	64	Fasn	0.871	-0.2	0.756975	93.1	106.9	86.7	83.7	105.6	91.1	72.2	144.1	156.9	59.7	Oxidation [P1259]
P04370	Myelin basic protein [OS=Mus musculus]	0	10.109	8	2	3	2	250	27.2	9.58	2.58	2	Mbp	0.871	-0.2	0.800103	93.1	106.9	78.3	88.5	119.7	93.4	62.5	130.9	83.3	143.3
A2ADY9	Protein DDI1 homolog 2 [OS=Mus musculus]	0	115.141	48	15	31	15	399	44.6	5.05	74.12	15	Ddi2	0.872	-0.2	0.488013	93.2	106.8	87.9	88	102	96.3	90.5	135.1	123.2	77	Oxidation [P122]
Q9JII6	Aldo-keto reductase family 1 member A1 [OS=Mus musculus]	0	148.617	51	17	68	16	325	36.6	7.39	146.07	17	Akr1a1	0.872	-0.2	0.331379	93.2	106.8	89.9	91.9	96.7	91.4	96.4	137.8	114.6	81.2
Q60876	Eukaryotic translation initiation factor 4E-binding protein 1 [OS=Mus musculus]	0.002	5.141	26	3	11	3	117	12.3	5.15	1.74	3	Eif4ebp1	0.872	-0.2	0.213294	93.2	106.8	86.7	108.9	73.1	104.5	110.9	110.7	97.7	107.6
P11352	Glutathione peroxidase 1 [OS=Mus musculus]	0	39.792	53	7	26	7	201	22.3	7.21	24.68	7	Gpx1	0.872	-0.2	0.336992	93.2	106.8	91.7	84.6	93.7	85.2	81.5	155.8	126.2	81.4
Q9DCG6	Phenazine biosynthesis-like domain-containing protein 1 [OS=Mus musculus]	0	17.26	13	3	7	3	288	32	7.03	11.01	3	Pbld1	0.872	-0.2	0.0657699	93.1	106.9	90	85	104.1	95.3	97.5	115.5	102.6	110.1
Q8BHD7	Polypyrimidine tract-binding protein 3 [OS=Mus musculus]	0	25.633	14	7	23	5	523	56.7	9.13	26.8	7	Ptbp3	0.873	-0.2	0.511071	93.2	106.8	82.9	92.5	110	93.7	92.5	126.3	122.8	79.2
P42125	Enoyl-CoA delta isomerase 1, mitochondrial [OS=Mus musculus]	0	40.014	21	6	12	6	289	32.2	8.98	13.03	6	Eci1	0.873	-0.2	0.255806	93.2	106.8	103.7	98.3	69.6	96.7	125	115	83.1	108.5
Q8VEE1	LIM and cysteine-rich domains protein 1 [OS=Mus musculus]	0	14.483	16	4	6	4	365	41	7.93	6.95	4	Lmcd1	0.873	-0.2	0.389624	93.2	106.8	92.3	104.6	94.6	93.9	113.4	85.3	104.4	111.6
Q9CQN1	Heat shock protein 75 kDa, mitochondrial [OS=Mus musculus]	0	219.319	41	27	90	21	706	80.2	6.68	196.77	27	Trap1	0.873	-0.2	0.649896	93.2	106.8	101.7	99	86.3	96.8	118.6	106	71.5	120.1	Oxidation [P609]
P63254	Cysteine-rich protein 1 [OS=Mus musculus]	0	37.966	55	7	40	7	77	8.5	8.57	17.91	7	Crip1	0.873	-0.2	0.23443	93.2	106.8	92.8	89.8	87.8	85.8	105.3	84.5	98.2	155.7
Q03265	ATP synthase subunit alpha, mitochondrial [OS=Mus musculus]	0	821.922	75	83	532	83	553	59.7	9.19	1111.93	83	Atp5f1a	0.874	-0.19	0.347785	93.3	106.7	101.5	99.4	71.7	93.5	129.8	93.7	78.6	131.8	Oxidation [P188; P478]
Q3UPF5	Zinc finger CCCH-type antiviral protein 1 [OS=Mus musculus]	0	30.594	10	6	9	6	946	106.6	8.27	11.71	6	Zc3hav1	0.874	-0.19	0.370172	93.3	106.7	99.9	82.3	111.1	88.7	86.8	115.5	113.7	101.9
O88456	Calpain small subunit 1 [OS=Mus musculus]	0	54.699	27	6	27	6	269	28.4	5.63	41.29	6		0.874	-0.19	0.758737	93.3	106.7	91.5	89.3	114.5	89.2	84.6	131	126.5	73.3
P02104	Hemoglobin subunit epsilon-Y2 [OS=Mus musculus]	0	196.054	40	17	81	11	147	16.1	8.18	188.24	17	Hbb-y	0.874	-0.19	0.39705	93.3	106.7	90	89.6	95.3	88.3	101	156.6	104.4	74.8	Oxidation [P37]
Q922Q4	Pyrroline-5-carboxylate reductase 2 [OS=Mus musculus]	0	24.157	18	5	16	4	320	33.6	7.77	18.55	5	Pycr2	0.874	-0.19	0.0217947	93.3	106.7	89.4	92.1	102.4	92.3	100.3	112.4	107	104.1	Oxidation [P76]
Q8C2K1	Differentially expressed in FDCP 6 [OS=Mus musculus]	0	22.845	10	5	8	4	630	73.4	6.27	9.55	5	Def6	0.874	-0.19	0.173223	93.3	106.7	86.8	85.7	97.5	97.3	88.7	100	110.6	133.3
P10630	Eukaryotic initiation factor 4A-II [OS=Mus musculus]	0	118.271	37	19	82	3	407	46.4	5.48	79.63	19	Eif4a2	0.874	-0.19	0.015514	93.3	106.7	100.2	94.2	93.1	90.5	107.5	109.4	107	98.1
Q9D125	28S ribosomal protein S25, mitochondrial [OS=Mus musculus]	0.006	3.468	5	1	2	1	171	19.9	9.23	0	1	Mrps25	0.875	-0.19	0.318824	93.4	106.6	92.9	94.4	90.2	102.9	121	108.8	84.7	105.1
Q8QZS1	3-hydroxyisobutyryl-CoA hydrolase, mitochondrial [OS=Mus musculus]	0	48.521	28	8	17	8	385	43	8.06	31.88	8	Hibch	0.875	-0.19	0.162923	93.3	106.7	97.9	89.6	88	99.1	102.5	121.8	89.4	111.7
Q80WW9	DDRGK domain-containing protein 1 [OS=Mus musculus]	0	30.128	16	4	16	4	315	36	5.35	14.44	4	Ddrgk1	0.875	-0.19	0.678031	93.3	106.7	87.8	89.3	102.8	94	90.8	149.8	120.7	64.7
Q9WVK4	EH domain-containing protein 1 [OS=Mus musculus]	0	87.527	25	15	32	8	534	60.6	6.83	61.36	15	Ehd1	0.875	-0.19	0.191603	93.3	106.7	96.5	90.7	91.6	93.8	99.5	126.2	113	88.7
Q9Z0S1	3'(2'),5'-bisphosphate nucleotidase 1 [OS=Mus musculus]	0	22.037	18	3	5	3	308	33.2	5.82	7.58	3	Bpnt1	0.875	-0.19	0.157626	93.3	106.7	96.9	99.5	88.2	91.5	104.6	110.8	119.3	89.4
Q99LG0	Ubiquitin carboxyl-terminal hydrolase 16 [OS=Mus musculus]	0	19.137	9	5	5	5	825	93.4	6.18	6.2	5	Usp16	0.876	-0.19	0.684534	93.4	106.6	96.5	92.9	95.8	85.5	108.6	155.1	107	58.7
Q9Z2M7	Phosphomannomutase 2 [OS=Mus musculus]	0	48.715	34	7	12	5	242	27.6	6.42	23.33	7	Pmm2	0.876	-0.19	0.12528	93.4	106.6	90.4	93.4	95.1	91.1	104.9	127.7	105.8	91.6
Q8CAY6	Acetyl-CoA acetyltransferase, cytosolic [OS=Mus musculus]	0	75.277	34	13	38	13	397	41.3	7.5	43.46	13	Acat2	0.877	-0.19	0.486234	93.4	106.6	86.2	85.5	98.2	87.8	103.5	175.3	95	68.5	Oxidation [P7]
Q99LP6	GrpE protein homolog 1, mitochondrial [OS=Mus musculus]	0	29.034	28	6	11	6	217	24.3	8.38	16.51	6	Grpel1	0.877	-0.19	0.430557	93.4	106.6	100.9	98.8	76	98.3	116.2	108.7	74.2	126.8
P28661	Septin-4 [OS=Mus musculus]	0	40.198	21	10	17	9	478	54.9	5.87	9.19	10	Septin4	0.878	-0.19	0.43286	93.5	106.5	87	91.3	102.3	91.9	79.5	120.4	137.2	90.4
Q9CQL4	39S ribosomal protein L20, mitochondrial [OS=Mus musculus]	0	20.62	14	1	5	1	149	17.6	11.11	9.61	1	Mrpl20	0.878	-0.19	0.78763	93.5	106.5	102.9	91.2	92.8	83.1	141.1	77.8	56.8	154.3
Q9JJW5	Myozenin-2 [OS=Mus musculus]	0	43.536	30	6	12	6	264	29.7	8.51	28.01	6	Myoz2	0.878	-0.19	0.528887	93.5	106.5	106.1	95	73.3	91	136.1	82.5	70.5	145.6
Q9QYC7	Vitamin K-dependent gamma-carboxylase [OS=Mus musculus]	0	16.669	8	5	8	5	757	87.1	8.02	11.38	5	Ggcx	0.878	-0.19	0.502624	93.5	106.5	87.1	88.5	93.5	88.3	96	174.9	105.7	66
G5E8K5	Ankyrin-3 [OS=Mus musculus]	0	61.433	8	11	24	11	1961	213.9	6.7	28.58	11	Ank3	0.879	-0.19	0.04939	93.6	106.4	102.7	94.2	81.8	93.7	101.3	106.2	107.4	112.9	Oxidation [P1035; P1036]
P16332	Methylmalonyl-CoA mutase, mitochondrial [OS=Mus musculus]	0	44.892	11	6	13	6	748	82.8	6.89	19.68	6	Mmut	0.879	-0.19	0.132686	93.6	106.4	99.9	91.9	89.9	93.9	112.7	119.6	93	99.1
Q8VEA4	Mitochondrial intermembrane space import and assembly protein 40 [OS=Mus musculus]	0	25.657	29	3	4	3	139	15.5	4.32	7.33	3	Chchd4	0.879	-0.19	0.53502	93.6	106.4	91	90.4	91.9	105.7	116.6	77.9	92.8	133.6
Q69ZS7	HBS1-like protein [OS=Mus musculus]	0	15.39	6	3	5	3	682	75.1	6.46	6.29	3	Hbs1l	0.879	-0.19	0.246511	93.6	106.4	90	90.9	101.6	89.3	106.4	134.6	99.5	87.7
Q9DCZ1	GMP reductase 1 [OS=Mus musculus]	0	29.265	15	4	8	3	345	37.5	7.09	16.2	4	Gmpr	0.879	-0.19	0.376073	93.5	106.5	108.7	100.8	37.4	90.3	163.5	77	69.1	153.1
O35129	Prohibitin-2 [OS=Mus musculus]	0	129.388	69	20	69	20	299	33.3	9.83	127.93	20	Phb2	0.88	-0.18	0.160575	93.6	106.4	98.2	94.6	92.4	95.7	108.9	112.8	90.2	107.3	Oxidation [P118]
Q61129	Complement factor I [OS=Mus musculus]	0	12.866	6	3	5	3	603	67.2	7.46	4.76	3	Cfi	0.88	-0.18	0.185737	93.6	106.4	103.6	96.2	90.4	84.5	92.7	117.8	119.6	95.3
Q9CQX8	28S ribosomal protein S36, mitochondrial [OS=Mus musculus]	0	21.248	38	3	7	3	102	11.1	9.99	11.8	3	Mrps36	0.88	-0.18	0.156209	93.6	106.4	108.8	96.2	84.4	89.6	107.8	103.3	96.4	113.4
P70697	Uroporphyrinogen decarboxylase [OS=Mus musculus]	0	95.559	41	11	35	11	367	40.7	6.65	59.66	11	Urod	0.88	-0.18	0.358493	93.6	106.4	92.8	90.1	96	99	99.2	124.3	116	82.6	Oxidation [P12; P307; P343]
Q9CQ25	Mitotic-spindle organizing protein 2 [OS=Mus musculus]	0	12.93	21	2	3	2	159	16.5	10.18	4.95	2	Mzt2	0.881	-0.18	0.321195	93.7	106.3	91.7	93.6	94	100.9	110.9	85	102.2	121.7
Q9D0M3	Cytochrome c1, heme protein, mitochondrial [OS=Mus musculus]	0	98.078	32	11	48	11	325	35.3	9.16	100.47	11	Cyc1	0.881	-0.18	0.310041	93.7	106.3	104.3	95.3	75.7	96.2	129.6	103.7	81.2	114
Q9JLB0	Protein PALS2 [OS=Mus musculus]	0	12.902	7	5	7	5	553	62.6	6.4	6.58	5	Pals2	0.882	-0.18	0.421294	93.7	106.3	103.5	95.6	93.2	89.7	119.5	117.2	83.5	97.8
Q9CQF4	Mitochondrial transcription rescue factor 1 [OS=Mus musculus]	0	18.375	21	3	4	3	240	27.8	9.36	8.4	3	Mtres1	0.882	-0.18	0.404802	93.7	106.3	100	97.7	80.1	92.6	122	95.4	76.6	135.7
O54940	BCL2/adenovirus E1B 19 kDa protein-interacting protein 2 [OS=Mus musculus]	0	15.002	5	1	3	1	326	37.7	4.97	5.06	1	Bnip2	0.883	-0.18	0.484507	93.8	106.2	97	83.7	89.3	111.9	94.1	122.7	118	83.3	Phospho [Y118]
Q9D620	Rab11 family-interacting protein 1 [OS=Mus musculus]	0	27.914	13	7	11	6	645	70.6	9.47	8.96	7	Rab11fip1	0.883	-0.18	0.34338	93.8	106.2	96.5	91.3	102.5	88.8	84	112.2	124.2	100.6
P11859	Angiotensinogen [OS=Mus musculus]	0	21.331	9	3	5	3	477	52	5.44	11.37	3	Agt	0.883	-0.18	0.468729	93.8	106.2	87.3	87.6	105	102.3	98.1	120.8	117.1	81.8
O35099	Mitogen-activated protein kinase kinase kinase 5 [OS=Mus musculus]	0	11.427	2	2	4	1	1380	154.4	5.78	5.49	2	Map3k5	0.883	-0.18	0.181074	93.8	106.2	98	98.2	94.4	79.6	104.9	86.4	125.2	113.3
P70302	Stromal interaction molecule 1 [OS=Mus musculus]	0	35.853	15	8	11	8	685	77.5	6.54	14.08	8	Stim1	0.884	-0.18	0.255714	93.8	106.2	89.2	96.1	106.3	83.3	92.3	118.8	122.5	91.5
Q63829	COMM domain-containing protein 3 [OS=Mus musculus]	0.002	5.254	11	1	1	1	195	22	5.59	0	1	Commd3	0.884	-0.18	0.644288	93.8	106.2	86.7	95.2	121.3	89.1	89.4	107.8	100.7	109.7
Q9D8B4	NADH dehydrogenase [ubiquinone] 1 alpha subcomplex subunit 11 [OS=Mus musculus]	0	30.992	28	3	7	3	141	15	8.35	14.19	3	Ndufa11	0.885	-0.18	0.0462849	93.9	106.1	97.6	89.1	87.2	97.5	103	120.7	97.4	107.6
Q80TY0	Formin-binding protein 1 [OS=Mus musculus]	0	26.417	14	6	8	6	616	71.3	5.67	5.58	6	Fnbp1	0.885	-0.18	0.15831	93.9	106.1	82.9	96.5	92.5	90.1	110	96.6	91.2	140.2
Q9CZ83	39S ribosomal protein L55, mitochondrial [OS=Mus musculus]	0	18.521	30	3	10	3	127	15.1	10.51	18.94	3	Mrpl55	0.885	-0.18	0.321289	93.9	106.1	92.3	102.3	78.4	98	114.5	100.9	80.7	132.9
Q9DCD0	6-phosphogluconate dehydrogenase, decarboxylating [OS=Mus musculus]	0	50.489	19	6	24	6	483	53.2	7.23	54.48	6	Pgd	0.885	-0.18	0.710973	93.9	106.1	88.7	88.6	110.7	96.6	91.5	130.8	119.6	73.5
Q921G7	Electron transfer flavoprotein-ubiquinone oxidoreductase, mitochondrial [OS=Mus musculus]	0	77.962	22	9	32	9	616	68	7.58	44.4	9	Etfdh	0.886	-0.17	0.432122	94	106	98.8	100	75.4	100.7	123.8	102.8	76.1	122.4	Oxidation [P164; P561]
Q91XC8	Death-associated protein 1 [OS=Mus musculus]	0	49.31	83	6	28	6	102	11.1	9.36	9.58	6	Dap	0.886	-0.17	0.332385	94	106	87.6	90.9	99.1	89.9	95.2	145.5	109.4	82.3
Q06185	ATP synthase subunit e, mitochondrial [OS=Mus musculus]	0	16.868	38	5	40	5	71	8.2	9.35	14.39	5	Atp5me	0.886	-0.17	0.543215	93.9	106.1	107.6	97.3	64	89.4	136.9	80.9	64	159.9
Q8VHK1	Caskin-2 [OS=Mus musculus]	0	45.4	14	8	12	8	1201	126.7	7.39	23.43	8	Caskin2	0.886	-0.18	0.129388	93.9	106.1	87.3	87.6	108	94.6	98.4	103.8	118.5	101.8
Q9DCC8	Mitochondrial import receptor subunit TOM20 homolog [OS=Mus musculus]	0.021	2.307	6	1	3	1	145	16.3	8.6	0	1	Tomm20	0.887	-0.17	0.150797	94	106	106.9	88	90.6	95.9	113.6	104.7	94.8	105.5
Q9CPW4	Actin-related protein 2/3 complex subunit 5 [OS=Mus musculus]	0	16.092	24	2	15	2	151	16.3	5.67	13.99	2	Arpc5	0.887	-0.17	0.476988	94	106	92.6	89.1	106	94.1	82.3	116.5	124.1	95.2
Q99LM2	CDK5 regulatory subunit-associated protein 3 [OS=Mus musculus]	0	26.465	12	4	11	4	503	57	4.83	16.89	4	Cdk5rap3	0.887	-0.17	0.119981	94	106	103.4	82.3	100	76.2	101.6	135.6	103	98
P08551	Neurofilament light polypeptide [OS=Mus musculus]	0	10.315	6	3	3	3	543	61.5	4.64	4.87	3	Nefl	0.889	-0.17	0.259772	94.1	105.9	98	106.4	79.5	88.5	88.1	113.4	129.4	96.7
A6X935	Inter alpha-trypsin inhibitor, heavy chain 4 [OS=Mus musculus]	0	10.898	4	2	6	2	942	104.6	6.4	8.36	2	Itih4	0.889	-0.17	0.121525	94.1	105.9	92.6	98.2	81.5	89.9	99.8	138.3	105.5	94.2
Q61147	Ceruloplasmin [OS=Mus musculus]	0	37.787	8	7	13	7	1061	121.1	5.85	21.84	7	Cp	0.889	-0.17	0.292618	94.1	105.9	93.8	88.7	97.4	78.2	88.1	119.7	151.7	82.5
Q99KQ4	Nicotinamide phosphoribosyltransferase [OS=Mus musculus]	0	15.603	7	3	7	3	491	55.4	7.15	11.07	3	Nampt	0.89	-0.17	0.385897	94.2	105.8	79.7	102.6	85.5	108.8	94.6	127.2	117	84.6
Q91WE1	Sorting nexin-15 [OS=Mus musculus]	0.017	2.615	4	2	2	1	337	37.7	5.24	1.83	2	Snx15	0.891	-0.17	0.469448	94.2	105.8	85.6	101.6	103.4	82.7	97.1	141.1	112.7	75.8
Q9CWX2	Complex I intermediate-associated protein 30, mitochondrial [OS=Mus musculus]	0	36.985	33	8	10	8	328	37.8	8.6	8.39	8	Ndufaf1	0.892	-0.16	0.387085	94.3	105.7	88.9	104.9	56.9	101	137.4	82	73.4	155.4
Q9Z2C5	Myotubularin [OS=Mus musculus]	0	14.574	9	4	5	4	603	69.5	7.75	0	4	Mtm1	0.892	-0.16	0.682328	94.3	105.7	97.2	71.2	110.3	94.9	85	136.2	140.9	64.3
Q9D924	Iron-sulfur cluster assembly 1 homolog, mitochondrial [OS=Mus musculus]	0	18.81	22	1	2	1	129	14.2	9.07	6.32	1	Isca1	0.892	-0.16	0.0963595	94.3	105.7	96.5	98.4	80.7	96.8	101.8	94	116.4	115.4
Q9CPZ8	COX assembly mitochondrial protein homolog [OS=Mus musculus]	0	10.298	26	3	5	3	106	12.5	8.24	9.09	3	Cmc1	0.892	-0.17	0.558206	94.3	105.7	116.3	90.5	95.3	90.4	93.3	103.9	106.1	104.2
P99028	Cytochrome b-c1 complex subunit 6, mitochondrial [OS=Mus musculus]	0	98.609	80	12	85	12	89	10.4	4.87	127.93	12	Uqcrh	0.892	-0.17	0.485281	94.3	105.7	96.9	99.5	61.6	88.1	143.6	74.8	64	171.5	Oxidation [P16]
Q6PA06	Atlastin-2 [OS=Mus musculus]	0	20.327	8	5	9	5	583	66.2	5.43	2.75	5	Atl2	0.893	-0.16	0.317706	94.4	105.6	84.5	85.8	103.3	93	100.8	148.9	99.3	84.4
Q9D172	Glutamine amidotransferase-like class 1 domain-containing protein 3, mitochondrial [OS=Mus musculus]	0	43.655	13	5	15	5	266	28.1	8.78	14.39	5	Gatd3	0.893	-0.16	0.120772	94.3	105.7	102.6	100	78.7	92.3	109	106.3	94.9	116.2	Oxidation [P80; P83]
P17095	High mobility group protein HMG-I/HMG-Y [OS=Mus musculus]	0	73.617	77	6	21	6	107	11.6	10.32	27.82	6	Hmga1	0.894	-0.16	0.195753	94.4	105.6	84.6	91.9	98.8	87.4	105.5	92	95.1	144.8
Q01768	Nucleoside diphosphate kinase B [OS=Mus musculus]	0	114.993	69	14	125	14	152	17.4	7.5	146.7	14	Nme2	0.894	-0.16	0.339871	94.4	105.6	97.1	97.4	92.1	96.7	110.6	115.2	84.9	106.1
Q923D2	Flavin reductase (NADPH) [OS=Mus musculus]	0	42.818	50	6	29	6	206	22.2	7.01	47.48	6	Blvrb	0.894	-0.16	0.474167	94.4	105.6	104.5	92.4	81.8	94.7	100.6	142.2	108.8	75
Q8BKX1	Brain-specific angiogenesis inhibitor 1-associated protein 2 [OS=Mus musculus]	0	12.379	8	2	2	2	535	59.2	9.04	5.19	2	Baiap2	0.894	-0.16	0.586323	94.4	105.6	88	85.9	103.2	96.4	87.9	120.9	145.7	71.9
Q99L88	Beta-1-syntrophin [OS=Mus musculus]	0	52.069	33	11	19	11	537	58	8.31	25.64	11	Sntb1	0.894	-0.16	0.16024	94.4	105.6	103.6	95.8	83.6	93.8	115.6	116.2	94.1	97.4
O35345	Importin subunit alpha-7 [OS=Mus musculus]	0	18.268	11	4	8	3	536	59.9	4.94	14.4	4	Kpna6	0.895	-0.16	0.383772	94.5	105.5	109.9	90.1	92.1	93.4	92.2	114.1	114	94.1
Q5SV85	Synergin gamma [OS=Mus musculus]	0	18.139	5	5	6	4	1306	139.5	5.03	7.52	5	Synrg	0.895	-0.16	0.876705	94.5	105.5	97.4	87.4	127.5	85.2	82.5	107.5	113.8	98.7
Q8CHP8	Glycerol-3-phosphate phosphatase [OS=Mus musculus]	0	47.157	32	9	24	9	321	34.5	5.35	32.91	9	Pgp	0.895	-0.16	0.0696506	94.5	105.5	100.6	97.2	83	92.5	103.9	108	96.2	118.6
Q3UMF0	Cordon-bleu protein-like 1 [OS=Mus musculus]	0	46.356	16	12	15	12	1273	137.3	8.16	17.15	12	Cobll1	0.895	-0.16	0.101318	94.5	105.5	92.6	102.5	94.1	94.8	95	108.4	109.8	102.8
Q99LY9	NADH dehydrogenase [ubiquinone] iron-sulfur protein 5 [OS=Mus musculus]	0	55.863	52	8	11	8	106	12.6	8.92	17.65	8	Ndufs5	0.895	-0.16	0.483082	94.4	105.6	99	97.8	63.9	88.1	149.4	72	68.2	161.6
P47934	Carnitine O-acetyltransferase [OS=Mus musculus]	0	9.852	5	3	6	3	626	70.8	8.44	8.78	3	Crat	0.895	-0.16	0.641966	94.4	105.6	128.4	87.6	49.7	93.3	161	66.9	60.4	152.6
Q921X9	Protein disulfide-isomerase A5 [OS=Mus musculus]	0	15.957	13	6	8	6	517	59.2	7.5	2.11	6	Pdia5	0.896	-0.16	0.576912	94.5	105.5	104.1	94.9	91.4	89.3	112.4	136.4	96	75.4	Oxidation [P188]
Q9D8X1	Copper homeostasis protein cutC homolog [OS=Mus musculus]	0	7.109	9	2	2	2	272	29	7.34	2.73	2	Cutc	0.896	-0.16	0.188803	94.5	105.5	97.1	81.8	89.4	97.3	91.3	133.3	92	117.7
Q9CR68	Cytochrome b-c1 complex subunit Rieske, mitochondrial [OS=Mus musculus]	0	162.696	43	18	114	18	274	29.3	8.7	215.68	18	Uqcrfs1	0.896	-0.16	0.53478	94.5	105.5	106.6	100.6	60.9	89.8	149.4	75.4	67.7	149.6	Phospho [Y263]; Oxidation [P261]
P97819	85/88 kDa calcium-independent phospholipase A2 [OS=Mus musculus]	0	7.374	4	3	5	3	807	89.5	7.24	5.04	3	Pla2g6	0.896	-0.16	0.383967	94.5	105.5	88.8	99.7	83.5	91.3	116.3	153.7	86.9	80
Q9CQR4	Acyl-coenzyme A thioesterase 13 [OS=Mus musculus]	0.021	2.296	11	2	6	2	140	15.2	8.82	3.31	2	Acot13	0.897	-0.16	0.434855	94.6	105.4	111.3	96.8	51.2	89	167.5	78	68.9	137.3
O35386	Phytanoyl-CoA dioxygenase, peroxisomal [OS=Mus musculus]	0	37.587	35	6	11	6	338	38.6	7.53	19.75	6	Phyh	0.897	-0.16	0.391364	94.5	105.5	91.4	89.7	93.4	86	114	159.2	89.5	76.7
Q3UGR5	Haloacid dehalogenase-like hydrolase domain-containing protein 2 [OS=Mus musculus]	0	10.297	19	4	9	4	259	28.7	6.05	3.97	4	Hdhd2	0.897	-0.16	0.00549472	94.5	105.5	96.8	89.5	93	96.9	102	102.3	109.5	110	Oxidation [P90; P196]
P56480	ATP synthase subunit beta, mitochondrial [OS=Mus musculus]	0	573.043	60	72	480	72	529	56.3	5.34	990.12	72	Atp5f1b	0.898	-0.15	0.446574	94.6	105.4	103.9	98.6	71.6	93	129.2	88	75.5	140.1	Oxidation [P131; P396; P410]
Q8CC88	von Willebrand factor A domain-containing protein 8 [OS=Mus musculus]	0	50.13	6	8	10	8	1905	213.3	6.6	18.7	8	Vwa8	0.899	-0.15	0.458924	94.7	105.3	101.6	102.6	79.9	93.9	127.2	102.7	77.3	114.8
Q8R1V4	Transmembrane emp24 domain-containing protein 4 [OS=Mus musculus]	0	40.381	24	5	15	3	227	26	8.18	16.64	5	Tmed4	0.899	-0.15	0.760624	94.7	105.3	86.5	90.7	99.5	107.3	95.7	135.7	116.7	67.9	Oxidation [P47]
Q9R0L7	A-kinase anchor protein 8-like [OS=Mus musculus]	0	20.787	10	4	6	4	642	71.4	5.05	7.72	4	Akap8l	0.899	-0.15	0.86285	94.7	105.3	88	78	134.6	98.2	102.2	104.6	86.2	108.2	Oxidation [P103]
Q3ULD5	Methylcrotonoyl-CoA carboxylase beta chain, mitochondrial [OS=Mus musculus]	0	65.061	16	8	15	8	563	61.3	8	26.81	8	Mccc2	0.899	-0.15	0.437621	94.7	105.3	99.2	92.3	95.8	91.3	102.9	132.2	106.3	80.1
Q9CQA3	Succinate dehydrogenase [ubiquinone] iron-sulfur subunit, mitochondrial [OS=Mus musculus]	0	108.74	41	20	63	20	282	31.8	8.68	84.18	20	Sdhb	0.899	-0.15	0.530313	94.7	105.3	103.2	101.9	67.6	93	137.7	85.1	68.9	142.6
P07309	Transthyretin [OS=Mus musculus]	0	69.112	59	12	22	12	147	15.8	6.16	33.93	12	Ttr	0.899	-0.15	0.370282	94.7	105.3	94.7	94.1	92.3	89.4	84.1	123.5	135	87
Q9DB20	ATP synthase subunit O, mitochondrial [OS=Mus musculus]	0	95.53	49	11	35	11	213	23.3	9.99	52.78	11	Atp5po	0.899	-0.15	0.455545	94.7	105.3	111.6	95.8	75.7	90.9	119.6	90.1	80.4	136
Q99N87	28S ribosomal protein S5, mitochondrial [OS=Mus musculus]	0	16.368	12	3	4	3	432	48.2	10.14	5.46	3	Mrps5	0.899	-0.15	0.260385	94.7	105.3	101.4	100.4	86	90.9	119.4	98.1	88.8	115.1
Q9CTG6	Polyamine-transporting ATPase 13A2 [OS=Mus musculus]	0.023	2.228	3	2	2	2	1169	126.4	8.12	1.76	2	Atp13a2	0.899	-0.15	0.530966	94.7	105.3	111	102.4	58.3	86.6	128.6	85.4	63.2	164.5	Oxidation [P120; P121]
Q8BI84	Transport and Golgi organization protein 1 homolog [OS=Mus musculus]	0	98.389	15	19	35	19	1930	213.5	4.75	41.29	19	Mia3	0.9	-0.15	0.708161	94.7	105.3	91.7	92.2	102.8	96.5	96	135.5	114.4	70.9	Oxidation [P466; P1672]
Q61024	Asparagine synthetase [glutamine-hydrolyzing] [OS=Mus musculus]	0	12.997	12	5	9	5	561	64.2	6.58	7.35	5	Asns	0.9	-0.15	0.386453	94.7	105.3	85.6	79.7	87.5	86.6	109.8	196.2	83.4	71.1	Oxidation [P61; P539; P547]; Phospho [Y536]
Q9DB98	Leukocyte receptor cluster member 1 homolog [OS=Mus musculus]	0	7.833	12	2	4	2	261	30.5	9.95	0	2	Leng1	0.901	-0.15	0.254113	94.8	105.2	102.8	95.8	91.6	80.6	112.8	95.8	87.5	133.2
Q924D0	Reticulon-4-interacting protein 1, mitochondrial [OS=Mus musculus]	0.003	4.513	4	1	1	1	396	43.3	9.2	0	1	Rtn4ip1	0.901	-0.15	0.44365	94.8	105.2	105.4	96.2	65.1	92.2	139.7	78.1	75.9	147.5
Q99L20	Glutathione S-transferase theta-3 [OS=Mus musculus]	0	9.098	9	1	1	1	241	27.4	7.74	4.48	1	Gstt3	0.901	-0.15	0.390001	94.8	105.2	94.8	91.6	98.5	93.8	102.9	129.7	106.4	82.3
O08917	Flotillin-1 [OS=Mus musculus]	0	53.931	24	9	19	9	428	47.5	7.15	33.88	9	Flot1	0.901	-0.15	0.391503	94.8	105.2	103.7	99.2	78.6	98.4	118.1	82.3	104.1	115.6
O08992	Syntenin-1 [OS=Mus musculus]	0	10.914	14	4	9	4	299	32.4	7.15	2.94	4	Sdcbp	0.901	-0.15	0.264706	94.8	105.2	91.6	101.8	88.2	96.1	117.3	120.7	92.6	91.6	Oxidation [P87]
Q8BWU5	Probable tRNA N6-adenosine threonylcarbamoyltransferase [OS=Mus musculus]	0	22.314	19	5	9	5	335	36.3	6.24	20.26	5	Osgep	0.902	-0.15	0.292323	94.9	105.1	94	93.7	103.4	91.2	91.5	94.7	114.3	117.2
A2AMM0	Caveolae-associated protein 4 [OS=Mus musculus]	0	18.27	12	3	3	3	362	41	8.65	6.6	3	Cavin4	0.902	-0.15	0.368389	94.9	105.1	104.2	95.8	78.1	85.1	116.5	82.1	86	152.3
P11404	Fatty acid-binding protein, heart [OS=Mus musculus]	0	21.433	38	4	7	4	133	14.8	6.57	17.14	4	Fabp3	0.902	-0.15	0.246886	94.9	105.1	102.3	98.5	81	94.1	106.9	106.5	86.6	124
P48722	Heat shock 70 kDa protein 4L [OS=Mus musculus]	0	28.86	14	8	15	8	838	94.3	5.74	14.79	8	Hspa4l	0.902	-0.15	0.157961	94.8	105.2	84.7	94.7	95.8	89.4	93.4	137.3	109.6	95	Oxidation [P320]
Q61578	NADPH:adrenodoxin oxidoreductase, mitochondrial [OS=Mus musculus]	0	32.858	19	6	7	6	494	54.2	8.66	18.24	6	Fdxr	0.902	-0.15	0.307358	94.8	105.2	92.2	98	96.4	96.6	104.2	116.2	86.6	109.9
P21460	Cystatin-C [OS=Mus musculus]	0	30.835	49	6	12	6	140	15.5	9	26.28	6	Cst3	0.902	-0.15	0.24578	94.8	105.2	91.4	93.7	99.2	86.9	109.6	96.1	88.5	134.6
Q9DBN5	Lon protease homolog 2, peroxisomal [OS=Mus musculus]	0	23.296	7	5	8	4	852	94.5	7.23	3.96	5	Lonp2	0.902	-0.15	0.534569	94.8	105.2	79.4	91.5	103.8	93.5	114.8	155	91.7	70.2
P61022	Calcineurin B homologous protein 1 [OS=Mus musculus]	0	49.871	58	8	13	8	195	22.4	5.1	17.22	8	Chp1	0.902	-0.15	0.609947	94.8	105.2	94.7	97.1	94.9	99.7	102.7	122.7	110.2	78
Q8VEE0	Ribulose-phosphate 3-epimerase [OS=Mus musculus]	0	17.781	20	5	10	4	228	24.9	5.41	3.84	5	Rpe	0.902	-0.15	0.811744	94.8	105.2	98.3	91.4	109.6	93	76.4	112.8	118.9	99.6
P07758	Alpha-1-antitrypsin 1-1 [OS=Mus musculus]	0	22.48	13	4	10	2	413	46	5.72	10.72	4	Serpina1a	0.902	-0.15	0.198813	94.8	105.2	95	91.6	93.2	93.2	90	102.6	130.3	104.1
Q9D1I6	39S ribosomal protein L14, mitochondrial [OS=Mus musculus]	0	12.477	16	1	7	1	145	15.9	10.99	15.48	1	Mrpl14	0.902	-0.15	0.747057	94.8	105.2	102.4	120.9	80.1	89.8	111.6	82.2	102.5	110.5	Oxidation [P98]
P46664	Adenylosuccinate synthetase isozyme 2 [OS=Mus musculus]	0	43.094	21	7	20	7	456	50	6.38	39.42	7	Adss2	0.902	-0.15	0.375382	94.8	105.2	91.6	90.8	109.4	90.4	100.3	126.6	102	89
P52332	Tyrosine-protein kinase JAK1 [OS=Mus musculus]	0	6.822	2	2	2	2	1153	133.3	7.59	2.53	2	Jak1	0.903	-0.15	0.237336	94.9	105.1	88.7	92.9	102.9	94.6	98.8	122.8	108.9	90.4
Q9D8S4	Oligoribonuclease, mitochondrial [OS=Mus musculus]	0	16.913	12	2	5	2	237	26.7	7.15	7.14	2	Rexo2	0.903	-0.15	0.239702	94.9	105.1	102.4	97.3	92.3	90.9	91.1	115.8	99.5	110.7
Q8BFP9	[Pyruvate dehydrogenase (acetyl-transferring)] kinase isozyme 1, mitochondrial [OS=Mus musculus]	0	30.763	15	4	5	3	434	49	8.19	9.25	4	Pdk1	0.903	-0.15	0.381367	94.9	105.1	107.3	102.3	82.9	89.1	120	98.7	86.5	113.2
Q9CQI6	Coactosin-like protein [OS=Mus musculus]	0	62.822	73	11	65	11	142	15.9	5.4	88.55	11	Cotl1	0.903	-0.15	0.490717	94.9	105.1	92.5	89	110.6	94.3	88.6	117	115.1	92.9	Phospho [Y137]
Q9DCL4	12S rRNA N4-methylcytidine methyltransferase [OS=Mus musculus]	0	14.185	8	3	3	3	406	45.3	8.54	6.1	3	Mettl15	0.903	-0.15	0.417209	94.9	105.1	97.3	108.6	73.6	92	129	84.1	85.1	130.4
Q9Z0V7	Mitochondrial import inner membrane translocase subunit Tim17-B [OS=Mus musculus]	0	14.142	30	2	3	2	172	18.3	9.03	3.06	2	Timm17b	0.903	-0.15	0.124552	94.9	105.1	93.7	103	94.9	94.2	104.3	109.9	94.7	105.2
Q60759	Glutaryl-CoA dehydrogenase, mitochondrial [OS=Mus musculus]	0	28.492	20	5	10	5	438	48.6	8.73	8.42	5	Gcdh	0.903	-0.15	0.320057	94.9	105.1	100.6	95.4	80	93	121	135.3	89.9	84.7
P50247	Adenosylhomocysteinase [OS=Mus musculus]	0	50.014	18	10	51	9	432	47.7	6.54	42.75	10	Ahcy	0.903	-0.15	0.295979	94.9	105.1	88.9	82.8	93.6	86.6	103.2	170.4	91.5	83.1	Oxidation [P30]
Q8K274	Ketosamine-3-kinase [OS=Mus musculus]	0	19.347	15	3	6	3	309	34.4	7.87	10.97	3	Fn3krp	0.904	-0.14	0.742477	95	105	95.4	91.4	107.1	93.5	89.2	124.5	122.2	76.8
E9Q555	E3 ubiquitin-protein ligase RNF213 [OS=Mus musculus]	0	125.737	5	17	26	17	5148	583.9	6.77	52.1	17	Rnf213	0.904	-0.15	0.504798	95	105	101.8	89.3	105.6	85.3	92.2	120.6	122.4	82.8
Q8BUH8	Sentrin-specific protease 7 [OS=Mus musculus]	0	26.031	5	3	4	3	1037	116.3	6.52	14.64	3	Senp7	0.904	-0.15	0.789225	94.9	105.1	88.5	88.3	118.7	96.6	82	88.5	119.3	118.2
P50544	Very long-chain specific acyl-CoA dehydrogenase, mitochondrial [OS=Mus musculus]	0	74.688	19	10	34	10	656	70.8	8.75	58.77	10	Acadvl	0.905	-0.14	0.135245	95	105	105.7	93.7	86.6	96.5	111.2	104.6	96.3	105.4
Q99MR8	Methylcrotonoyl-CoA carboxylase subunit alpha, mitochondrial [OS=Mus musculus]	0	79.983	28	12	26	12	717	79.3	7.83	39	12	Mccc1	0.905	-0.14	0.282864	95	105	98.1	93.3	95.1	97.2	110.6	115.4	102	88.4
Q8VBX6	Multiple PDZ domain protein [OS=Mus musculus]	0	34.068	7	7	7	7	2055	218.6	5.02	11.23	7	Mpdz	0.905	-0.14	0.783058	95	105	95.2	91.7	111.9	84.6	88.9	140.1	119.9	67.8
Q8VE99	Coiled-coil domain-containing protein 115 [OS=Mus musculus]	0	39.447	38	5	12	4	180	19.7	8.81	22.22	5	Ccdc115	0.905	-0.14	0.250659	95	105	85.1	97.4	110.5	90.8	96.5	111.7	101.4	106.6
Q5SUC9	Protein SCO1 homolog, mitochondrial [OS=Mus musculus]	0.015	2.754	4	1	1	1	284	31.6	8.47	2.06	1	Sco1	0.905	-0.14	0.0747727	95	105	94.1	91	99.8	96	96.4	112.3	100.5	109.8
P35242	Pulmonary surfactant-associated protein A [OS=Mus musculus]	0	20.567	22	3	5	3	248	26.1	5.43	7.98	3	Sftpa1	0.905	-0.14	0.611574	95	105	81.2	91.2	103.8	93.7	70.6	130.4	149	80.1	Oxidation [P79; P82; P91]
Q9EQH2	Endoplasmic reticulum aminopeptidase 1 [OS=Mus musculus]	0	11.625	3	3	5	3	930	106.5	6.2	3.88	3	Erap1	0.906	-0.14	0.702595	95	105	83.5	88.3	115.9	98.1	93.8	132.4	112.6	75.3
P51174	Long-chain specific acyl-CoA dehydrogenase, mitochondrial [OS=Mus musculus]	0	245.199	43	27	90	27	430	47.9	8.31	169.38	27	Acadl	0.906	-0.14	0.466543	95	105	105.6	101	59.9	96.4	145.8	90.4	69.7	131.3
Q6Y685	Transforming acidic coiled-coil-containing protein 1 [OS=Mus musculus]	0	29.897	11	5	11	5	774	83.9	5.03	14.81	5	Tacc1	0.907	-0.14	0.532412	95.1	104.9	92.8	92.6	104.8	92.4	85.2	119.3	125.4	87.4
Q8VE70	Programmed cell death protein 10 [OS=Mus musculus]	0	27.993	17	2	11	2	212	24.7	8.19	5.46	2	Pdcd10	0.907	-0.14	0.836653	95.1	104.9	93.1	93.7	116.1	91.6	82.5	114.8	115.8	92.4	Oxidation [P96]
P70349	Adenosine 5'-monophosphoramidase HINT1 [OS=Mus musculus]	0	81.339	66	9	25	9	126	13.8	6.87	64.44	9	Hint1	0.907	-0.14	0.0771352	95.1	104.9	100.5	94.1	92.1	94.9	106.3	113.9	96.3	102
O08808	Protein diaphanous homolog 1 [OS=Mus musculus]	0	36.269	7	5	14	5	1255	139.3	5.57	14.43	5	Diaph1	0.907	-0.14	0.765571	95.1	104.9	90.1	94.5	113.9	90.9	85.9	121.6	122.6	80.6	Oxidation [P3]
B2RWS6	Histone acetyltransferase p300 [OS=Mus musculus]	0	17.359	4	9	26	3	2412	263.1	8.54	11.42	9	Ep300	0.907	-0.14	0.363365	95.1	104.9	95	102	90.3	98.7	105.2	86.8	108.5	113.6
Q9D7X3	Dual specificity protein phosphatase 3 [OS=Mus musculus]	0	17.238	29	5	7	5	185	20.5	6.54	6.36	5	Dusp3	0.908	-0.14	0.0593109	95.2	104.8	95.4	97.9	80.8	99.2	107.2	99.4	114.5	105.6
Q75N62	GTPase IMAP family member 8 [OS=Mus musculus]	0	10.304	7	4	7	3	688	76.8	7.27	3	4	Gimap8	0.908	-0.14	0.61505	95.2	104.8	91.8	95.5	115.3	88.3	86.6	106.2	100.1	116.3
O55126	Protein NipSnap homolog 2 [OS=Mus musculus]	0	13.122	10	3	17	3	281	32.9	9.26	28.46	3	Nipsnap2	0.908	-0.14	0.485963	95.2	104.8	102.7	93.7	80.9	96.5	123.5	88.8	77.9	136
O35492	Dual specificity protein kinase CLK3 [OS=Mus musculus]	0	11.253	7	2	2	2	638	73.8	9.94	6.16	2	Clk3	0.908	-0.14	0.179164	95.2	104.8	96	83.2	102.3	87.7	98.5	103.8	93.7	134.8
O35857	Mitochondrial import inner membrane translocase subunit TIM44 [OS=Mus musculus]	0	28.139	14	5	14	5	452	51.1	8.13	7.91	5	Timm44	0.908	-0.14	0.301302	95.2	104.8	101	97.9	88.2	94.3	119.9	109.1	86.9	102.7
P86793	C-C motif chemokine 21c [OS=Mus musculus]	0.002	4.902	17	2	2	1	133	14.6	9.88	0	2	Ccl21c	0.908	-0.14	0.187538	95.2	104.8	82.3	92	98.6	96.2	90.5	96.8	132.6	111
Q63844	Mitogen-activated protein kinase 3 [OS=Mus musculus]	0	49.116	28	11	24	9	380	43	6.61	43.71	11	Mapk3	0.908	-0.14	0.240051	95.2	104.8	98.9	92.5	96.3	96.4	100.9	111.7	112.7	90.5	Oxidation [P23]
Q8K1N1	Calcium-independent phospholipase A2-gamma [OS=Mus musculus]	0	14.507	7	4	4	4	776	87.3	9.23	4.88	4	Pnpla8	0.908	-0.14	0.179544	95.2	104.8	75.3	93.5	96.3	103.8	100.2	129.9	109.2	91.8
Q9CY64	Biliverdin reductase A [OS=Mus musculus]	0	44.559	38	8	13	8	295	33.5	7.02	26.31	8	Blvra	0.909	-0.14	0.171039	95.2	104.8	103.5	92.1	97.5	92.9	100.6	109	109.6	94.7
Q9DBX1	Regulator of cell cycle RGCC [OS=Mus musculus]	0	18.823	34	2	3	2	137	14.7	4.84	3.49	2	Rgcc	0.909	-0.14	0.606965	95.2	104.8	86.7	83	100.9	96.8	71	132.5	152.4	76.7
P20444	Protein kinase C alpha type [OS=Mus musculus]	0	12.913	5	3	4	2	672	76.8	7.14	5.25	3	Prkca	0.909	-0.14	0.299657	95.2	104.8	101.7	78.8	84.2	105.2	90.7	114.4	136.3	88.8
P55302	Alpha-2-macroglobulin receptor-associated protein [OS=Mus musculus]	0	71.895	26	9	32	9	360	42.2	7.87	58.3	9	Lrpap1	0.91	-0.14	0.640949	95.3	104.7	88.6	93.6	109.3	92.9	98	133.6	107.1	77
P10833	Ras-related protein R-Ras [OS=Mus musculus]	0	30.34	30	4	13	3	218	23.7	6.79	19.29	4	Rras	0.91	-0.14	0.700753	95.3	104.7	93.8	91.2	99.7	101.6	101.1	111.7	127.4	73.6
P59325	Eukaryotic translation initiation factor 5 [OS=Mus musculus]	0	64.217	24	8	16	8	429	48.9	5.52	26.33	8	Eif5	0.91	-0.14	0.292847	95.3	104.7	93.2	102	89.5	98.4	106.9	103.6	88.3	118.1
P35700	Peroxiredoxin-1 [OS=Mus musculus]	0	127.89	51	24	113	23	199	22.2	8.12	186.16	24	Prdx1	0.91	-0.14	0.521521	95.3	104.7	89.6	88	101.7	95.3	102.8	147.1	100.3	75.3	Phospho [Y116]
Q91YW3	DnaJ homolog subfamily C member 3 [OS=Mus musculus]	0	94.847	28	11	24	11	504	57.4	5.85	36.43	11	Dnajc3	0.911	-0.13	0.742592	95.4	104.6	86.7	91.6	109.4	94.6	91	142.3	114.7	69.6
O35393	Ephrin-B3 [OS=Mus musculus]	0.007	3.319	9	2	2	2	340	35.9	8.25	0	2	Efnb3	0.911	-0.13	0.602722	95.3	104.7	113.2	83.7	98.2	93.1	99.3	82.5	119.1	110.9
Q497L8	Solute carrier family 22 member 16 [OS=Mus musculus]	0.018	2.476	2	1	9	1	649	73.9	7.85	0	1	Slc22a16	0.911	-0.13	0.231466	95.3	104.7	97.8	91.7	108	86.2	100.1	108	94.9	113.4	Oxidation [P338]
Q9CQ91	NADH dehydrogenase [ubiquinone] 1 alpha subcomplex subunit 3 [OS=Mus musculus]	0	10.62	31	1	3	1	84	9.3	8.47	5.83	1	Ndufa3	0.911	-0.14	0.829258	95.3	104.7	112.8	84.4	70	91.5	170.3	57.9	52.4	160.7
Q9DCX2	ATP synthase subunit d, mitochondrial [OS=Mus musculus]	0	46.304	45	8	14	8	161	18.7	5.69	17.15	8	Atp5pd	0.912	-0.13	0.445524	95.4	104.6	100.7	101.3	73.5	93.4	129.9	87	77.5	136.7
Q8R3G1	Nuclear inhibitor of protein phosphatase 1 [OS=Mus musculus]	0	45.828	22	5	14	5	351	38.5	7.37	26.98	5	Ppp1r8	0.912	-0.13	0.18204	95.4	104.6	101	97	91.6	94.5	102.1	113.4	92.5	107.9
Q3TMH2	Secernin-3 [OS=Mus musculus]	0	21.831	9	2	5	2	418	47.6	5.66	7.57	2	Scrn3	0.912	-0.13	0.635986	95.4	104.6	87.4	98.7	95.7	103.5	104.4	126.2	108.8	75.4
Q9CPU0	Lactoylglutathione lyase [OS=Mus musculus]	0	17.883	44	6	12	6	184	20.8	5.47	11.27	6	Glo1	0.912	-0.13	0.329231	95.4	104.6	81.4	90.9	99.4	102.3	91.4	128.9	118.9	86.8
O70400	PDZ and LIM domain protein 1 [OS=Mus musculus]	0	49.012	24	6	19	6	327	35.8	6.84	36.74	6	Pdlim1	0.913	-0.13	0.483889	95.5	104.5	103.1	95.3	89.4	96.1	109.1	100.7	82.2	124.1
Q9CVB6	Actin-related protein 2/3 complex subunit 2 [OS=Mus musculus]	0	75.441	48	14	38	14	300	34.3	7.36	42.06	14	Arpc2	0.913	-0.13	0.439369	95.5	104.5	88.6	94.3	100.1	96.5	89.8	123.9	121.5	85.2
P02772	Alpha-fetoprotein [OS=Mus musculus]	0	434.081	42	58	319	58	605	67.3	5.92	408.89	58	Afp	0.913	-0.13	0.411753	95.5	104.5	90.4	94.2	101.9	95.4	92.1	121.8	117	87.3	Oxidation [P138; P140; P488]
Q9CR51	V-type proton ATPase subunit G 1 [OS=Mus musculus]	0	56.13	77	6	12	6	118	13.7	7.97	36.91	6	Atp6v1g1	0.913	-0.13	0.404737	95.5	104.5	96.1	94.9	97.1	94.7	87.4	119.3	117.4	93.1	Phospho [Y47]
Q9CW46	Ribonucleoprotein PTB-binding 1 [OS=Mus musculus]	0	82.668	27	13	28	13	748	79.3	8.72	38.59	13	Raver1	0.914	-0.13	0.246091	95.5	104.5	99.5	86.1	105.9	89.4	93.9	118.2	96.3	110.6
Q8BZA9	Fructose-2,6-bisphosphatase TIGAR [OS=Mus musculus]	0	7.907	17	4	5	4	269	29.2	8.18	2.45	4	Tigar	0.914	-0.13	0.280709	95.5	104.5	100.7	103.6	88	91.6	107.7	90	116	102.5
P97352	Protein S100-A13 [OS=Mus musculus]	0.003	4.051	10	1	2	1	98	11.2	6.13	0	1	S100a13	0.914	-0.13	0.181698	95.5	104.5	103.5	89.7	77.2	96.7	93.2	97.6	106.4	135.9
Q60648	Ganglioside GM2 activator [OS=Mus musculus]	0.003	4.876	6	1	2	1	193	20.8	5.9	4.29	1	Gm2a	0.914	-0.13	0.468543	95.5	104.5	88.2	86.7	109.3	92.1	92.2	142.5	105.5	83.5
E9Q414	Apolipoprotein B-100 [OS=Mus musculus]	0	93.339	6	21	42	21	4505	509.1	6.81	49.62	21	Apob	0.914	-0.13	0.684934	95.5	104.5	96.8	94.2	93.7	98.9	93.6	132.3	116.8	73.7
Q6IRU5	Clathrin light chain B [OS=Mus musculus]	0	32.779	28	5	14	5	229	25.2	4.63	12.04	5	Cltb	0.915	-0.13	0.0403584	95.6	104.4	101.6	95.5	96	89	106	102.9	104.2	104.9
P59999	Actin-related protein 2/3 complex subunit 4 [OS=Mus musculus]	0	64.968	45	8	24	8	168	19.7	8.43	44.24	8	Arpc4	0.915	-0.13	0.593396	95.6	104.4	91.1	95.4	104.5	96.5	93.9	118	117.1	83.4
P70670	Nascent polypeptide-associated complex subunit alpha, muscle-specific form [OS=Mus musculus]	0	110.589	7	17	50	17	2187	220.4	9.35	76.42	17	Naca	0.915	-0.13	0.100627	95.6	104.4	101.5	96.9	91.9	95.5	104	106.2	95.2	108.9
Q9CY66	H/ACA ribonucleoprotein complex subunit 1 [OS=Mus musculus]	0	7.653	15	2	2	2	231	23.5	11.02	2.26	2	Gar1	0.915	-0.13	0.191706	95.6	104.4	96.8	93.5	93.6	100.4	93.4	108.8	99.4	114.2
P26043	Radixin [OS=Mus musculus]	0	302.582	40	28	148	15	583	68.5	6.2	191.88	28	Rdx	0.915	-0.13	0.761764	95.6	104.4	93.9	95.1	107.6	96.6	97.6	114.3	112.4	82.4
Q68FD5	Clathrin heavy chain 1 [OS=Mus musculus]	0	631.863	42	70	267	70	1675	191.4	5.69	560.65	70	Cltc	0.915	-0.13	0.625631	95.5	104.5	90.9	93.1	106.3	97.7	92.6	118.9	117.4	83.1	Oxidation [P336; P593; P873]
P12787	Cytochrome c oxidase subunit 5A, mitochondrial [OS=Mus musculus]	0	249.571	73	21	127	21	146	16.1	6.54	318.78	21	Cox5a	0.915	-0.13	0.42364	95.5	104.5	102.4	97.3	73.8	92.5	123.5	87.1	77.4	146
Q8BKZ9	Pyruvate dehydrogenase protein X component, mitochondrial [OS=Mus musculus]	0	37.648	16	6	7	6	501	54	7.75	15.48	6	Pdhx	0.916	-0.13	0.459848	95.6	104.4	104	98.5	70.1	93	139.9	80.5	78.5	135.6
Q9WU78	Programmed cell death 6-interacting protein [OS=Mus musculus]	0	140.405	24	18	48	18	869	96	6.52	99.22	18	Pdcd6ip	0.916	-0.13	0.273347	95.6	104.4	95.1	92.8	102	94.4	96.2	115.9	111.2	92.5
Q921M7	CYFIP-related Rac1 interactor B [OS=Mus musculus]	0	29.597	14	4	12	3	324	36.8	6.06	18.36	4	Cyrib	0.916	-0.13	0.484109	95.6	104.4	95.8	91.4	113.8	90.3	98.1	95.9	108.2	106.5
B2RXR6	Serine/threonine-protein phosphatase 6 regulatory ankyrin repeat subunit B [OS=Mus musculus]	0	33.056	9	5	10	5	993	107.3	6.42	10.44	5	Ankrd44	0.916	-0.13	0.205266	95.6	104.4	96.5	86.6	104.9	95.3	92.8	104	105.5	114.4
A2RSY6	TRMT1-like protein [OS=Mus musculus]	0	9.936	8	4	5	4	728	80.8	7.5	4.36	4	Trmt1l	0.917	-0.12	0.220287	95.7	104.3	89.3	100.5	106.4	83.3	108.9	118.5	98	95	Oxidation [P689]
Q9WVH9	Fibulin-5 [OS=Mus musculus]	0	79.395	31	13	44	12	448	50.2	4.7	73.14	13	Fbln5	0.917	-0.12	0.388023	95.7	104.3	94.6	85.6	91.1	92	86.8	114.9	154.7	80.3
Q99N94	39S ribosomal protein L9, mitochondrial [OS=Mus musculus]	0	39.243	27	6	8	5	265	30.2	10.08	18.12	6	Mrpl9	0.917	-0.13	0.575295	95.7	104.3	104.2	95.7	89.8	98	111.4	100.1	81.8	119
Q9DBA9	General transcription factor IIH subunit 1 [OS=Mus musculus]	0.003	4.743	2	1	2	1	547	61.8	8.76	0	1	Gtf2h1	0.917	-0.13	0.589283	95.7	104.3	88.5	99	113.2	90.4	89.5	110.5	112.4	96.4
Q9D7V1	SH2 domain-containing protein 4A [OS=Mus musculus]	0	8.592	10	4	8	4	421	48.4	8.91	10.17	4	Sh2d4a	0.918	-0.12	0.854587	95.7	104.3	88	87.6	123	95.6	88.5	112.7	123.4	81.2
Q9JKV1	Proteasomal ubiquitin receptor ADRM1 [OS=Mus musculus]	0	34.439	20	5	27	5	407	42	5.07	35.34	5	Adrm1	0.918	-0.12	0.0938263	95.7	104.3	98.4	94.7	92.1	94.1	104.2	118.2	101.4	96.9
P97287	Induced myeloid leukemia cell differentiation protein Mcl-1 homolog [OS=Mus musculus]	0	33.234	31	6	10	6	331	35.2	6.2	13.09	6	Mcl1	0.918	-0.12	0.335417	95.7	104.3	87.4	103.5	96.8	95.9	97.1	113.5	116.5	89.2
Q9DBT5	AMP deaminase 2 [OS=Mus musculus]	0	45.865	18	9	18	9	798	92	6.23	16.91	9	Ampd2	0.918	-0.12	0.0827644	95.7	104.3	94.7	95.7	92.8	93.6	106.5	119.3	98.9	98.7	Phospho [Y116]
P14211	Calreticulin [OS=Mus musculus]	0	255.99	41	33	127	33	416	48	4.49	133.18	33	Calr	0.919	-0.12	0.875715	95.8	104.2	92.1	92.9	107.8	96.3	100.1	137.7	105.7	67.5
Q80XL6	Acyl-CoA dehydrogenase family member 11 [OS=Mus musculus]	0	11.207	10	4	6	3	779	87.3	8.43	2.92	4	Acad11	0.919	-0.12	0.363616	95.8	104.2	90.6	88.2	83.8	87.6	107.5	178.1	85.1	79.1	Oxidation [P508]
Q9WTI7	Unconventional myosin-Ic [OS=Mus musculus]	0	183.064	29	27	68	27	1063	121.9	9.35	139.83	27	Myo1c	0.919	-0.12	0.742137	95.8	104.2	95.2	89.3	106.5	93.5	83.5	126.1	130.1	75.8	Oxidation [P409]
Q8VE47	Ubiquitin-like modifier-activating enzyme 5 [OS=Mus musculus]	0	81.471	28	7	20	7	403	44.8	4.96	41.41	7	Uba5	0.919	-0.12	0.97966	95.8	104.2	92	93.5	103.8	104.8	95.1	120.9	122.2	67.7
O09111	NADH dehydrogenase [ubiquinone] 1 beta subcomplex subunit 11, mitochondrial [OS=Mus musculus]	0	19.919	24	4	21	4	151	17.4	5.22	2.09	4	Ndufb11	0.919	-0.12	0.596969	95.8	104.2	99.3	104.4	76.8	100.4	129.5	106.1	72.2	111.2	Oxidation [P133]
O70152	Dolichol-phosphate mannosyltransferase subunit 1 [OS=Mus musculus]	0	12.542	15	3	4	3	260	29.2	9.51	7.66	3	Dpm1	0.919	-0.12	0.537078	95.8	104.2	94.5	91.8	102.5	97.2	84.9	119	117.3	92.8
Q9CRB6	Tubulin polymerization-promoting protein family member 3 [OS=Mus musculus]	0	34.918	38	4	8	4	176	19	9.11	11.98	4	Tppp3	0.919	-0.12	0.709058	95.8	104.2	86.4	89.5	107.8	90.2	70	124.3	154.8	76.9
P10639	Thioredoxin [OS=Mus musculus]	0	11.085	24	4	5	4	105	11.7	4.92	10.05	4	Txn	0.919	-0.12	0.873791	95.8	104.2	93.4	84.5	114.9	103.1	78.5	111.9	108	105.7
Q9CQV1	Mitochondrial import inner membrane translocase subunit TIM16 [OS=Mus musculus]	0	15.33	22	3	5	2	125	13.8	9.64	7.26	3	Pam16	0.92	-0.12	0.639031	95.8	104.2	115.8	89.3	89.8	95.1	99.4	101.5	86	123.1
P48787	Troponin I, cardiac muscle [OS=Mus musculus]	0	86.35	57	12	65	12	211	24.2	9.55	98.04	12	Tnni3	0.92	-0.12	0.666239	95.8	104.2	108.6	85.2	47.6	82.8	168.5	46.4	49.5	211.5
Q8K245	UV radiation resistance-associated protein [OS=Mus musculus]	0	9.365	3	3	5	2	698	77.5	7.97	9.09	3	Uvrag	0.921	-0.12	0.293714	95.9	104.1	82.4	96.9	93.2	99.2	86.6	113.5	134.5	93.7
O54984	ATPase GET3 [OS=Mus musculus]	0	17.521	15	4	5	4	348	38.8	4.91	10.49	4	Get3	0.921	-0.12	0.675509	95.9	104.1	84.8	89.9	111.7	103	102.1	121.6	106.9	80
Q93092	Transaldolase [OS=Mus musculus]	0	82.32	34	14	60	14	337	37.4	7.03	78.12	14	Taldo1	0.921	-0.12	0.288595	95.9	104.1	95.2	90.3	104	95	94.4	114.5	112.9	93.8
Q9WTK5	Nuclear factor NF-kappa-B p100 subunit [OS=Mus musculus]	0	28.622	8	5	8	5	899	96.8	6.37	9.8	5	Nfkb2	0.921	-0.12	0.588239	95.9	104.1	88	86.5	111.4	104.3	86.5	102	115.1	106.1
Q61210	Rho guanine nucleotide exchange factor 1 [OS=Mus musculus]	0	155.405	33	21	54	21	920	102.7	5.6	102.45	21	Arhgef1	0.921	-0.12	0.690332	95.9	104.1	91	95.5	113.9	92.1	85.8	99.4	117.9	104.4
Q9DBJ1	Phosphoglycerate mutase 1 [OS=Mus musculus]	0	300.354	52	23	170	17	254	28.8	7.18	259.75	23	Pgam1	0.922	-0.12	0.188556	96	104	91.4	96.2	89.2	95.2	107.8	131.3	94.2	94.8	Oxidation [P32; P122; P123; P124; P125; P128; P151; P165]; Phospho [Y26; Y119]
P48453	Serine/threonine-protein phosphatase 2B catalytic subunit beta isoform [OS=Mus musculus]	0	37.939	21	8	16	6	525	59.1	5.91	19.27	8	Ppp3cb	0.922	-0.12	0.396457	96	104	93.7	107.1	66.1	94.6	114	91.3	76.4	156.8
Q9D517	1-acyl-sn-glycerol-3-phosphate acyltransferase gamma [OS=Mus musculus]	0	14.249	11	3	3	3	376	43.3	8.51	4.26	3	Agpat3	0.922	-0.12	0.374443	96	104	98.9	93.8	104.4	92.2	90.4	106.6	111.3	102.4
Q5SW19	Clustered mitochondria protein homolog [OS=Mus musculus]	0	48.848	10	10	30	10	1315	148	6.02	45.75	10	Cluh	0.922	-0.12	0.563846	96	104	115.7	88.9	69.1	107.1	129.5	97.5	77.6	114.8	Oxidation [P1282]
Q3UZA1	CapZ-interacting protein [OS=Mus musculus]	0	56.114	31	7	28	7	412	44.1	5.16	42.07	7	Rcsd1	0.922	-0.12	0.67419	95.9	104.1	106	93.9	82.1	100.4	116.3	71.9	95.4	133.9	Oxidation [P5]
Q99P51	Ras association domain-containing protein 3 [OS=Mus musculus]	0	8.232	10	2	2	1	232	26.7	6.8	2.62	2	Rassf3	0.923	-0.11	0.441321	96	104	92.4	101.1	79	112.5	104.6	116.8	88.6	104.7
P50516	V-type proton ATPase catalytic subunit A [OS=Mus musculus]	0	106.889	37	18	62	18	617	68.3	5.58	91.6	18	Atp6v1a	0.923	-0.12	0.461756	96	104	93	91.9	101.2	97.9	87.7	117.4	119.9	91	Oxidation [P369]
Q922Q9	Chitinase domain-containing protein 1 [OS=Mus musculus]	0	6.92	4	1	2	1	393	44.9	7.97	5.22	1	Chid1	0.923	-0.12	0.891791	96	104	88.3	79.8	114.5	112	102.2	118.2	113.5	71.5
P97742	Carnitine O-palmitoyltransferase 1, liver isoform [OS=Mus musculus]	0	40.909	12	7	13	6	773	88.2	8.62	11.22	7	Cpt1a	0.923	-0.12	0.879632	96	104	108.7	101	97.9	88	111.1	110.3	105.1	78
P05064	Fructose-bisphosphate aldolase A [OS=Mus musculus]	0	621.806	66	54	283	38	364	39.3	8.09	683.02	54	Aldoa	0.923	-0.12	0.585235	96	104	110	97.4	74.1	92.7	132.8	79.8	77.1	136.1	Oxidation [P185; P189]
Q9Z2I0	Mitochondrial proton/calcium exchanger protein [OS=Mus musculus]	0	25.358	9	4	6	4	738	82.9	6.52	14.41	4	Letm1	0.923	-0.12	0.301695	96	104	96.6	105	79.7	101.4	104.4	90.7	110.1	112.1
Q6P9R2	Serine/threonine-protein kinase OSR1 [OS=Mus musculus]	0	54.434	28	11	16	9	527	58.2	6.43	18.95	11	Oxsr1	0.923	-0.12	0.484944	96	104	94.2	96.2	100.3	98.4	99.2	112.1	112.7	87
P55096	ATP-binding cassette sub-family D member 3 [OS=Mus musculus]	0	44.43	15	9	14	9	659	75.4	9.26	19.84	9	Abcd3	0.923	-0.12	0.807088	96	104	89.9	93.1	99.8	96.1	77.3	141.4	135.9	66.4
Q9DBX3	Sushi domain-containing protein 2 [OS=Mus musculus]	0	11.097	8	4	4	4	820	90.6	6.62	2.82	4	Susd2	0.924	-0.11	0.969983	96.1	103.9	92	72.1	126.1	87	79.8	117.3	186.1	39.5
Q91VI7	Ribonuclease inhibitor [OS=Mus musculus]	0	151.498	43	11	48	11	456	49.8	4.78	93.19	11	Rnh1	0.924	-0.11	0.85677	96.1	103.9	95.2	94.1	99.5	102.5	93.6	122.6	118.5	73.8	Oxidation [P119]
Q00519	Xanthine dehydrogenase/oxidase [OS=Mus musculus]	0	12.433	4	4	5	4	1335	146.5	7.56	4.85	4	Xdh	0.924	-0.11	0.619595	96	104	92.1	75.7	92.8	83.9	69.2	130.8	198.4	57.2
Q99KJ8	Dynactin subunit 2 [OS=Mus musculus]	0	55.583	22	8	24	8	402	44.1	5.26	48.42	8	Dctn2	0.924	-0.11	0.304459	96	104	91.7	96.2	102.2	95.7	97.3	114.4	110.8	91.6
Q5SWU9	Acetyl-CoA carboxylase 1 [OS=Mus musculus]	0	111.205	10	18	37	16	2345	265.1	6.39	55.55	18	Acaca	0.925	-0.11	0.929371	96.1	103.9	94	93.3	104.9	97	86.5	135	123.1	66.2	Oxidation [P4]
Q66JS6	Eukaryotic translation initiation factor 3 subunit J-B [OS=Mus musculus]	0	33.234	32	4	18	4	263	29.5	4.81	42.39	4	Eif3j2	0.925	-0.11	0.0882844	96.1	103.9	81.8	89.8	100.9	100.7	103.4	120.8	100.5	102.1
Q9Z2P8	Vesicle-associated membrane protein 5 [OS=Mus musculus]	0.002	4.928	10	1	1	1	102	11.4	7.97	2.52	1	Vamp5	0.925	-0.11	0.980882	96.1	103.9	113.4	80	92.4	105.7	96.8	117.9	139.1	54.6
Q8BXK9	Chloride intracellular channel protein 5 [OS=Mus musculus]	0	68.816	35	5	18	5	251	28.3	5.94	46.94	5	Clic5	0.925	-0.11	0.61494	96.1	103.9	88.4	80.9	102.3	90.7	72.5	129.2	166.5	69.5
P97371	Proteasome activator complex subunit 1 [OS=Mus musculus]	0	67.709	27	9	39	8	249	28.7	5.97	41.73	9	Psme1	0.925	-0.11	0.391969	96.1	103.9	91.2	91.9	102	95.5	90	125.9	113.9	89.5
Q80UJ7	Rab3 GTPase-activating protein catalytic subunit [OS=Mus musculus]	0	35.444	12	7	8	7	981	110.1	5.73	15.49	7	Rab3gap1	0.925	-0.11	0.432855	96.1	103.9	85.7	94.3	103.8	104.1	110.4	106.8	107.2	87.6
Q8BHX3	Borealin [OS=Mus musculus]	0	11.609	11	3	3	3	289	32.2	10.13	4.52	3	Cdca8	0.925	-0.11	0.856421	96.1	103.9	100.7	96.9	99	90	122.1	91.8	65.7	133.9
Q9QYI5	DnaJ homolog subfamily B member 2 [OS=Mus musculus]	0	16.18	20	4	6	4	324	35.6	5.91	2.5	4	Dnajb2	0.925	-0.11	0.323155	96.1	103.9	101.8	94.5	102.3	85	107	105.3	116.3	87.8
Q8BGB8	Ubiquinone biosynthesis protein COQ4 homolog, mitochondrial [OS=Mus musculus]	0	9.296	17	3	4	3	266	30.1	9.26	4.79	3	Coq4	0.925	-0.11	0.5665	96.1	103.9	102.3	111.6	75.7	80.5	161.7	94.3	71.8	102.1
Q9CR88	28S ribosomal protein S14, mitochondrial [OS=Mus musculus]	0	19.217	35	3	3	3	128	14.9	11.39	6.81	3	Mrps14	0.926	-0.11	0.386454	96.2	103.8	107.5	92.6	94	96.7	105.4	93.1	100.5	110.3
Q8BVE3	V-type proton ATPase subunit H [OS=Mus musculus]	0.011	3.037	2	1	2	1	483	55.8	6.61	0	1	Atp6v1h	0.926	-0.11	0.359425	96.2	103.8	84	95.7	103.4	91.4	90.7	135.4	112.3	87.1
Q9DCS9	NADH dehydrogenase [ubiquinone] 1 beta subcomplex subunit 10 [OS=Mus musculus]	0	63.707	59	7	30	7	176	21	8.03	45.86	7	Ndufb10	0.926	-0.11	0.421705	96.2	103.8	104.3	96.5	78	95.5	122.1	88	83.8	131.7
Q3UIL6	Pleckstrin homology domain-containing family A member 7 [OS=Mus musculus]	0	21.69	14	10	11	10	1118	126.7	9.39	6.2	10	Plekha7	0.926	-0.11	0.888831	96.2	103.8	114.8	93.9	93.5	92	98.6	103.9	76.5	126.8
Q9JHE7	Protein TSSC4 [OS=Mus musculus]	0	15.522	21	5	6	5	317	33.5	5.14	10.31	5	Tssc4	0.926	-0.11	0.829269	96.1	103.9	91.4	88.8	118.4	98.3	110.5	99.3	105.6	87.8
E9PVX6	Proliferation marker protein Ki-67 [OS=Mus musculus]	0	241.855	20	46	94	46	3177	350.7	9.72	121.72	46	Mki67	0.927	-0.11	0.912121	96.2	103.8	91.4	96.7	106.5	96.8	106.5	102.1	67.8	132.1
Q7TSJ2	Microtubule-associated protein 6 [OS=Mus musculus]	0	11.155	2	1	1	1	906	96.4	9.5	4	1	Map6	0.927	-0.11	0.678668	96.2	103.8	65.5	80.2	100.8	61.2	46.2	132.3	269.4	44.5
Q9D0Y8	39S ribosomal protein L52, mitochondrial [OS=Mus musculus]	0.003	4.263	7	1	2	1	121	13.6	10.93	4.26	1	Mrpl52	0.927	-0.11	0.743471	96.2	103.8	111.3	97.4	86.8	87.9	123.8	80.4	76.2	136.2
Q7TSI3	Serine/threonine-protein phosphatase 6 regulatory subunit 1 [OS=Mus musculus]	0	30.516	11	6	10	6	856	94.5	4.64	14.12	6	Ppp6r1	0.927	-0.11	0.0747299	96.2	103.8	88.2	95.7	101.8	98.7	100.1	105.9	104.7	105	Oxidation [P818]
Q91V92	ATP-citrate synthase [OS=Mus musculus]	0	142.755	23	22	67	22	1091	119.7	7.44	119.62	22	Acly	0.927	-0.11	0.430047	96.2	103.8	101	91.7	99.2	94.8	97.7	116.1	112.1	87.4
P08249	Malate dehydrogenase, mitochondrial [OS=Mus musculus]	0	293.69	58	33	84	33	338	35.6	8.68	213.84	33	Mdh2	0.927	-0.11	0.448429	96.2	103.8	100.8	99.2	71.6	96	128	86.6	76.7	141.1	Oxidation [P87]
Q91YN5	UDP-N-acetylhexosamine pyrophosphorylase [OS=Mus musculus]	0	20.353	14	5	13	5	522	58.6	6.49	7.94	5	Uap1	0.927	-0.11	0.805523	96.2	103.8	103.2	86.7	110	88.4	117.9	131.1	90.1	72.7
P27661	Histone H2AX [OS=Mus musculus]	0	189.889	76	34	218	9	143	15.1	10.74	366.42	34	H2ax	0.928	-0.11	0.599357	96.3	103.7	88.7	92.6	109.6	94.2	81.3	101.3	99.9	132.2	Oxidation [P27]
Q920R0	Alsin [OS=Mus musculus]	0.014	2.84	2	2	2	2	1651	182.5	6.3	0	2	Als2	0.928	-0.11	0.849702	96.3	103.7	113.9	102.4	70.3	96.7	135.9	60.6	85.1	135.1
Q8R3E3	WD repeat domain phosphoinositide-interacting protein 1 [OS=Mus musculus]	0.001	5.929	7	2	4	2	446	48.7	6.46	6.4	2	Wipi1	0.928	-0.11	0.944973	96.3	103.7	96.8	94.5	105.5	100.5	79.3	108.5	111	104
Q80VP5	Mitochondrial translation release factor in rescue [OS=Mus musculus]	0	12.128	10	1	2	1	184	20.8	9.92	2.56	1	Mtrfr	0.928	-0.11	0.538533	96.3	103.7	98.7	94.7	78.9	107	124.9	86.8	81.6	127.3
O35654	DNA polymerase delta subunit 2 [OS=Mus musculus]	0	39.149	25	7	12	7	469	51.3	5.78	20.86	7	Pold2	0.928	-0.11	0.213872	96.3	103.7	99	87	81.6	102.7	103.6	135.6	96.5	93.8
Q8VDF2	E3 ubiquitin-protein ligase UHRF1 [OS=Mus musculus]	0	36.471	13	7	16	7	782	88.2	8.31	12.01	7	Uhrf1	0.928	-0.11	0.427412	96.3	103.7	99.8	87.1	97.4	100.1	105.6	106.8	83.7	119.7
Q69Z89	Ras-associating and dilute domain-containing protein [OS=Mus musculus]	0.021	2.283	2	2	2	1	1099	120.3	6.57	0	2	Radil	0.928	-0.11	0.70042	96.3	103.7	132.8	83.7	76.2	99.3	94	90	121.4	102.7
Q00651	Integrin alpha-4 [OS=Mus musculus]	0.003	4.179	1	1	1	1	1039	115.6	6.73	2.5	1	Itga4	0.928	-0.11	0.676075	96.3	103.7	84.7	79.3	108.8	102	76.9	145.5	130.6	72.3
P62806	Histone H4 [OS=Mus musculus]	0	245.567	74	41	701	40	103	11.4	11.36	946.67	41	H4c1; H4c11; H4c12; H4c14; H4c16; H4c2; H4c3; H4c4; H4c6; H4c8; H4c9; Hist1h4m	0.928	-0.11	0.694522	96.3	103.7	89.5	95.5	109.4	97.6	82.7	102.9	105.2	117.3	Oxidation [P33]; Phospho [Y73]
Q99JB2	Stomatin-like protein 2, mitochondrial [OS=Mus musculus]	0	53.752	26	6	18	6	353	38.4	8.87	25.64	6	Stoml2	0.928	-0.11	0.296778	96.2	103.8	94	93.3	95	98.7	98.2	124.9	105.8	90.1
Q9Z1J3	Cysteine desulfurase, mitochondrial [OS=Mus musculus]	0	45.886	25	8	14	8	459	50.5	8.16	23.44	8	Nfs1	0.929	-0.11	0.3619	96.3	103.7	95.5	98	88.3	102.9	115.3	115.1	90.9	94.1
Q64324	Syntaxin-binding protein 2 [OS=Mus musculus]	0	21.402	9	4	7	4	593	66.3	6.74	9.96	4	Stxbp2	0.929	-0.11	0.610414	96.3	103.7	64.9	101.2	117.7	93	94.9	114.7	143.3	70.3
Q8VEG6	CCR4-NOT transcription complex subunit 6-like [OS=Mus musculus]	0.003	4.744	5	3	3	3	555	63	6.57	1.6	3	Cnot6l	0.929	-0.11	0.867914	96.3	103.7	97.4	84	123.9	86.9	73.4	101.2	97	136.1
O55098	Serine/threonine-protein kinase 10 [OS=Mus musculus]	0	27.959	14	8	11	8	966	111.8	7.15	9.85	8	Stk10	0.929	-0.11	0.355141	96.3	103.7	90.9	102.2	103.4	89.8	102.4	89.7	105.2	116.4
Q3UZ39	Leucine-rich repeat flightless-interacting protein 1 [OS=Mus musculus]	0	92.084	22	12	24	11	729	79.2	4.82	31.39	12	Lrrfip1	0.929	-0.11	0.780889	96.3	103.7	81.9	88.3	114.9	93.7	73	131.4	145.8	70.9	Oxidation [P17]
Q63918	Caveolae-associated protein 2 [OS=Mus musculus]	0	49.275	30	8	22	8	418	46.7	5.21	32.8	8	Cavin2	0.93	-0.1	0.369484	96.4	103.6	93.3	92.5	94.6	93.8	85.4	108.1	138.6	93.6
Q8BVQ5	Protein phosphatase methylesterase 1 [OS=Mus musculus]	0.007	3.367	8	2	3	2	386	42.2	5.97	0	2	Ppme1	0.93	-0.1	0.242857	96.4	103.6	97.6	94.7	93.3	104.2	104	109.1	102.6	94.4
Q3UMR0	Ankyrin repeat domain-containing protein 27 [OS=Mus musculus]	0	6.987	5	3	3	3	1048	116.7	6.65	0	3	Ankrd27	0.93	-0.1	0.922664	96.4	103.6	98.6	114.4	85.5	92.4	98.6	137.9	106.9	65.7
P50136	2-oxoisovalerate dehydrogenase subunit alpha, mitochondrial [OS=Mus musculus]	0	74.565	39	14	34	14	442	50.3	8.06	38.51	14	Bckdha	0.93	-0.1	0.315582	96.4	103.6	101.1	96	98.1	93.4	109.8	110.5	91.9	99.2
Q9WUA2	Phenylalanine--tRNA ligase beta subunit [OS=Mus musculus]	0	29.321	12	6	10	6	589	65.7	7.12	15.29	6	Farsb	0.93	-0.1	0.450303	96.4	103.6	88.2	95.6	104	93.1	93.7	130.4	109.9	85
Q8BFR5	Elongation factor Tu, mitochondrial [OS=Mus musculus]	0	216.532	60	27	68	27	452	49.5	7.56	117.13	27	Tufm	0.93	-0.11	0.502072	96.4	103.6	102.5	98.8	86.6	96.7	117.9	93.8	84.6	119.2	Oxidation [P440]
Q8K4I3	Rho guanine nucleotide exchange factor 6 [OS=Mus musculus]	0	35.031	13	8	13	6	771	87	5.87	12.57	8	Arhgef6	0.931	-0.1	0.109453	96.4	103.6	93.8	99.5	94.6	100.2	95.9	107.4	102.5	105.9
Q9Z0E6	Guanylate-binding protein 2 [OS=Mus musculus]	0.025	2.126	2	1	1	1	589	66.7	5.71	0	1	Gbp2	0.931	-0.1	0.427427	96.4	103.6	106.8	90.4	86.5	92.6	86.8	139.8	106.8	90.4
Q62425	Cytochrome c oxidase subunit NDUFA4 [OS=Mus musculus]	0	15.896	35	4	8	4	82	9.3	9.52	8.28	4	Ndufa4	0.931	-0.1	0.693333	96.4	103.6	117.9	100	61.3	94	143.1	76.9	65.8	141	Oxidation [P41]
O88735	Ensconsin [OS=Mus musculus]	0	43.213	11	9	12	7	730	82	9.36	8.62	9	Map7	0.931	-0.1	0.952724	96.4	103.6	91.9	92.2	116.6	94.9	78.9	128.2	128	69.3
Q9CQZ5	NADH dehydrogenase [ubiquinone] 1 alpha subcomplex subunit 6 [OS=Mus musculus]	0	39.227	26	3	9	3	131	15.3	10.11	20.79	3	Ndufa6	0.932	-0.1	0.376461	96.5	103.5	99.8	97.2	67.4	91	126.8	80.3	79.1	158.2
Q8K3G5	Inactive serine/threonine-protein kinase VRK3 [OS=Mus musculus]	0.002	5.268	2	1	1	1	453	50.8	8.57	0	1	Vrk3	0.932	-0.1	0.542426	96.5	103.5	87.3	94.3	116.3	89.6	91.3	92.5	123.6	105.1
Q02395	Metal-response element-binding transcription factor 2 [OS=Mus musculus]	0.006	3.547	2	1	1	1	593	66.9	8.68	2.26	1	Mtf2	0.932	-0.1	0.790526	96.5	103.5	88.5	93.8	116.6	91.9	82.2	116.8	85.1	125.1
Q3URE1	Malonate--CoA ligase ACSF3, mitochondrial [OS=Mus musculus]	0	42.56	17	8	12	8	583	65	8.02	17.69	8	Acsf3	0.932	-0.1	0.573543	96.5	103.5	94.7	93.8	102	94.6	117.4	123.9	85.5	88
Q8VDQ8	NAD-dependent protein deacetylase sirtuin-2 [OS=Mus musculus]	0	12.534	13	4	5	4	389	43.2	5.35	4.46	4	Sirt2	0.932	-0.1	0.6675	96.5	103.5	92.6	117.4	97	102.4	62.9	113.7	112.3	101.9
Q99N91	39S ribosomal protein L34, mitochondrial [OS=Mus musculus]	0.002	4.921	12	1	1	1	92	10.5	11.81	2.34	1	Mrpl34	0.933	-0.1	0.770254	96.5	103.5	122.6	84.1	97.4	81.9	107.5	87.5	74.6	144.5
Q9DCT1	1,5-anhydro-D-fructose reductase [OS=Mus musculus]	0	28.122	20	4	6	3	301	34.4	7.33	11.97	4	Akr1e2	0.934	-0.1	0.249837	96.6	103.4	97.8	91.7	99.2	91.8	104.6	124.2	98.2	92.4
Q9D3D9	ATP synthase subunit delta, mitochondrial [OS=Mus musculus]	0	60.015	36	7	70	6	168	17.6	5.08	120.89	7	Atp5f1d	0.934	-0.1	0.640737	96.6	103.4	108.6	97.9	78.6	94.9	118.6	89.7	73.8	137.8
Q9CZ15	DNA replication complex GINS protein PSF1 [OS=Mus musculus]	0	6.787	16	2	2	2	196	22.9	7.43	2.5	2	Gins1	0.934	-0.1	0.523214	96.6	103.4	109.9	99.5	81.4	97.6	112.7	87.5	112	99.4
Q921Z5	Tumor necrosis factor alpha-induced protein 8 [OS=Mus musculus]	0	7.919	12	2	2	2	198	22.9	7.93	1.89	2	Tnfaip8	0.934	-0.1	0.310598	96.6	103.4	94.7	99.1	87.5	92.6	105.4	88.3	95.5	136.8
Q61206	Platelet-activating factor acetylhydrolase IB subunit alpha2 [OS=Mus musculus]	0	50.402	21	3	17	3	229	25.6	5.92	20.58	3	Pafah1b2	0.934	-0.1	0.293102	96.6	103.4	95.6	96.7	101.1	94.8	102.4	113.9	103.5	92
Q9D1A2	Cytosolic non-specific dipeptidase [OS=Mus musculus]	0	63.459	26	8	34	8	475	52.7	5.66	45.13	8	Cndp2	0.934	-0.1	0.53337	96.6	103.4	102.7	99.1	98.9	90.6	86.8	109.8	107.1	105	Oxidation [P136]
Q80TM9	Nischarin [OS=Mus musculus]	0	41.18	7	7	10	7	1593	174.9	5.16	18.56	7	Nisch	0.934	-0.1	0.282971	96.6	103.4	90.4	95.5	96.2	99.6	96.2	121.6	109.6	91.1
Q7TMF3	NADH dehydrogenase [ubiquinone] 1 alpha subcomplex subunit 12 [OS=Mus musculus]	0	30.075	43	5	14	5	145	17.1	9.36	23.7	5	Ndufa12	0.935	-0.1	0.527376	96.7	103.3	109	101	58.8	97.9	140.5	81.6	72.7	138.5
Q9DD18	D-aminoacyl-tRNA deacylase 1 [OS=Mus musculus]	0	22.106	19	3	7	3	209	23.4	7.87	12.15	3	Dtd1	0.935	-0.1	0.304967	96.7	103.3	107	96.9	96.6	90.7	104.2	105.5	102.6	96.6
P60521	Gamma-aminobutyric acid receptor-associated protein-like 2 [OS=Mus musculus]	0	15.517	23	2	2	2	117	13.7	8.1	4.54	2	Gabarapl2	0.935	-0.1	0.557945	96.6	103.4	83.9	98.6	106.8	98.9	100.6	116.7	110.8	83.8
Q8K0D0	Cyclin-dependent kinase 17 [OS=Mus musculus]	0	8.331	6	4	4	3	523	59.5	9.03	5.08	4	Cdk17	0.935	-0.1	0.37211	96.6	103.4	89.8	109.2	106.5	79.5	104.2	94.7	111.1	105
Q9D0F3	Protein ERGIC-53 [OS=Mus musculus]	0	155.592	30	15	71	15	517	57.8	6.34	121.9	15	Lman1	0.935	-0.1	0.819394	96.6	103.4	94.3	91.7	106.2	90	89.6	152.2	110.4	65.6	Oxidation [P40; P386; P389]
Q9D708	Protein S100-A16 [OS=Mus musculus]	0	13.159	23	2	3	2	124	14.3	5.86	4	2	S100a16	0.936	-0.09	0.598369	96.7	103.3	94.8	96.8	111.3	87.4	87.1	97.3	117.7	107.6
Q3ULJ0	Glycerol-3-phosphate dehydrogenase 1-like protein [OS=Mus musculus]	0	6.448	6	2	2	2	351	38.2	6.77	0	2	Gpd1l	0.936	-0.09	0.330478	96.7	103.3	92.6	101.8	107.8	86	96.7	107.4	107.6	100
Q8BFQ8	Glutamine amidotransferase-like class 1 domain-containing protein 1 [OS=Mus musculus]	0	18.664	24	3	4	2	220	23.3	7.05	9.02	3	Gatd1	0.936	-0.1	0.515232	96.7	103.3	101.3	94.7	94.5	100.6	98.8	110	111.5	88.6
Q9D6Y9	1,4-alpha-glucan-branching enzyme [OS=Mus musculus]	0	42.147	22	12	24	12	702	80.3	6.43	26.64	12	Gbe1	0.936	-0.1	0.326917	96.7	103.3	102.2	91.5	80.1	105.5	105.5	125.3	88.6	101.2
Q9CZ13	Cytochrome b-c1 complex subunit 1, mitochondrial [OS=Mus musculus]	0	298.26	60	33	147	32	480	52.8	6.21	287.82	33	Uqcrc1	0.936	-0.1	0.607588	96.7	103.3	108.1	99.6	74.8	99	124.5	90.5	77.2	126.2	Oxidation [P408]
Q8CFX1	GDH/6PGL endoplasmic bifunctional protein [OS=Mus musculus]	0	39.659	13	7	11	7	789	88.9	6.93	12.78	7	H6pd	0.936	-0.1	0.941988	96.7	103.3	91.5	85.9	103.6	104.6	83.3	141.9	130	59.2
O35639	Annexin A3 [OS=Mus musculus]	0	111.094	55	18	53	18	323	36.4	5.76	94.32	18	Anxa3	0.937	-0.09	0.803803	96.8	103.2	85.7	89.3	108.8	86.9	66.5	132.8	165.3	64.6	Oxidation [P16]
Q9D832	DnaJ homolog subfamily B member 4 [OS=Mus musculus]	0	35.995	24	4	14	4	337	37.8	8.59	20.17	4	Dnajb4	0.937	-0.09	0.15658	96.8	103.2	97.8	95	91.5	94.6	96.1	102.7	122.7	99.6	Oxidation [P131; P270]
Q8BPG6	Inactive C-alpha-formylglycine-generating enzyme 2 [OS=Mus musculus]	0	11.724	11	3	6	3	308	34.7	7.11	10.82	3	Sumf2	0.937	-0.09	0.977871	96.8	103.2	86.3	115.2	111.7	85.3	97.7	112.4	115.5	75.9
Q9CQ06	39S ribosomal protein L24, mitochondrial [OS=Mus musculus]	0	12.514	16	3	8	3	216	24.9	9.5	4.73	3	Mrpl24	0.937	-0.09	0.197535	96.7	103.3	103.6	101.5	77	95.9	107	103.7	97.4	113.9
O08529	Calpain-2 catalytic subunit [OS=Mus musculus]	0	92.509	17	11	33	11	700	79.8	4.96	79.03	11	Capn2	0.937	-0.09	0.111839	96.7	103.3	95.1	96.6	96.8	98.4	110.2	100.6	105.9	96.4
P56379	ATP synthase subunit ATP5MJ, mitochondrial [OS=Mus musculus]	0	11.143	24	1	2	1	58	6.7	9.99	3.75	1	Atp5mpl	0.937	-0.09	0.484156	96.7	103.3	108.4	97.8	72.9	98.7	127.2	89.5	82.7	122.9
Q9R0A0	Peroxisomal membrane protein PEX14 [OS=Mus musculus]	0	28.024	20	4	7	4	376	41.2	5.11	20.95	4	Pex14	0.937	-0.09	0.737072	96.7	103.3	90.8	84.8	107.7	87.6	83	173	109.2	63.8
Q3TNH5	Cotranscriptional regulator FAM172A [OS=Mus musculus]	0.001	5.661	4	2	2	2	417	48	5.97	2.37	2	Fam172a	0.938	-0.09	0.764366	96.8	103.2	84	98.5	137.3	90.6	101.4	79.9	100.1	108.1
Q91WS0	CDGSH iron-sulfur domain-containing protein 1 [OS=Mus musculus]	0	8.325	24	2	2	2	108	12.1	9.06	2.7	2	Cisd1	0.938	-0.09	0.653561	96.8	103.2	103.2	106.4	98.2	81.7	112.6	102.4	80.6	114.9
Q8K0Z7	Translational activator of cytochrome c oxidase 1 [OS=Mus musculus]	0	11.707	16	3	3	3	294	32.3	8.12	4.95	3	Taco1	0.939	-0.09	0.67698	96.9	103.1	100.1	106.5	84.2	93.3	123.6	85.7	78.6	128.1	Oxidation [P69]
P62897	Cytochrome c, somatic [OS=Mus musculus]	0.002	5.349	20	2	8	2	105	11.6	9.58	10.48	2	Cycs	0.939	-0.09	0.799959	96.9	103.1	107.1	95.1	83	96.2	126.1	82.3	67.1	143.2
Q8K124	Pleckstrin homology domain-containing family O member 2 [OS=Mus musculus]	0	34.07	24	6	10	6	495	53.8	5.5	19.67	6	Plekho2	0.939	-0.09	0.534074	96.9	103.1	96.5	87.2	107.8	96.7	94.7	117.9	111.6	87.5
Q99LN9	Deoxyhypusine hydroxylase [OS=Mus musculus]	0	23.312	19	3	4	3	302	32.9	4.84	10.22	3	Dohh	0.939	-0.09	0.647174	96.9	103.1	109.4	109.2	87.1	82.3	82.1	114.4	121.3	94.2
Q9DBS5	Kinesin light chain 4 [OS=Mus musculus]	0	56.649	20	8	13	8	619	68.6	6.09	25.82	8	Klc4	0.939	-0.09	0.664936	96.8	103.2	98.6	94.7	102.4	88.4	86	127.4	123.1	79.4	Phospho [Y593]
O35350	Calpain-1 catalytic subunit [OS=Mus musculus]	0	73.092	20	10	24	10	713	82.1	5.87	54.7	10	Capn1	0.939	-0.09	0.482825	96.8	103.2	98	87.8	102.2	93.1	88.1	127.2	117.5	86.2
P20491	High affinity immunoglobulin epsilon receptor subunit gamma [OS=Mus musculus]	0	14.686	33	2	4	2	86	9.6	7.97	4.65	2	Fcer1g	0.94	-0.09	0.634737	96.9	103.1	82.9	84	103.3	96.4	95.3	175.6	96.1	66.5
Q9WV60	Glycogen synthase kinase-3 beta [OS=Mus musculus]	0	36.966	22	6	16	5	420	46.7	8.78	15.58	6	Gsk3b	0.94	-0.09	0.648429	96.9	103.1	92.3	100.3	96.4	100.6	103.2	120.5	105.9	80.8	Phospho [Y216]
P13405	Retinoblastoma-associated protein [OS=Mus musculus]	0	17.614	6	5	5	3	921	105.3	7.93	4.29	5	Rb1	0.94	-0.09	0.889099	96.9	103.1	98.6	88.7	112.5	96.8	96.7	112.7	82.4	111.6	Oxidation [P17]
P26040	Ezrin [OS=Mus musculus]	0	302.88	48	33	182	20	586	69.4	6.1	233.74	33	Ezr	0.94	-0.09	0.600531	96.9	103.1	94.6	96.4	105.1	94.6	90	91	114.9	113.5
Q9CYR0	Single-stranded DNA-binding protein, mitochondrial [OS=Mus musculus]	0	42.827	47	6	18	6	152	17.3	9.92	18.46	6	Ssbp1	0.94	-0.09	0.323055	96.9	103.1	93	93.2	102.3	101.6	100	107.3	93.3	109.4
P20029	Endoplasmic reticulum chaperone BiP [OS=Mus musculus]	0	566.442	57	70	328	61	655	72.4	5.16	525.62	70	Hspa5	0.941	-0.09	0.796618	97	103	95	94.5	104.3	95.9	101.1	132.1	101.6	75.4	Oxidation [P64]
Q925N2	Sideroflexin-2 [OS=Mus musculus]	0	22.394	22	6	8	4	322	36.1	8.82	9.85	6	Sfxn2	0.941	-0.09	0.55752	97	103	91.1	91.2	103.4	94.1	98.6	142.8	98.3	80.5
Q9CWK8	Sorting nexin-2 [OS=Mus musculus]	0	72.648	28	11	31	11	519	58.4	5.12	71.11	11	Snx2	0.941	-0.09	0.972401	97	103	92.3	96	113.3	94.2	88.2	131.4	115.7	69
Q3TDN2	FAS-associated factor 2 [OS=Mus musculus]	0	40.555	22	7	21	7	445	52.4	5.47	27.58	7	Faf2	0.941	-0.09	0.971203	97	103	94.2	91.3	111.9	98.9	96.7	123.7	108.8	74.5
Q8R035	Peptidyl-tRNA hydrolase ICT1, mitochondrial [OS=Mus musculus]	0	31.358	18	2	6	2	206	23.5	10.18	12.64	2	Mrpl58	0.941	-0.09	0.961823	97	103	112.7	98.9	91.1	96.6	109.3	98.8	77	115.7
Q9DCC4	Pyrroline-5-carboxylate reductase 3 [OS=Mus musculus]	0	43.23	17	4	21	4	274	28.7	7.27	34.47	4	Pycr3	0.941	-0.09	0.807395	97	103	100.9	96.1	98.8	99.6	108.6	109.8	102.3	83.7
Q9CQW2	ADP-ribosylation factor-like protein 8B [OS=Mus musculus]	0	23.589	28	3	5	3	186	21.5	8.43	15.43	3	Arl8b	0.941	-0.09	0.437141	96.9	103.1	101.7	95.5	95.6	93.5	93	119.7	110.9	90.1
Q9CPR7	Suppressor of IKBKE 1 [OS=Mus musculus]	0	14.968	14	2	4	2	207	23.5	5.38	7.67	2	Sike1	0.942	-0.09	0.849418	97	103	92.5	97.2	100	101	93.4	73.1	117.1	125.7
Q9CQC7	NADH dehydrogenase [ubiquinone] 1 beta subcomplex subunit 4 [OS=Mus musculus]	0	42.273	53	6	26	6	129	15.1	9.89	45.59	6	Ndufb4	0.942	-0.09	0.64168	97	103	111.3	101.2	64.6	93.9	134.6	79.5	67.8	147.1
P42567	Epidermal growth factor receptor substrate 15 [OS=Mus musculus]	0	15.078	4	2	4	2	897	98.4	4.6	13.39	2	Eps15	0.942	-0.09	0.952647	97	103	93.1	92.8	112.8	95.6	89.9	130.9	111.5	73.4
Q91YT0	NADH dehydrogenase [ubiquinone] flavoprotein 1, mitochondrial [OS=Mus musculus]	0	162.528	32	17	65	17	464	50.8	8.21	144.73	17	Ndufv1	0.942	-0.09	0.583219	97	103	105.3	103.1	65.3	96.5	140.5	82.4	70.6	136.1	Oxidation [P122]
Q8BT60	Copine-3 [OS=Mus musculus]	0	33.499	17	9	18	8	533	59.5	5.78	18.99	9	Cpne3	0.942	-0.09	0.810369	97	103	94.8	87.8	121.1	100.2	91.1	119.2	117.6	68.1
Q9WTP6	Adenylate kinase 2, mitochondrial [OS=Mus musculus]	0	141.281	51	14	108	14	239	26.5	7.39	109.1	14	Ak2	0.942	-0.09	0.110514	97	103	96.1	95	97.7	96.4	105.9	112.4	97.9	98.7	Oxidation [P158; P159; P162]
Q3UM45	Protein phosphatase 1 regulatory subunit 7 [OS=Mus musculus]	0	69.666	37	10	34	10	361	41.3	4.92	40.77	10	Ppp1r7	0.943	-0.08	0.957229	97.1	102.9	98.7	92.9	109.7	98.6	82	108.7	108.1	101.2	Oxidation [P60]
P70392	Ras-specific guanine nucleotide-releasing factor 2 [OS=Mus musculus]	0.042	1.74	2	2	5	2	1189	135.6	7.85	1.71	2	Rasgrf2	0.943	-0.08	0.419384	97.1	102.9	104.2	93.3	101.1	88.9	117.4	105.3	100.7	89.1
P04627	Serine/threonine-protein kinase A-Raf [OS=Mus musculus]	0	12.521	12	5	5	4	604	67.5	9.11	2.6	5	Araf	0.943	-0.09	0.553059	97.1	102.9	87.8	92.2	91.8	115.5	126.3	93.8	101.6	91
Q9CQT1	Methylthioribose-1-phosphate isomerase [OS=Mus musculus]	0	27.497	22	7	11	7	369	39.4	5.91	14.44	7	Mri1	0.943	-0.09	0.793301	97	103	104.9	84.5	103.8	92.1	67.5	139.6	107.2	100.4
Q3UV70	[Pyruvate dehydrogenase [acetyl-transferring]]-phosphatase 1, mitochondrial [OS=Mus musculus]	0.002	5.126	3	1	1	1	538	61.1	6.67	2.87	1	Pdp1	0.944	-0.08	0.932654	97.1	102.9	79.3	126.2	86.1	106.2	75.8	97.9	124	104.6
P61750	ADP-ribosylation factor 4 [OS=Mus musculus]	0	29.421	28	6	9	2	180	20.4	7.14	15.06	6	Arf4	0.944	-0.08	0.478052	97.1	102.9	81.3	94.5	103.5	106.7	85.7	118.8	105.3	104.1
Q8K2B3	Succinate dehydrogenase [ubiquinone] flavoprotein subunit, mitochondrial [OS=Mus musculus]	0	224.982	49	34	120	34	664	72.5	7.37	168.61	34	Sdha	0.944	-0.08	0.622068	97.1	102.9	103.7	101.5	76.1	98.3	130.8	88.4	74.6	126.6	Oxidation [P658]
P53569	CCAAT/enhancer-binding protein zeta [OS=Mus musculus]	0	18.19	4	3	3	2	1052	120.2	5.74	6.51	3	Cebpz	0.944	-0.08	0.932378	97.1	102.9	83.8	119.4	84.5	107.5	123.3	84.2	76.4	121
Q7TPD2	Protein FAM185A [OS=Mus musculus]	0.003	4.164	3	1	1	1	378	40	6.38	0	1	Fam185a	0.944	-0.08	0.847786	97.1	102.9	125.1	108.9	84.8	86.3	115.5	114	73	92.4
Q9DAJ4	WD repeat domain-containing protein 83 [OS=Mus musculus]	0	8.29	11	3	3	3	315	34.4	5.87	4.5	3	Wdr83	0.944	-0.08	0.943924	97.1	102.9	92	92.8	114	98.3	103.7	120.9	98.7	79.7
Q8R404	MICOS complex subunit MIC13 [OS=Mus musculus]	0	35.019	47	5	7	5	119	13.4	8.63	11.41	5	Micos13	0.944	-0.08	0.490623	97.1	102.9	105.6	96.3	84.7	97.9	120	90.5	88	117.1
Q9JLV6	Bifunctional polynucleotide phosphatase/kinase [OS=Mus musculus]	0	15.299	11	5	11	5	522	57.2	7.9	16.3	5	Pnkp	0.944	-0.08	0.9592	97.1	102.9	91.4	101.7	100.5	104	78.8	109.4	107.5	106.8
Q91VW5	Golgin subfamily A member 4 [OS=Mus musculus]	0	115.931	15	23	31	23	2238	257.4	5.36	39.81	23	Golga4	0.944	-0.08	0.490852	97.1	102.9	97.9	97.6	99.6	95	114.2	88.1	99.4	108
P60897	26S proteasome complex subunit SEM1 [OS=Mus musculus]	0	12.339	19	3	10	3	70	8.3	3.97	0	3	Sem1	0.945	-0.08	0.848382	97.2	102.8	90.7	98	111.3	97.5	88.1	100.7	107.6	106.1
Q8BJE2	Butyrophilin-like protein 9 [OS=Mus musculus]	0.003	4.628	3	1	1	1	536	60.5	6.42	0	1	Btnl9	0.945	-0.08	0.720812	97.2	102.8	112.5	99.8	64.6	99.3	146.7	86.9	62.5	127.7
Q9Z129	ATP-dependent DNA helicase Q1 [OS=Mus musculus]	0	12.686	5	2	4	2	648	72.4	8.34	7.17	2	Recql	0.945	-0.08	0.950787	97.2	102.8	130.3	76.4	141.3	60.9	60	103.2	119.8	108
Q5ND34	WD repeat-containing protein 81 [OS=Mus musculus]	0.014	2.89	2	2	2	2	1934	211.8	5.77	0	2	Wdr81	0.945	-0.08	0.705238	97.2	102.8	92	84.5	105.7	105.4	77.1	94.6	125.8	114.8
Q64674	Spermidine synthase [OS=Mus musculus]	0	57.684	44	9	23	9	302	34	5.5	49.22	9	Srm	0.945	-0.08	0.616585	97.2	102.8	100.9	99.6	96	96.2	112.7	107.5	87.1	99.9	Oxidation [P3; P5]
Q8K1R3	Polyribonucleotide nucleotidyltransferase 1, mitochondrial [OS=Mus musculus]	0.004	3.984	2	2	3	1	783	85.6	8.03	0	2	Pnpt1	0.945	-0.08	0.522409	97.2	102.8	106	85	96.3	103.4	107.3	104	88.6	109.5
Q8CIH5	1-phosphatidylinositol 4,5-bisphosphate phosphodiesterase gamma-2 [OS=Mus musculus]	0	19.097	5	6	7	6	1265	147.5	6.77	5.23	6	Plcg2	0.945	-0.08	0.451889	97.1	102.9	97.8	93.8	93.4	104.7	98.5	116.7	104.3	90.8	Oxidation [P1050]
P62322	U6 snRNA-associated Sm-like protein LSm5 [OS=Mus musculus]	0	39.258	55	3	6	3	91	9.9	4.54	19.49	3	Lsm5	0.946	-0.08	0.268512	97.2	102.8	91	94.7	98.7	99.2	91.8	120.2	99.6	104.7
Q8BWB1	Synaptopodin 2-like protein [OS=Mus musculus]	0	127.67	31	20	63	20	975	102.9	9.79	98.79	20	Synpo2l	0.946	-0.08	0.684944	97.2	102.8	110.5	101.6	77.1	90.3	125.5	74.1	81.6	139.1	Oxidation [P741]
Q9Z2E1	Methyl-CpG-binding domain protein 2 [OS=Mus musculus]	0	9	9	2	2	2	414	43.5	10.04	6.17	2	Mbd2	0.946	-0.08	0.0727459	97.2	102.8	98.2	98.1	98.9	90.8	97	109.5	103.9	103.6
P43024	Cytochrome c oxidase subunit 6A1, mitochondrial [OS=Mus musculus]	0	43.923	51	6	32	6	111	12.3	9.98	49.21	6	Cox6a1	0.947	-0.08	0.332866	97.3	102.7	104.7	101.6	89.1	92.5	105.8	99	93.5	113.8
Q9CQF0	39S ribosomal protein L11, mitochondrial [OS=Mus musculus]	0	25.563	18	2	5	2	192	20.7	9.73	10.36	2	Mrpl11	0.947	-0.08	0.96855	97.3	102.7	109.4	111.5	82.8	91.7	124.3	90	63.3	126.9
Q9CQI3	Glia maturation factor beta [OS=Mus musculus]	0	57.708	49	5	21	5	142	16.7	5.16	59.67	5	Gmfb	0.947	-0.08	0.596223	97.3	102.7	89.3	94	105.4	100.8	84.7	106.4	119.9	99.4
Q8R5H1	Ubiquitin carboxyl-terminal hydrolase 15 [OS=Mus musculus]	0	73.407	17	12	31	12	981	112.3	5.17	44.24	12	Usp15	0.947	-0.08	0.428655	97.3	102.7	95.5	98.9	95.2	98.6	107.2	117.2	98	89.3
Q9DBP5	UMP-CMP kinase [OS=Mus musculus]	0	43.142	40	7	20	7	196	22.2	5.83	18.14	7	Cmpk1	0.947	-0.08	0.566193	97.3	102.7	92	98	106.8	95.7	90.1	112.6	106.2	98.5
Q9Z2Z6	Mitochondrial carnitine/acylcarnitine carrier protein [OS=Mus musculus]	0	7.271	8	2	2	2	301	33	9.11	4.6	2	Slc25a20	0.948	-0.08	0.227895	97.4	102.6	99.2	98.4	89.6	100.6	104.8	110.5	93.3	103.5
Q6PAC3	DDB1- and CUL4-associated factor 13 [OS=Mus musculus]	0	9.73	9	4	6	4	445	51.4	9.32	2.24	4	Dcaf13	0.948	-0.08	0.943223	97.3	102.7	88.7	72	107.2	131.6	120.5	105.5	74.2	100.2
Q9D8T7	SRA stem-loop-interacting RNA-binding protein, mitochondrial [OS=Mus musculus]	0	40.623	54	5	14	5	112	12.6	9.82	36.43	5	Slirp	0.948	-0.08	0.701899	97.3	102.7	102.6	99.5	90	96.2	111.2	95.7	78.5	126.3
Q9JLQ2	ARF GTPase-activating protein GIT2 [OS=Mus musculus]	0	81.496	21	9	25	9	708	78.7	7.72	32.94	9	Git2	0.948	-0.08	0.248137	97.3	102.7	93.1	95.8	100.4	93.6	95.4	96.5	121.8	103.4	Phospho [Y541]; Oxidation [P461]
Q9DC70	NADH dehydrogenase [ubiquinone] iron-sulfur protein 7, mitochondrial [OS=Mus musculus]	0	22.571	13	3	20	3	224	24.7	9.92	29.65	3	Ndufs7	0.948	-0.08	0.671683	97.3	102.7	107.3	99.9	83.6	97.1	122.5	92.6	80.5	116.5	Oxidation [P153]
Q9D338	39S ribosomal protein L19, mitochondrial [OS=Mus musculus]	0	37.765	32	6	9	6	292	33.6	9.44	22.05	6	Mrpl19	0.948	-0.08	0.704403	97.3	102.7	106.9	94.7	74.8	102.5	136.8	82	70.8	131.6
Q8K2Y7	39S ribosomal protein L47, mitochondrial [OS=Mus musculus]	0	34.117	16	3	12	3	252	29.7	10.21	21.2	3	Mrpl47	0.948	-0.08	0.626147	97.3	102.7	99.3	99.9	83	99.2	123.5	88.8	76.4	130
Q9CQ89	Protein CutA [OS=Mus musculus]	0	8.929	19	2	3	2	177	18.9	6.77	4.59	2	Cuta	0.948	-0.08	0.0666972	97.3	102.7	101.2	91.6	93.9	100	108.1	100.7	103.1	101.5
P48678	Prelamin-A/C [OS=Mus musculus]	0	302.355	55	36	222	33	665	74.2	6.98	301.31	36	Lmna	0.948	-0.08	0.550624	97.3	102.7	93.4	94.6	102.4	96	92.3	109.5	125.6	86.2
Q3LAC4	Phosphatidylinositol 3,4,5-trisphosphate-dependent Rac exchanger 2 protein [OS=Mus musculus]	0	12.292	3	4	7	4	1598	181.6	7.34	3.96	4	Prex2	0.949	-0.08	0.422703	97.4	102.6	99	85.6	99.9	100.3	86.2	111	119.2	98.9	Oxidation [P161]
Q9ERS2	NADH dehydrogenase [ubiquinone] 1 alpha subcomplex subunit 13 [OS=Mus musculus]	0	73.098	62	7	20	7	144	16.8	9.48	48.28	7	Ndufa13	0.949	-0.08	0.659384	97.4	102.6	108.2	101.9	73.5	95.8	135.2	85.4	73.2	126.8
P59941	NAD-dependent protein deacetylase sirtuin-6 [OS=Mus musculus]	0.003	4.585	4	1	1	1	334	36.9	8.81	2.06	1	Sirt6	0.949	-0.08	0.235365	97.4	102.6	95.8	93	104.2	96.9	97.4	109.4	97.6	105.6
Q9CR61	NADH dehydrogenase [ubiquinone] 1 beta subcomplex subunit 7 [OS=Mus musculus]	0	28.719	51	4	19	4	137	16.3	8.18	31.75	4	Ndufb7	0.949	-0.08	0.693527	97.4	102.6	112.9	104	94.1	79.4	110.5	98.4	81.4	119.5
Q920Q6	RNA-binding protein Musashi homolog 2 [OS=Mus musculus]	0.033	1.945	3	1	1	1	346	36.9	8.47	0	1	Msi2	0.949	-0.08	0.714092	97.4	102.6	103.7	99.4	94.9	95	109.3	85.5	96.1	116
P14901	Heme oxygenase 1 [OS=Mus musculus]	0	15.05	18	4	4	4	289	32.9	6.54	5.59	4	Hmox1	0.95	-0.07	0.56451	97.5	102.5	90.5	104.1	69.1	97.3	175.6	89.7	65.2	108.5
Q9QXL2	Kinesin-like protein KIF21A [OS=Mus musculus]	0	7.995	4	5	6	5	1672	186.4	6.27	0	5	Kif21a	0.95	-0.07	0.890853	97.5	102.5	92.1	90.3	96.4	100.4	104.9	166	93.7	56.3
Q8K1J5	Replication stress response regulator SDE2 [OS=Mus musculus]	0	18.854	11	3	5	3	448	48.6	5.66	7.92	3	Sde2	0.95	-0.07	0.542916	97.4	102.6	106.5	100.9	81.6	87.3	108.1	79.2	90.3	146
Q9CY34	NEDD8-conjugating enzyme UBE2F [OS=Mus musculus]	0	10.198	16	2	4	2	185	21.1	6.54	5.4	2	Ube2f	0.95	-0.07	0.157661	97.4	102.6	92.1	97.6	102.5	95.6	103.7	97.4	99.7	111.5
Q9Z1G3	V-type proton ATPase subunit C 1 [OS=Mus musculus]	0	19.62	20	6	7	5	382	43.9	7.46	4.93	6	Atp6v1c1	0.95	-0.07	0.266347	97.4	102.6	106.5	99.5	78.8	97.7	96.7	113.4	103.7	103.7
P06801	NADP-dependent malic enzyme [OS=Mus musculus]	0	32.278	12	4	6	4	572	63.9	7.44	15.47	4	Me1	0.95	-0.07	0.877382	97.4	102.6	101.2	85.2	107.2	88.6	78.4	126.7	149.5	63.3
Q8BSD5	SH2 domain-containing adapter protein E [OS=Mus musculus]	0	12.225	10	3	3	3	492	53.3	9.17	2.15	3	She	0.95	-0.07	0.445458	97.4	102.6	94.3	95.2	97	86.1	80.9	146.4	108	92.1
O89112	Glutathione S-transferase LANCL1 [OS=Mus musculus]	0	15.726	12	4	7	4	399	45.3	7.77	10.01	4	Lancl1	0.95	-0.07	0.872861	97.4	102.6	104.7	94.2	112.7	90.7	81.8	106.1	106.8	103
Q9CQ75	NADH dehydrogenase [ubiquinone] 1 alpha subcomplex subunit 2 [OS=Mus musculus]	0	48.724	53	5	15	5	99	10.9	9.99	30.43	5	Ndufa2	0.95	-0.07	0.714829	97.4	102.6	109.4	100.1	75.7	90.2	127.4	78.6	68.6	150	Oxidation [P63]
Q60739	BAG family molecular chaperone regulator 1 [OS=Mus musculus]	0	22.243	16	4	9	4	355	39.7	8.46	16.01	4	Bag1	0.95	-0.07	0.77496	97.4	102.6	87.4	93.7	106.1	104.5	77.8	106	122.2	102.4
P70122	Ribosome maturation protein SBDS [OS=Mus musculus]	0	22.009	24	5	14	5	250	28.8	8.76	10.66	5	Sbds	0.95	-0.07	0.579802	97.4	102.6	96	94.6	105.1	98.1	100.7	103.7	111.4	90.4
P02088	Hemoglobin subunit beta-1 [OS=Mus musculus]	0	489.553	67	35	264	11	147	15.8	7.65	496.27	35	Hbb-b1	0.95	-0.07	0.702045	97.4	102.6	93.4	89.6	98.7	92.8	73.4	129.8	148.3	74	Oxidation [P37]
Q8BMP6	Golgi resident protein GCP60 [OS=Mus musculus]	0	41.789	15	8	25	6	525	60.1	5.11	30.24	8	Acbd3	0.951	-0.07	0.75388	97.5	102.5	94.4	93.3	102.5	101.9	96.6	120	110	81.3
O35344	Importin subunit alpha-4 [OS=Mus musculus]	0	12.523	14	6	11	5	521	57.7	4.94	18.68	6	Kpna3	0.951	-0.07	0.646304	97.5	102.5	99.5	119.4	93.2	96	98.9	106.8	79.4	106.8
O35143	ATPase inhibitor, mitochondrial [OS=Mus musculus]	0	147.275	63	16	183	15	106	12.2	9.64	118.53	16	Atp5if1	0.951	-0.07	0.46216	97.5	102.5	103	99.3	90.4	92.6	109.6	92.7	89.1	123.3
Q8CGP7	Histone H2A type 1-K [OS=Mus musculus]	0	241.262	78	39	617	3	130	14.1	11.05	883.83	39	H2ac15	0.951	-0.07	0.92839	97.5	102.5	89.1	92.6	118.7	100.1	75.4	94.1	108.9	121.1	Oxidation [P27]
Q8BHL8	Proteasome inhibitor PI31 subunit [OS=Mus musculus]	0	25.269	28	6	11	6	271	29.6	5.25	13.55	6	Psmf1	0.951	-0.07	0.372679	97.5	102.5	86	99.8	101.7	93.7	108.1	126.7	95.7	88.3
O08738	Caspase-6 [OS=Mus musculus]	0	18.822	13	3	11	3	276	31.6	6.89	2.08	3	Casp6	0.951	-0.07	0.911323	97.5	102.5	91.9	96.2	115.2	95.3	83.1	122.1	124.9	71.4	Oxidation [P16]
Q8CGP1	Histone H2B type 1-K [OS=Mus musculus]	0	168.855	72	19	381	2	126	13.9	10.32	418.06	19	H2bc12	0.952	-0.07	0.503706	97.6	102.4	88.1	97.3	109.8	94.6	91.2	99	102.5	117.5
Q9CXI5	Mesencephalic astrocyte-derived neurotrophic factor [OS=Mus musculus]	0	55.222	32	7	21	7	179	20.4	8.07	40.42	7	Manf	0.952	-0.07	0.720623	97.6	102.4	90	93.7	111.2	94.7	95.3	130.6	102.7	81.9
Q9CPT4	Myeloid-derived growth factor [OS=Mus musculus]	0	17.49	25	4	4	4	166	18	6.79	5.3	4	Mydgf	0.952	-0.07	0.96893	97.5	102.5	100.3	92.8	109.4	90.3	91	135.7	112.8	67.7
Q8CFI5	Probable proline--tRNA ligase, mitochondrial [OS=Mus musculus]	0	9.347	11	3	3	3	475	53.5	7.84	2.75	3	Pars2	0.952	-0.07	0.422477	97.5	102.5	92.5	108	97.4	96.2	101.2	103.3	99.3	102.2
Q9CY62	E3 ubiquitin-protein ligase RNF181 [OS=Mus musculus]	0	11.698	30	4	7	4	165	19.1	6.04	2.17	4	Rnf181	0.952	-0.07	0.739975	97.5	102.5	101.8	98.2	97.3	107.6	96.8	115.9	114	68.3
P49962	Signal recognition particle 9 kDa protein [OS=Mus musculus]	0.026	2.111	9	1	3	1	86	10.2	7.99	0	1	Srp9	0.952	-0.07	0.967789	97.5	102.5	89.1	97.3	114.1	98.3	83.1	112.4	105.8	99.9
P31001	Desmin [OS=Mus musculus]	0	436.16	82	54	410	41	469	53.5	5.27	588.54	54	Des	0.952	-0.07	0.82493	97.5	102.5	114.1	99	65.8	93.5	150.7	58.7	68.1	150.1	Phospho [Y82]
Q8BRV5	Uncharacterized protein KIAA1671 [OS=Mus musculus]	0.007	3.329	4	1	2	1	308	34.6	6.09	0	1	Kiaa1671	0.952	-0.07	0.576934	97.5	102.5	107.1	93.9	91.9	96.9	92.8	108.4	119.8	89.3
Q9CQT5	Proteasome maturation protein [OS=Mus musculus]	0	9.538	20	1	1	1	141	15.8	5.49	3.54	1	Pomp	0.953	-0.07	0.975077	97.6	102.4	116.4	105.9	84.9	89.8	122.8	74.5	92	113.7
Q9CPN8	Insulin-like growth factor 2 mRNA-binding protein 3 [OS=Mus musculus]	0	91.098	29	11	19	8	579	63.5	8.87	53.55	11	Igf2bp3	0.953	-0.07	0.173002	97.6	102.4	92.3	99.3	95.7	95.9	100.5	118.8	100.5	97	Oxidation [P185]
Q99KC8	von Willebrand factor A domain-containing protein 5A [OS=Mus musculus]	0	32.012	12	7	17	7	793	87.1	6.58	18.54	7	Vwa5a	0.953	-0.07	0.023217	97.6	102.4	99	96.7	95.2	98.2	101	106.5	99.9	103.6
Q62000	Mimecan [OS=Mus musculus]	0	11.676	14	3	4	3	298	34	5.74	4.89	3	Ogn	0.953	-0.07	0.719829	97.6	102.4	88.4	88.9	106	112.6	94.4	99.8	104	106
Q8BIJ6	Isoleucine--tRNA ligase, mitochondrial [OS=Mus musculus]	0	19.145	8	7	12	7	1012	112.7	6.81	5.83	7	Iars2	0.953	-0.07	0.317088	97.6	102.4	87.4	95.8	96.7	104.4	104.8	120.6	97.4	92.8
Q8R1I1	Cytochrome b-c1 complex subunit 9 [OS=Mus musculus]	0	19.066	59	5	9	5	64	7.4	9.19	5.66	5	Uqcr10	0.953	-0.07	0.5936	97.6	102.4	108.7	97	82.2	97.7	121.6	87.1	86.1	119.7
Q8CEG5	Coiled-coil domain-containing protein 28B [OS=Mus musculus]	0	8.408	17	2	2	2	200	22	5.36	0	2	Ccdc28b	0.953	-0.07	0.582554	97.6	102.4	99.6	91.4	99.5	100.6	86.5	113.2	111.1	98.2
Q5KU39	Vacuolar protein sorting-associated protein 41 homolog [OS=Mus musculus]	0.003	4.386	4	2	3	2	853	98.5	5.81	0	2	Vps41	0.953	-0.07	0.927153	97.6	102.4	114.2	84.8	107.1	90.6	92.9	115.1	116.3	79
P13020	Gelsolin [OS=Mus musculus]	0	214.765	49	41	126	41	780	85.9	6.18	165.39	41	Gsn	0.953	-0.07	0.558553	97.6	102.4	105.5	100.3	88	97.2	101.7	87.3	114.4	105.6	Oxidation [P636]
P97384	Annexin A11 [OS=Mus musculus]	0	52.776	29	12	19	11	503	54	7.66	35.13	12	Anxa11	0.953	-0.07	0.381818	97.6	102.4	95.9	101.9	96.8	97.2	93.7	98	110.8	105.8
Q91YP0	L-2-hydroxyglutarate dehydrogenase, mitochondrial [OS=Mus musculus]	0	31.547	20	6	9	6	464	50.9	8.29	14.75	6	L2hgdh	0.953	-0.07	0.259611	97.6	102.4	93.4	96.1	95.6	102.2	116.3	100.8	100.5	95.2
Q9JII5	DAZ-associated protein 1 [OS=Mus musculus]	0	59.917	33	10	27	10	406	43.2	8.56	16.66	10	Dazap1	0.954	-0.07	0.753969	97.7	102.3	95	101	104.8	95.4	88.9	101.7	109.1	104	Oxidation [P198; P201]
Q9D855	Cytochrome b-c1 complex subunit 7 [OS=Mus musculus]	0	63.916	71	7	54	7	111	13.5	9.11	98.74	7	Uqcrb	0.954	-0.07	0.534488	97.7	102.3	105.3	98.1	70.9	91.4	127.9	77	75.6	153.8
P84091	AP-2 complex subunit mu [OS=Mus musculus]	0	14.498	11	5	18	5	435	49.6	9.54	10.67	5	Ap2m1	0.954	-0.07	0.908236	97.7	102.3	100.4	91.1	110.9	94.8	96	114	108.9	83.9
Q922E6	FAST kinase domain-containing protein 2, mitochondrial [OS=Mus musculus]	0.02	2.334	2	1	1	1	689	78.9	8.9	0	1	Fastkd2	0.954	-0.07	0.740616	97.6	102.4	151.8	81	77.2	108.4	105.5	79.7	99.2	97.2
Q9JKX6	ADP-sugar pyrophosphatase [OS=Mus musculus]	0	17.538	27	4	8	4	218	24	5.48	4.95	4	Nudt5	0.954	-0.07	0.382355	97.6	102.4	96.7	95.6	105.2	97.4	104.1	104.2	97.5	99.4
Q9CQA6	Coiled-coil-helix-coiled-coil-helix domain-containing protein 1 [OS=Mus musculus]	0	16.828	35	3	7	3	118	13.6	10.15	10.51	3	Chchd1	0.954	-0.07	0.859999	97.6	102.4	105.3	99.8	84.7	93.9	118.6	86.8	63.7	147.3
Q9CQE1	Protein NipSnap homolog 3B [OS=Mus musculus]	0	7.539	13	2	2	2	247	28.3	9.48	4.43	2	Nipsnap3b	0.954	-0.07	0.447091	97.6	102.4	96.1	102.2	85.1	97.9	96	130.2	107.6	84.8
E9PYK3	Protein mono-ADP-ribosyltransferase PARP4 [OS=Mus musculus]	0.001	6.243	3	4	4	4	1969	216	6.07	1.68	4	Parp4	0.954	-0.07	0.566392	97.6	102.4	96.7	95.4	97	105.9	93.2	108.7	100.4	102.7
Q9ERE7	LRP chaperone MESD [OS=Mus musculus]	0	42.12	23	5	27	5	224	25.2	6.34	45.11	5	Mesd	0.954	-0.07	0.952172	97.6	102.4	98.2	93.6	111.8	93.7	84.3	113.7	115.5	89.1	Oxidation [P33]
E9Q8I9	Protein furry homolog [OS=Mus musculus]	0	24.158	3	6	7	6	3020	338.9	6.01	8.1	6	Fry	0.955	-0.07	0.913019	97.7	102.3	114.6	98.6	81.6	96.3	132.8	69.4	86.5	120.2
Q8R4N0	Citramalyl-CoA lyase, mitochondrial [OS=Mus musculus]	0	52.073	29	6	14	6	338	37.5	8.54	28.85	6	Clybl	0.955	-0.07	0.699173	97.7	102.3	106.2	101	76.5	100.3	123.6	89.8	74	128.7
Q9CQZ6	NADH dehydrogenase [ubiquinone] 1 beta subcomplex subunit 3 [OS=Mus musculus]	0.007	3.392	9	1	2	1	104	11.7	9.04	2.12	1	Ndufb3	0.955	-0.07	0.283971	97.7	102.3	103.6	101.6	70.9	93.3	98.6	105.4	88.9	137.6
Q9Z0R6	Intersectin-2 [OS=Mus musculus]	0	39.241	8	11	16	9	1659	188.8	8.13	7.99	11	Itsn2	0.955	-0.07	0.464737	97.7	102.3	91.3	97.9	98.8	97.8	95.5	110	121.8	87	Oxidation [P557]; Phospho [Y548; Y554]
Q9D2G2	Dihydrolipoyllysine-residue succinyltransferase component of 2-oxoglutarate dehydrogenase complex, mitochondrial [OS=Mus musculus]	0	164.447	37	18	102	18	454	49	8.95	166.5	18	Dlst	0.955	-0.07	0.615491	97.7	102.3	106.2	99.4	79.6	99.2	119.4	90.7	80.4	125.1
Q8VDS4	Regulation of nuclear pre-mRNA domain-containing protein 1A [OS=Mus musculus]	0	34.373	28	4	6	4	312	35.7	7.58	17.94	4	Rprd1a	0.956	-0.06	0.408378	97.8	102.2	105.1	90.9	97.1	95.8	92.1	117.3	101.4	100.3
Q7TQ48	Sarcalumenin [OS=Mus musculus]	0	114.892	28	11	31	11	472	54.3	6.64	72.01	11	Srl	0.956	-0.06	0.735259	97.8	102.2	112.5	103	59.6	91.5	153.4	60.5	67.9	151.6	Oxidation [P93]
Q91VR7	Microtubule-associated proteins 1A/1B light chain 3A [OS=Mus musculus]	0.003	4.36	18	2	2	2	121	14.3	8.68	2.51	2	Map1lc3a	0.956	-0.06	0.26941	97.8	102.2	95.2	109.6	58.1	91.4	158.8	91.8	93.5	101.7
O89020	Afamin [OS=Mus musculus]	0	18.9	10	5	8	4	608	69.3	5.78	8.99	5	Afm	0.956	-0.06	0.681822	97.8	102.2	94.6	101.5	89.2	101.1	86	123.8	121.7	82
Q9Z266	SNARE-associated protein Snapin [OS=Mus musculus]	0	28.829	54	5	11	5	136	14.9	9.31	18.89	5	Snapin	0.956	-0.06	0.767342	97.8	102.2	99	91.9	102.5	99.7	81.1	105.5	117.9	102.3
Q3V3R4	Integrin alpha-1 [OS=Mus musculus]	0	47.833	12	12	31	12	1179	130.7	6.2	35.49	12	Itga1	0.956	-0.06	0.929517	97.8	102.2	93	96.6	106.9	93.6	82.6	119.8	153.5	54.2
Q6IFX2	Keratin, type I cytoskeletal 42 [OS=Mus musculus]	0	40.218	25	10	49	3	452	50.1	5.16	73.82	10	Krt42	0.956	-0.07	0.494469	97.7	102.3	65.9	83.6	51.9	55	50.2	79.1	365.9	48.3
Q8CH09	SURP and G-patch domain-containing protein 2 [OS=Mus musculus]	0	16.798	9	5	6	5	1067	118	8.31	0	5	Sugp2	0.956	-0.07	0.573483	97.7	102.3	98.9	107.4	89.2	91.3	102.5	96.5	85.7	128.6
Q9Z1R3	Apolipoprotein M [OS=Mus musculus]	0	7.521	16	3	3	3	190	21.3	6.52	2.04	3	Apom	0.956	-0.07	0.756652	97.7	102.3	88.3	116.4	99.1	101.8	105.4	111.3	104.8	72.7
P40124	Adenylyl cyclase-associated protein 1 [OS=Mus musculus]	0	56.393	34	12	31	12	474	51.5	7.52	28.43	12	Cap1	0.956	-0.07	0.800021	97.7	102.3	95	96.4	110.1	92.6	88.8	116.8	112.9	87.4
Q9D7N3	28S ribosomal protein S9, mitochondrial [OS=Mus musculus]	0	10.688	8	2	2	2	390	44.9	8.81	6.57	2	Mrps9	0.957	-0.06	0.348695	97.8	102.2	94.6	100	98.8	90.6	95.8	122.5	106.5	91.2
Q91YM4	FAST kinase domain-containing protein 4 [OS=Mus musculus]	0.001	6.187	1	1	3	1	630	71.5	8.34	7.05	1	Tbrg4	0.957	-0.06	0.851066	97.8	102.2	102.7	89.8	92.6	110	109	95.1	82.3	118.4
Q8BP40	Lysophosphatidic acid phosphatase type 6 [OS=Mus musculus]	0	26.894	9	2	3	2	418	47.6	7.72	10.27	2	Acp6	0.957	-0.06	0.223248	97.8	102.2	96.4	98.7	96.1	101.1	98	97.4	106.3	106
Q8BHL4	Retinoic acid-induced protein 3 [OS=Mus musculus]	0	57.627	20	5	22	5	356	40.1	7.62	51.43	5	Gprc5a	0.957	-0.06	0.594982	97.8	102.2	93.7	87.4	103.1	91.1	78.9	113.3	150.2	82.3	Oxidation [P288]
P23249	Putative helicase MOV-10 [OS=Mus musculus]	0	51.041	17	14	23	14	1004	113.5	9.01	37.17	14	Mov10	0.957	-0.06	0.96376	97.8	102.2	98.8	87.6	101.3	103.1	97.3	137.5	112.3	62.2
Q9CPQ1	Cytochrome c oxidase subunit 6C [OS=Mus musculus]	0	38.74	66	5	45	5	76	8.5	10.14	27.63	5	Cox6c	0.957	-0.06	0.561105	97.8	102.2	104.8	99.2	70.3	96	129.6	80.3	74.7	145.2	Oxidation [P10]
Q3V3Q7	Phosphofurin acidic cluster sorting protein 2 [OS=Mus musculus]	0	10.357	2	1	1	1	862	94.9	6.51	4.21	1	Pacs2	0.957	-0.06	0.864322	97.8	102.2	88.6	101.5	108.5	97	80.8	101.5	116.1	106
P27773	Protein disulfide-isomerase A3 [OS=Mus musculus]	0	458.792	51	54	226	54	505	56.6	6.21	446.48	54	Pdia3	0.957	-0.06	0.896058	97.8	102.2	95.4	97.3	108.8	97.5	98	128.8	105.8	68.4
Q8CG72	ADP-ribose glycohydrolase ARH3 [OS=Mus musculus]	0	10.304	16	4	9	4	370	39.4	4.96	2.44	4	Adprs	0.958	-0.06	0.873686	97.9	102.1	99.5	95.4	108.2	98.1	95.6	113.2	111.2	78.9
Q99KI0	Aconitate hydratase, mitochondrial [OS=Mus musculus]	0	408.496	51	49	208	49	780	85.4	7.93	380.43	49	Aco2	0.958	-0.06	0.576851	97.9	102.1	105.3	102.8	71.4	95.6	134.2	81.5	77.8	131.4
Q91WB4	Pleckstrin homology domain-containing family F member 2 [OS=Mus musculus]	0	7.756	8	2	3	2	249	27.7	8.21	3.4	2	Plekhf2	0.958	-0.06	0.76987	97.8	102.2	96.7	92	106.1	97	81	106.7	124.7	95.8
P17012	Zinc finger X-chromosomal protein [OS=Mus musculus]	0	9.628	7	3	5	3	799	90	6.19	3.85	3	Zfx	0.958	-0.06	0.81618	97.8	102.2	107.2	113.8	87.2	95.7	109.2	72.8	102.4	111.7
P43274	Histone H1.4 [OS=Mus musculus]	0	302.931	51	30	115	15	219	22	11.11	198.1	30	H1-4	0.958	-0.06	0.756889	97.8	102.2	93.2	96.4	117.2	98.4	76.6	101.3	114.8	102.1
Q9D0I4	Syntaxin-17 [OS=Mus musculus]	0	12.605	11	3	4	3	301	33.2	6.74	2.5	3	Stx17	0.958	-0.06	0.855622	97.8	102.2	125.7	101.8	63.9	90.8	138.1	62	72.9	144.8	Oxidation [P26]
P62814	V-type proton ATPase subunit B, brain isoform [OS=Mus musculus]	0	90.358	38	14	57	14	511	56.5	5.81	49.93	14	Atp6v1b2	0.958	-0.06	0.546746	97.8	102.2	100.4	91.1	103.6	94.1	90.1	112.8	116.7	91.3	Oxidation [P24; P166; P324]
P62073	Mitochondrial import inner membrane translocase subunit Tim10 [OS=Mus musculus]	0	8.973	32	2	3	2	90	10.3	6.29	2.87	2	Timm10	0.959	-0.06	0.729181	97.9	102.1	106.4	99.4	81	100.7	120.4	90.4	77.1	124.6
Q9D0P0	Emopamil-binding protein-like [OS=Mus musculus]	0	6.542	6	1	2	1	206	23.3	6.89	0	1	Ebpl	0.959	-0.06	0.887796	97.9	102.1	91.5	92.6	101.7	92.6	85.1	168.9	109.4	58.2
Q3THK3	General transcription factor IIF subunit 1 [OS=Mus musculus]	0	77.854	22	8	24	7	508	57.2	7.01	46.12	8	Gtf2f1	0.959	-0.06	0.865495	97.9	102.1	95.7	96.4	108.3	97.3	89.4	98.1	103.9	110.9
Q9Z2I9	Succinate--CoA ligase [ADP-forming] subunit beta, mitochondrial [OS=Mus musculus]	0	24.863	10	5	15	5	463	50.1	7.01	26.02	5	Sucla2	0.959	-0.06	0.698363	97.9	102.1	102.8	101.9	86.6	93.8	127.7	79.7	84.4	123.2
Q3SXD3	5'-deoxynucleotidase HDDC2 [OS=Mus musculus]	0	27.093	44	5	7	5	199	22.7	5.02	11.73	5	Hddc2	0.959	-0.06	0.628871	97.9	102.1	96.4	100.5	95.4	97.8	104.9	84.9	97.8	122.4
Q8VDJ3	Vigilin [OS=Mus musculus]	0	423.6	42	44	199	44	1268	141.7	6.87	313.74	44	Hdlbp	0.959	-0.06	0.6913	97.9	102.1	91.7	94.1	104.7	95.9	101.8	136.3	96.4	79.2
Q925I1	ATPase family AAA domain-containing protein 3 [OS=Mus musculus]	0	77.03	27	18	32	18	591	66.7	9.29	54.3	18	Atad3	0.959	-0.06	0.764058	97.9	102.1	109.1	100.4	90.2	95.4	113.5	106	87.1	98.3
P42669	Transcriptional activator protein Pur-alpha [OS=Mus musculus]	0	77.027	45	10	27	8	321	34.9	6.44	24.57	10	Pura	0.96	-0.06	0.572803	98	102	99.4	96	101.7	94.3	90.3	110.6	114	93.7	Phospho [Y208]; Oxidation [P214; P218]
P23475	X-ray repair cross-complementing protein 6 [OS=Mus musculus]	0	68.444	16	7	14	6	608	69.4	6.79	28.86	7	Xrcc6	0.96	-0.06	0.967787	98	102	97.7	99.5	106.5	96.3	103.1	106.8	87.8	102.3
P49586	Choline-phosphate cytidylyltransferase A [OS=Mus musculus]	0	70.317	29	7	24	7	367	41.6	7.03	45.46	7	Pcyt1a	0.96	-0.06	0.854087	98	102	95.2	94.5	117.5	93.8	79.5	123.4	122.9	73.2
A6H630	Damage-control phosphatase ARMT1 [OS=Mus musculus]	0	15.2	5	1	1	1	439	50.5	5.92	5.22	1	Armt1	0.96	-0.06	0.109508	97.9	102.1	95.2	99.2	98.2	96.2	103.4	109.9	99.2	98.7
Q62151	Advanced glycosylation end product-specific receptor [OS=Mus musculus]	0	45.759	35	10	42	10	402	42.6	6.07	23.6	10	Ager	0.96	-0.06	0.756039	97.9	102.1	84.1	73.6	97.2	79.3	49.3	141.1	224.1	51.3	Oxidation [P395]
P22892	AP-1 complex subunit gamma-1 [OS=Mus musculus]	0	16.084	8	6	12	5	822	91.3	6.8	5.17	6	Ap1g1	0.96	-0.06	0.685101	97.9	102.1	91.8	93.8	126.5	97.3	87.6	113.2	114.1	75.6
P17182	Alpha-enolase [OS=Mus musculus]	0	433.158	58	59	246	40	434	47.1	6.8	493.29	59	Eno1	0.96	-0.06	0.290925	97.9	102.1	96.6	98.9	94	98.9	104.7	114.3	93.5	99.1	Oxidation [P18]
O08807	Peroxiredoxin-4 [OS=Mus musculus]	0	113.973	46	16	71	14	274	31	7.15	156.69	16	Prdx4	0.96	-0.06	0.850644	97.9	102.1	93.6	95.2	100.3	94.9	106.3	151.6	92.4	65.7
P35330	Intercellular adhesion molecule 2 [OS=Mus musculus]	0	13.426	16	3	7	2	277	31.4	7.91	9.77	3	Icam2	0.961	-0.06	0.583848	98	102	108.2	83.9	96.6	100.5	85.7	100.7	120.1	104.3
Q9JJY4	Probable ATP-dependent RNA helicase DDX20 [OS=Mus musculus]	0	25.43	9	6	10	5	825	91.7	6.74	13.84	6	Ddx20	0.961	-0.06	0.938886	98	102	102.1	96	108.7	92.9	102.3	103.7	116.7	77.6
P61982	14-3-3 protein gamma [OS=Mus musculus]	0	163.747	55	17	98	12	247	28.3	4.89	162.2	17	Ywhag	0.961	-0.06	0.510998	98	102	100.4	96.6	98.5	98.1	97.4	109.5	107.3	92.3
P09925	Surfeit locus protein 1 [OS=Mus musculus]	0.005	3.908	4	1	1	1	306	34.8	9.72	2.65	1	Surf1	0.961	-0.06	0.494652	98	102	115.6	81.2	97.3	86.2	94.2	138.7	90.3	96.5
Q9DCJ5	NADH dehydrogenase [ubiquinone] 1 alpha subcomplex subunit 8 [OS=Mus musculus]	0	30.223	18	3	8	3	172	20	8.46	10.87	3	Ndufa8	0.961	-0.06	0.694333	98	102	110.8	93.6	85.2	100.8	114	89.7	85.8	120.1
Q8C0D5	Elongation factor-like GTPase 1 [OS=Mus musculus]	0	9.169	4	4	8	4	1127	125.7	6.16	1.98	4	Efl1	0.961	-0.06	0.573307	98	102	101.2	95.8	104.7	83.8	99.5	127.6	105.6	81.7	Oxidation [P699; P700]
P63271	Transcription elongation factor SPT4-A [OS=Mus musculus]	0	12.092	28	3	8	3	117	13.2	8.06	11.53	3	Supt4h1a	0.961	-0.06	0.893458	98	102	95.1	95.8	104	101.3	81.8	104.2	116.7	100.9
P62748	Hippocalcin-like protein 1 [OS=Mus musculus]	0	17.059	27	4	8	3	193	22.3	5.5	13.27	4	Hpcal1	0.961	-0.06	0.864367	98	102	96.9	86.3	114.9	90.7	79.4	120	136.5	75.3
Q3UQS8	RNA-binding protein 20 [OS=Mus musculus]	0	22.938	5	4	6	4	1199	130	5.78	12.53	4	Rbm20	0.961	-0.06	0.758334	98	102	115.2	108.4	53.8	96	140.7	55.8	80.2	150
Q02257	Junction plakoglobin [OS=Mus musculus]	0	94.116	23	15	41	11	745	81.7	6.14	78.98	15	Jup	0.962	-0.06	0.878481	98.1	101.9	104	99.2	98.8	95.8	100.3	88	105.5	108.4
P56391	Cytochrome c oxidase subunit 6B1 [OS=Mus musculus]	0	16.585	44	3	32	3	86	10.1	8.72	38.59	3	Cox6b1	0.962	-0.06	0.619673	98.1	101.9	106	100	69.9	88.6	127.7	75	68.4	164.3
P39054	Dynamin-2 [OS=Mus musculus]	0	70.077	22	12	30	10	870	98.1	7.43	39.01	12	Dnm2	0.962	-0.06	0.699943	98.1	101.9	97	91.7	102	98.8	90.4	114.5	122.9	82.9
Q3UPH1	Protein PRRC1 [OS=Mus musculus]	0	29.947	13	5	7	5	443	46.3	5.95	11.78	5	Prrc1	0.962	-0.06	0.579982	98.1	101.9	96.9	96.8	122.1	99.6	85.4	122	125.8	51.5
Q9JMG7	Hepatoma-derived growth factor-related protein 3 [OS=Mus musculus]	0	8.707	21	2	8	2	202	22.4	8.4	1.68	2	Hdgfl3	0.962	-0.06	0.609915	98.1	101.9	83.6	86.6	108.1	100.7	81.7	82	115	142.3
P62911	60S ribosomal protein L32 [OS=Mus musculus]	0	7.658	31	5	13	5	135	15.9	11.33	17.22	5	Rpl32	0.962	-0.06	0.168615	98.1	101.9	91	94.3	103	99.3	101.7	112.1	99.4	99.3
Q9D5J6	Sedoheptulokinase [OS=Mus musculus]	0.002	5.493	5	2	3	2	476	51.3	6.24	2.27	2	Shpk	0.962	-0.06	0.433191	98.1	101.9	85	54.6	91.4	90.2	99.9	236.7	82.9	59.3
Q9JI78	Peptide-N(4)-(N-acetyl-beta-glucosaminyl)asparagine amidase [OS=Mus musculus]	0	6.914	4	3	3	2	651	74.2	6.89	2.08	3	Ngly1	0.962	-0.06	0.230803	98.1	101.9	93	100.8	99.1	95.3	103.3	98.8	113.7	96
O55023	Inositol monophosphatase 1 [OS=Mus musculus]	0	19.104	12	3	5	3	277	30.4	5.19	6.64	3	Impa1	0.962	-0.06	0.972895	98	102	92.5	99.1	110.1	97.8	82.6	112.6	110.3	95
Q9D061	Acyl-CoA-binding domain-containing protein 6 [OS=Mus musculus]	0	11.405	12	2	2	2	282	30.9	5.11	3.73	2	Acbd6	0.962	-0.06	0.802706	98	102	91.9	104.5	89.6	111.3	101.1	102.6	91.3	107.8
Q64105	Sepiapterin reductase [OS=Mus musculus]	0	80.627	46	8	39	8	261	27.9	5.74	38.81	8	Spr	0.963	-0.05	0.806284	98.1	101.9	104.8	93.2	99.7	95.5	101.6	123.6	100.9	80.7
P56376	Acylphosphatase-1 [OS=Mus musculus]	0	29.301	45	3	8	3	99	11.2	9.04	18.37	3	Acyp1	0.963	-0.05	0.490833	98.1	101.9	102.2	97.7	93.9	100.2	92.5	100.6	104.9	108
P00493	Hypoxanthine-guanine phosphoribosyltransferase [OS=Mus musculus]	0	15.191	25	4	8	4	218	24.6	6.68	6.95	4	Hprt1	0.963	-0.05	0.95454	98.1	101.9	104.6	100.9	91.4	99.6	118.5	99.2	76.7	109.2	Oxidation [P94]
P97807	Fumarate hydratase, mitochondrial [OS=Mus musculus]	0	111.803	37	14	61	14	507	54.3	9.04	73.73	14	Fh	0.963	-0.05	0.64626	98.1	101.9	105.7	102.4	75.9	99.7	121.5	90.6	77.2	126.8	Oxidation [P86; P356]
P62267	40S ribosomal protein S23 [OS=Mus musculus]	0	91.288	57	12	44	12	143	15.8	10.49	77.82	12	Rps23	0.963	-0.05	0.633789	98.1	101.9	103.9	91.1	96.9	99.6	111.1	116	93.7	87.8	Oxidation [P62]
Q9D0K2	Succinyl-CoA:3-ketoacid coenzyme A transferase 1, mitochondrial [OS=Mus musculus]	0	55.253	18	8	40	8	520	56	8.53	48.33	8	Oxct1	0.963	-0.05	0.791439	98.1	101.9	105.6	102.6	94.9	100.1	103	76.4	107.5	110
Q91XC9	Peroxisomal membrane protein PEX16 [OS=Mus musculus]	0	6.927	9	2	4	2	336	38.7	9.72	2.57	2	Pex16	0.963	-0.05	0.528434	98.1	101.9	102	88.4	98.4	93.9	83.4	134.1	103.4	96.5
P43277	Histone H1.3 [OS=Mus musculus]	0	200.317	29	18	60	3	221	22.1	11.03	149.08	18	H1-3	0.963	-0.05	0.55172	98.1	101.9	90.9	95.4	107.6	95.7	89.8	98.2	100.3	122.2
Q9D051	Pyruvate dehydrogenase E1 component subunit beta, mitochondrial [OS=Mus musculus]	0	82.179	29	9	32	9	359	38.9	6.87	73.57	9	Pdhb	0.963	-0.05	0.969917	98.1	101.9	112.1	100.1	81.8	97.5	128	66.6	82.3	131.4	Oxidation [P313]
Q8BPZ8	BRCA1-A complex subunit Abraxas 1 [OS=Mus musculus]	0	12.875	9	3	4	3	407	46	6.98	2.53	3	Abraxas1	0.963	-0.05	0.732008	98.1	101.9	81	88	136.4	106.8	69.9	101.3	116.5	100
Q9CQV6	Microtubule-associated proteins 1A/1B light chain 3B [OS=Mus musculus]	0.003	4.066	10	1	2	1	125	14.6	8.43	0	1	Map1lc3b	0.963	-0.05	0.768584	98.1	101.9	101.6	106.7	107.5	75	102.2	74.9	114.4	117.8
Q9CWN7	CCR4-NOT transcription complex subunit 11 [OS=Mus musculus]	0	17.942	11	4	5	4	505	54.9	6.55	5.51	4	Cnot11	0.963	-0.06	0.902576	98.1	101.9	108.9	104.6	78.7	97.2	121.1	65.1	90.6	133.7
P59279	Ras-related protein Rab-2B [OS=Mus musculus]	0	14.192	16	4	5	1	216	24.2	6.68	5.7	4	Rab2b	0.964	-0.05	0.867379	98.2	101.8	99.1	90.2	95.1	109.3	95.4	126.5	106.2	78.3
Q91VW3	SH3 domain-binding glutamic acid-rich-like protein 3 [OS=Mus musculus]	0	33.12	43	4	50	4	93	10.5	5.14	39.18	4	Sh3bgrl3	0.964	-0.05	0.92371	98.2	101.8	97.1	95.9	109.5	97.8	81.4	106.6	116	95.8
Q8CI33	CWF19-like protein 1 [OS=Mus musculus]	0	18.953	15	5	8	5	537	60.2	7.14	8.94	5	Cwf19l1	0.964	-0.05	0.795774	98.2	101.8	90	85.9	116.2	97.5	94.5	137.8	78.1	99.8
P10518	Delta-aminolevulinic acid dehydratase [OS=Mus musculus]	0	67.687	43	11	44	11	330	36	6.79	81.79	11	Alad	0.964	-0.05	0.766747	98.2	101.8	96.5	107.5	92.7	96.8	92	119	109.2	86.3	Oxidation [P167]
Q8C804	Spindle and centriole-associated protein 1 [OS=Mus musculus]	0.002	5.356	4	3	4	2	860	95.6	7.05	0	3	Spice1	0.964	-0.05	0.864823	98.2	101.8	93.5	104.6	102.9	100.3	111.4	76.4	101.4	109.5
Q99KK1	Receptor expression-enhancing protein 3 [OS=Mus musculus]	0	8.142	9	2	4	2	254	29.2	9.58	4.42	2	Reep3	0.964	-0.05	0.880628	98.2	101.8	72.9	104.2	117.1	89.5	76.6	131	145.8	62.9
Q71FD7	Filamin-binding LIM protein 1 [OS=Mus musculus]	0	47.559	28	8	16	8	375	41	6.51	15.05	8	Fblim1	0.964	-0.05	0.923656	98.2	101.8	91.3	106	106.3	96.2	109.9	99.9	116.3	74.2
Q8K3J1	NADH dehydrogenase [ubiquinone] iron-sulfur protein 8, mitochondrial [OS=Mus musculus]	0	72.918	37	9	18	9	212	24	6.21	21.67	9	Ndufs8	0.964	-0.05	0.59147	98.2	101.8	104.6	103.6	71.2	98.8	130.6	85.8	77.1	128.3
Q02591	Homeobox protein goosecoid [OS=Mus musculus]	0.044	1.658	10	1	1	1	256	28	8.62	0	1	Gsc	0.964	-0.05	0.589041	98.2	101.8	109.3	91.8	94.3	95.1	95.7	90.8	100.7	122.3	Oxidation [P36]
Q9EPA7	Nicotinamide/nicotinic acid mononucleotide adenylyltransferase 1 [OS=Mus musculus]	0	7.188	8	1	1	1	285	32.3	9	2.62	1	Nmnat1	0.964	-0.05	0.903889	98.2	101.8	73.8	136.3	98.6	90.1	81.3	101	94.6	124.4
Q60631	Growth factor receptor-bound protein 2 [OS=Mus musculus]	0	55.23	49	8	26	8	217	25.2	6.32	42.95	8	Grb2	0.964	-0.05	0.28254	98.2	101.8	94	97.8	90.8	98.3	101.8	93.6	97.2	126.4
Q99L04	Dehydrogenase/reductase SDR family member 1 [OS=Mus musculus]	0	29.609	17	4	9	4	313	34	8.35	11.49	4	Dhrs1	0.964	-0.05	0.965572	98.2	101.8	94.5	86.1	125.6	83.1	80.5	157.2	108.8	64.2
Q8JZQ2	AFG3-like protein 2 [OS=Mus musculus]	0	43.929	13	8	15	7	802	89.5	8.6	25.36	8	Afg3l2	0.964	-0.05	0.619882	98.2	101.8	99.3	102.6	90.2	99	114.5	112.9	93.7	87.7
Q80X85	28S ribosomal protein S7, mitochondrial [OS=Mus musculus]	0	16.913	17	3	4	3	242	28	9.94	9.96	3	Mrps7	0.964	-0.05	0.810589	98.2	101.8	99.7	121.5	66.4	93.7	142.7	74.4	66.5	135.1
Q8BWM0	Prostaglandin E synthase 2 [OS=Mus musculus]	0	30.194	19	5	11	5	384	43.3	9	18.57	5	Ptges2	0.964	-0.05	0.809761	98.2	101.8	86.2	107.8	92.6	105.9	119.5	90.8	80.8	116.3
O88952	Protein lin-7 homolog C [OS=Mus musculus]	0	51.659	52	8	17	8	197	21.8	8.43	29.54	8	Lin7c	0.964	-0.05	0.749161	98.2	101.8	97.2	92.8	103.7	98.7	84.8	112.6	118.3	91.8
P62743	AP-2 complex subunit sigma [OS=Mus musculus]	0	18.246	41	5	6	5	142	17	6.18	4.61	5	Ap2s1	0.964	-0.05	0.869649	98.2	101.8	95.6	99.3	101.9	104.4	99.9	111.2	109	78.7
Q6PD10	Inositol hexakisphosphate kinase 1 [OS=Mus musculus]	0	9.52	6	2	2	2	433	49.3	7.23	2.81	2	Ip6k1	0.964	-0.05	0.334503	98.2	101.8	97.8	96.7	105.1	88	97.2	104.9	115.6	94.7
Q99KK7	Dipeptidyl peptidase 3 [OS=Mus musculus]	0	157.513	38	19	63	19	738	82.8	5.38	122.85	19	Dpp3	0.964	-0.05	0.89741	98.2	101.8	96.4	98.5	105.5	97.7	98	109.3	105.7	88.9	Phospho [Y6]; Oxidation [P675]
P41241	Tyrosine-protein kinase CSK [OS=Mus musculus]	0	15.486	14	4	6	4	450	50.7	7.06	5.47	4	Csk	0.964	-0.05	0.915531	98.1	101.9	96.9	95.7	112.2	92.2	84.6	107.5	118	92.9
Q61282	Aggrecan core protein [OS=Mus musculus]	0.001	6.051	2	3	3	3	2132	221.8	4.3	0	3	Acan	0.965	-0.05	0.511573	98.2	101.8	79.8	211	81.1	82.4	78.3	88.1	81.5	97.7
Q9D6R2	Isocitrate dehydrogenase [NAD] subunit alpha, mitochondrial [OS=Mus musculus]	0	73.308	30	13	34	13	366	39.6	6.73	56.91	13	Idh3a	0.965	-0.05	0.598912	98.2	101.8	105.3	99.8	77.2	97	126.2	82.3	80.7	131.5
D3Z1D3	Cardiac-enriched FHL2-interacting protein [OS=Mus musculus]	0.002	5.378	3	3	4	3	1412	154.4	6.25	2.27	3	CEFIP	0.965	-0.05	0.743986	98.2	101.8	101	121.6	68.8	100.1	113.5	80.1	95.7	119.3
Q6P6J0	tRNA-specific adenosine deaminase 2 [OS=Mus musculus]	0.003	4.77	6	1	2	1	191	21.3	5.88	2.76	1	Adat2	0.965	-0.05	0.472966	98.2	101.8	95.9	94	106	98.9	101.3	100.6	96.3	106.9
P62274	40S ribosomal protein S29 [OS=Mus musculus]	0	30.786	68	6	17	6	56	6.7	10.13	25.86	6	Rps29	0.965	-0.05	0.813683	98.2	101.8	95.1	96.1	106.2	99.7	102	110.3	89.6	101
P70297	Signal transducing adapter molecule 1 [OS=Mus musculus]	0.019	2.418	1	1	3	1	548	59.7	4.84	0	1	Stam	0.965	-0.05	0.903668	98.2	101.8	98.5	88.1	115.2	95.2	101.9	119.4	98.8	82.9
P51881	ADP/ATP translocase 2 [OS=Mus musculus]	0	83.109	37	17	109	10	298	32.9	9.73	183.44	17	Slc25a5	0.965	-0.05	0.592716	98.2	101.8	105.6	99.2	86.5	98.8	117.5	96.4	86.7	109.4
Q91VD9	NADH-ubiquinone oxidoreductase 75 kDa subunit, mitochondrial [OS=Mus musculus]	0	173.263	42	28	75	28	727	79.7	5.72	150.43	28	Ndufs1	0.966	-0.05	0.670735	98.3	101.7	102.8	102	82.7	100.3	119	92	80.8	120.2
Q3URQ0	Testis-expressed protein 10 [OS=Mus musculus]	0	9.609	7	4	4	4	928	105.1	9.16	1.88	4	Tex10	0.966	-0.05	0.729254	98.3	101.7	111.1	96.1	84.1	100.1	109	94.6	83	121.9
Q9D1Q6	Endoplasmic reticulum resident protein 44 [OS=Mus musculus]	0	203.05	52	14	56	13	406	46.8	5.27	111.66	14	Erp44	0.966	-0.05	0.912287	98.3	101.7	91.3	93.1	106.7	101.7	92.8	131.3	109.4	73.6
Q9JIY0	Pleckstrin homology domain-containing family O member 1 [OS=Mus musculus]	0.015	2.727	4	1	1	1	408	46	8.97	2.43	1	Plekho1	0.966	-0.05	0.556833	98.3	101.7	92.8	104	100.5	94.3	91.2	107.4	94.6	115.1
P05132	cAMP-dependent protein kinase catalytic subunit alpha [OS=Mus musculus]	0	26.28	21	5	10	3	351	40.5	8.79	9.45	5	Prkaca	0.967	-0.05	0.410427	98.3	101.7	96.7	106	88.6	98.5	98.9	114.6	103	93.6
P14152	Malate dehydrogenase, cytoplasmic [OS=Mus musculus]	0	118.361	36	18	37	18	334	36.5	6.58	71.49	18	Mdh1	0.967	-0.05	0.588224	98.3	101.7	107.2	103.7	57.2	98	148.9	78.4	67.9	138.7
Q91WK0	Leucine-rich repeat flightless-interacting protein 2 [OS=Mus musculus]	0	56.81	26	8	11	8	415	47.1	5.68	20.55	8	Lrrfip2	0.967	-0.05	0.0563326	98.3	101.7	97.6	93.6	100	99.5	100.9	102.9	105.8	99.7
Q5FW52	Muscular LMNA-interacting protein [OS=Mus musculus]	0	35.7	31	5	12	5	269	29.4	6.25	18.61	5	Mlip	0.967	-0.05	0.90157	98.3	101.7	122.6	94.6	54.2	98.3	157.2	45.8	63.3	164
Q99PL6	UBX domain-containing protein 6 [OS=Mus musculus]	0	14.609	12	4	7	3	442	49.8	8.54	5.21	4	Ubxn6	0.967	-0.05	0.365696	98.3	101.7	100.5	89.5	103.3	99.5	103.4	103.4	95.8	104.7
Q5SF07	Insulin-like growth factor 2 mRNA-binding protein 2 [OS=Mus musculus]	0	81.075	21	8	22	7	592	65.5	8.03	59.17	8	Igf2bp2	0.968	-0.05	0.957502	98.4	101.6	92.2	99.2	108.1	96.5	94.4	108.1	124.5	77
P67778	Prohibitin [OS=Mus musculus]	0	89.847	53	14	55	14	272	29.8	5.76	100.92	14	Phb1	0.968	-0.05	0.611545	98.4	101.6	104.8	99.1	91.4	96.3	105.6	118.2	88.3	96.4
B1AY13	Ubiquitin carboxyl-terminal hydrolase 24 [OS=Mus musculus]	0	21.76	4	8	10	8	2617	293.8	6.19	3.02	8	Usp24	0.968	-0.05	0.638734	98.4	101.6	94.1	96.1	98.3	104.2	92.3	109.2	115	90.8
P62835	Ras-related protein Rap-1A [OS=Mus musculus]	0	92.589	59	14	62	3	184	21	6.67	81.42	14	Rap1a	0.968	-0.05	0.569243	98.4	101.6	89	94.2	101.3	104	103	98.9	123.7	85.9	Oxidation [P110]
Q8BND5	Sulfhydryl oxidase 1 [OS=Mus musculus]	0	20.726	10	5	8	5	748	82.7	7.17	8.92	5	Qsox1	0.968	-0.05	0.327699	98.4	101.6	101.5	98.2	84.7	102.8	94.4	108.5	111.7	98.1
Q9QZH6	Evolutionarily conserved signaling intermediate in Toll pathway, mitochondrial [OS=Mus musculus]	0	14.036	9	3	3	3	435	49.8	6.6	5.15	3	Ecsit	0.969	-0.04	0.886885	98.5	101.5	115.2	92.2	83.5	104.6	116.8	87.8	82.3	117.7
Q91X72	Hemopexin [OS=Mus musculus]	0	19.943	6	1	2	1	460	51.3	7.8	8.1	1	Hpx	0.969	-0.04	0.86114	98.4	101.6	94.3	92.6	99.5	116.5	96.4	109.5	103.6	87.9
P36993	Protein phosphatase 1B [OS=Mus musculus]	0	81.76	47	13	28	11	390	42.8	5.19	29.01	13	Ppm1b	0.969	-0.05	0.929886	98.4	101.6	97.1	98.8	95.9	109	100.4	106.3	101.6	90.9
A2A8Z1	Oxysterol-binding protein-related protein 9 [OS=Mus musculus]	0	8.995	3	2	3	2	736	83.1	6.07	5.08	2	Osbpl9	0.969	-0.05	0.992111	98.4	101.6	96.7	89.7	107	104.1	74.4	120.6	97.9	109.5
Q2NL51	Glycogen synthase kinase-3 alpha [OS=Mus musculus]	0	16.848	9	3	3	2	490	51.6	8.81	7.22	3	Gsk3a	0.969	-0.05	0.643854	98.4	101.6	95.4	110.9	76	102.2	122.3	84.9	82.8	125.6	Phospho [Y279]
Q3U155	Coiled-coil domain-containing protein 174 [OS=Mus musculus]	0.014	2.863	6	2	2	2	467	53.9	6.21	2.19	2	Ccdc174	0.969	-0.05	0.629458	98.4	101.6	111.8	103.9	64	91.9	124.1	68.9	81.9	153.6
Q9Z1Z0	General vesicular transport factor p115 [OS=Mus musculus]	0	81.856	16	10	18	10	959	106.9	4.93	37.32	10	Uso1	0.969	-0.05	0.640141	98.4	101.6	84.7	92.4	108	97.2	89.2	141.5	107.3	79.7
Q9D2V7	Coronin-7 [OS=Mus musculus]	0	38.915	11	7	14	6	922	100.7	5.77	25.59	7	Coro7	0.969	-0.05	0.866439	98.4	101.6	104.8	93.3	105.1	94.4	88.4	106.9	108.4	98.7
Q9DBU3	Serine/threonine-protein kinase RIO3 [OS=Mus musculus]	0.001	5.827	4	2	3	2	519	58.7	5.69	0	2	Riok3	0.97	-0.04	0.928671	98.5	101.5	94.6	98.7	105.9	101.2	85.4	106.4	108.2	99.6
P35969	Vascular endothelial growth factor receptor 1 [OS=Mus musculus]	0.013	2.918	1	2	2	2	1333	149.8	8.31	0	2	Flt1	0.97	-0.04	0.586803	98.5	101.5	94.2	96.2	116.8	102	78.3	101.4	108.1	102.9
Q9EP53	Hamartin [OS=Mus musculus]	0	14.111	4	3	4	3	1161	128.7	6.37	6.37	3	Tsc1	0.97	-0.04	0.569449	98.5	101.5	97.3	104.7	97.2	90.1	96.2	121.9	104.5	87.9
Q9R0E1	Multifunctional procollagen lysine hydroxylase and glycosyltransferase LH3 [OS=Mus musculus]	0	67.968	24	12	20	12	741	84.9	6.23	27.63	12	Plod3	0.97	-0.04	0.607208	98.5	101.5	96.7	96.8	99.8	100.8	90.7	112.4	104.4	98.4
Q9D1J1	Adaptin ear-binding coat-associated protein 2 [OS=Mus musculus]	0	27.95	25	4	8	4	266	28.6	7.94	11.75	4	Necap2	0.97	-0.04	0.79697	98.5	101.5	90.3	94.7	126.6	92.4	75.8	122.6	129.8	67.7
Q70IV5	Synemin [OS=Mus musculus]	0	12.651	4	5	14	4	1561	173.1	5.12	1.91	5	Synm	0.97	-0.04	0.90185	98.5	101.5	96.6	93.7	98.9	91.4	90.7	106.1	164.3	58.1
A2ARA8	Integrin alpha-8 [OS=Mus musculus]	0	26.986	9	7	12	7	1062	117.5	6.16	9.53	7	Itga8	0.97	-0.04	0.784834	98.5	101.5	100.4	110.3	75.7	100.9	130.3	72.4	88.8	121.2
O55135	Eukaryotic translation initiation factor 6 [OS=Mus musculus]	0	31.099	31	5	15	5	245	26.5	4.74	38.56	5	Eif6	0.97	-0.04	0.745938	98.5	101.5	95.3	92.3	104.3	103.7	88.2	111.2	100.4	104.7
Q60692	Proteasome subunit beta type-6 [OS=Mus musculus]	0	63.675	48	10	39	10	238	25.4	5.11	58.63	10	Psmb6	0.97	-0.04	0.661104	98.5	101.5	102.3	98.3	100.8	92.1	87.8	113.1	107.8	97.8
P19536	Cytochrome c oxidase subunit 5B, mitochondrial [OS=Mus musculus]	0	88.969	45	8	53	8	128	13.8	8.38	116.09	8	Cox5b	0.971	-0.04	0.482058	98.5	101.5	101.6	102.6	75.5	97.7	123.1	85.2	85.5	128.8	Oxidation [P37]
P08030	Adenine phosphoribosyltransferase [OS=Mus musculus]	0	77.476	74	12	24	12	180	19.7	6.79	35.3	12	Aprt	0.971	-0.04	0.836512	98.5	101.5	94.4	95	101.4	97.1	94.6	141.9	103.5	72.1
Q9WV32	Actin-related protein 2/3 complex subunit 1B [OS=Mus musculus]	0	23.999	17	5	12	5	372	41	8.35	9.27	5	Arpc1b	0.971	-0.04	0.802085	98.5	101.5	93	98.6	104.9	97.2	88.9	116.4	114.5	86.5
P50580	Proliferation-associated protein 2G4 [OS=Mus musculus]	0	85.004	41	14	46	14	394	43.7	6.86	46.82	14	Pa2g4	0.971	-0.04	0.998254	98.5	101.5	97	97.2	106.7	98.9	96.4	105.8	92	106
Q9CR62	Mitochondrial 2-oxoglutarate/malate carrier protein [OS=Mus musculus]	0	18.665	10	3	17	3	314	34.1	9.94	24.49	3	Slc25a11	0.971	-0.04	0.758303	98.5	101.5	111	101.8	89.8	92.7	114	94.4	90.3	106.1
Q8R3B1	1-phosphatidylinositol 4,5-bisphosphate phosphodiesterase delta-1 [OS=Mus musculus]	0	24.463	8	5	8	5	756	85.8	6.21	12.63	5	Plcd1	0.971	-0.04	0.956387	98.5	101.5	106.5	108.3	81.1	100.2	116.5	62	97.3	128.1
Q9WUM3	Coronin-1B [OS=Mus musculus]	0	52.645	27	11	46	11	484	53.9	5.78	35.11	11	Coro1b	0.971	-0.04	0.780789	98.5	101.5	97.3	97.5	105.8	94.5	90.6	111.1	113	90.2	Oxidation [P19]
Q60770	Syntaxin-binding protein 3 [OS=Mus musculus]	0	16.194	10	6	10	5	592	67.9	8.02	12.14	6	Stxbp3	0.971	-0.04	0.938297	98.5	101.5	103.2	97.2	100.7	96.2	83.9	109.8	114.3	94.6
P47754	F-actin-capping protein subunit alpha-2 [OS=Mus musculus]	0	57.21	35	10	47	7	286	32.9	5.85	81.12	10	Capza2	0.971	-0.04	0.937332	98.5	101.5	98.5	96.5	103.7	98.7	85.6	112.8	112.6	91.6
Q61035	Histidine--tRNA ligase, cytoplasmic [OS=Mus musculus]	0	30.346	17	12	22	10	509	57.4	6	25.84	12	Hars1	0.972	-0.04	0.360961	98.6	101.4	97.7	96.5	101.4	96.9	103.2	110.7	97.1	96.4
O08573	Galectin-9 [OS=Mus musculus]	0	32.519	22	5	10	5	353	40	9.31	25.1	5	Lgals9	0.972	-0.04	0.712196	98.6	101.4	97.9	90.2	104.6	97.5	83.1	125.1	91.8	109.8
Q61285	ATP-binding cassette sub-family D member 2 [OS=Mus musculus]	0.003	4.068	5	3	3	3	741	83.4	9.09	2.31	3	Abcd2	0.972	-0.04	0.968377	98.6	101.4	78.8	85.8	137.7	91	70.3	151.2	74.8	110.3
O35166	Golgi SNAP receptor complex member 2 [OS=Mus musculus]	0	19.697	23	3	3	2	212	24.7	8.21	4.91	3	Gosr2	0.972	-0.04	0.802809	98.6	101.4	89.5	102.3	111.5	100.4	76.6	111.1	108.5	100.1
Q8JZS9	39S ribosomal protein L48, mitochondrial [OS=Mus musculus]	0	8.752	14	2	3	2	211	23.9	9.44	4.8	2	Mrpl48	0.972	-0.04	0.885583	98.6	101.4	106.3	112.8	87.3	88.9	109.4	91.4	81	122.9
Q91X97	Neurocalcin-delta [OS=Mus musculus]	0	11.241	18	3	4	2	193	22.2	5.35	9.6	3	Ncald	0.972	-0.04	0.961012	98.6	101.4	77.4	112.2	104.7	93.5	92.1	158.5	112.5	49
Q9DCN2	NADH-cytochrome b5 reductase 3 [OS=Mus musculus]	0	80.556	52	18	55	18	301	34.1	8.38	78.66	18	Cyb5r3	0.973	-0.04	0.840737	98.7	101.3	96.2	97.8	112.3	95.9	87.4	113.5	118.2	78.8
Q8CGC7	Bifunctional glutamate/proline--tRNA ligase [OS=Mus musculus]	0	165.184	24	30	83	28	1512	170	7.66	114.78	30	Eprs1	0.973	-0.04	0.886481	98.7	101.3	99	99	105.2	97.8	103.8	111.7	99.6	84	Oxidation [P1472]
Q8VE37	Regulator of chromosome condensation [OS=Mus musculus]	0	44.021	20	5	12	5	421	44.9	8.1	31.07	5	Rcc1	0.973	-0.04	0.534557	98.6	101.4	101.9	97.1	102.4	95.2	95.4	101.2	103.7	103.2
Q61187	Tumor susceptibility gene 101 protein [OS=Mus musculus]	0	29.672	20	6	10	6	391	44.1	6.71	11.84	6	Tsg101	0.973	-0.04	0.395619	98.6	101.4	100.6	97.3	91.2	103.6	104.1	99.3	108.7	95.1
Q8CG76	Aflatoxin B1 aldehyde reductase member 2 [OS=Mus musculus]	0	49.782	19	5	24	5	367	40.6	8.12	32.66	5	Akr7a2	0.973	-0.04	0.485049	98.6	101.4	95.2	89.6	99.3	93.3	96.2	144.3	97.7	84.5
Q9JMG1	Endothelial differentiation-related factor 1 [OS=Mus musculus]	0	29.74	53	5	8	5	148	16.4	9.99	16.4	5	Edf1	0.974	-0.04	0.864323	98.7	101.3	97.1	102.6	99.9	97.2	98.8	103.6	86.3	114.6
P01837	Immunoglobulin kappa constant [OS=Mus musculus]	0	21.81	34	3	3	3	107	11.9	5.9	10.13	3	Igkc	0.974	-0.04	0.83952	98.7	101.3	99.7	98.8	103.7	92.1	82.4	111.2	118.8	93.3
Q9R0P5	Destrin [OS=Mus musculus]	0	105.355	61	15	57	14	165	18.5	7.97	84.26	15	Dstn	0.974	-0.04	0.648178	98.7	101.3	105.7	100.1	86.5	102.3	105.7	90.7	106.9	102.1
Q9D0L8	mRNA cap guanine-N7 methyltransferase [OS=Mus musculus]	0	21.091	14	3	7	3	465	53.3	6.48	10.21	3	Rnmt	0.974	-0.04	0.821883	98.7	101.3	106.6	94.7	108.4	93.1	77.8	97.4	112.6	109.4	Oxidation [P13]
Q78PY7	Staphylococcal nuclease domain-containing protein 1 [OS=Mus musculus]	0	355.789	44	46	173	46	910	102	7.43	297.48	46	Snd1	0.974	-0.04	0.825742	98.7	101.3	94.2	93.2	104.7	98.5	96.7	134.8	101.2	76.8	Oxidation [P77; P81; P397]
Q8BYM8	Probable cysteine--tRNA ligase, mitochondrial [OS=Mus musculus]	0.014	2.892	2	1	1	1	551	61.2	8.18	0	1	Cars2	0.974	-0.04	0.755169	98.7	101.3	96.5	116.4	79	94.9	134.6	82.9	79.1	116.6
Q80T69	Lysine-specific demethylase 9 [OS=Mus musculus]	0	10.313	4	3	3	3	795	89.2	8.65	6.09	3	Rsbn1	0.975	-0.04	0.515596	98.8	101.2	106	93.6	119.2	94.3	75.1	98.6	106.5	106.7
Q9QUI0	Transforming protein RhoA [OS=Mus musculus]	0	84.892	30	10	56	5	193	21.8	6.1	30.96	10	Rhoa	0.975	-0.04	0.787301	98.7	101.3	96.4	94.1	110.6	101.9	85.9	123.2	120.2	67.5
P62984	Ubiquitin-60S ribosomal protein L40 [OS=Mus musculus]	0	159.941	52	20	459	2	128	14.7	9.83	789.87	20	Uba52	0.975	-0.04	0.548688	98.7	101.3	90.5	94.3	127.2	101.6	77.9	107.8	98.2	102.5
Q9CQ65	S-methyl-5'-thioadenosine phosphorylase [OS=Mus musculus]	0	63.407	31	7	32	7	283	31	7.14	32.87	7	Mtap	0.975	-0.04	0.986789	98.7	101.3	100.5	96	104.1	98.4	85.4	111.7	100.4	103.5	Oxidation [P104]
P46656	Adrenodoxin, mitochondrial [OS=Mus musculus]	0	13.56	21	4	7	4	188	20.1	5.62	9.05	4	Fdx1	0.975	-0.04	0.843475	98.7	101.3	90.1	92.6	109.4	104.2	99.8	101.6	85.9	116.3
O55022	Membrane-associated progesterone receptor component 1 [OS=Mus musculus]	0	49.129	49	8	24	8	195	21.7	4.7	48.43	8	Pgrmc1	0.975	-0.04	0.857754	98.7	101.3	96.1	96.1	105.5	94.4	96.7	132.9	100.4	77.8	Phospho [Y180]
Q99LX0	Parkinson disease protein 7 homolog [OS=Mus musculus]	0	71.254	47	8	32	8	189	20	6.77	77.29	8	Park7	0.975	-0.04	0.933824	98.7	101.3	98.4	95	104.9	100.3	88.7	108.8	106.3	97.7
Q8K409	DNA polymerase beta [OS=Mus musculus]	0	24.269	11	3	4	3	335	38.3	8.85	11.81	3	Polb	0.975	-0.04	0.939976	98.7	101.3	98.5	101	102.4	96.5	102.8	86.5	101.8	110.5
Q61749	Translation initiation factor eIF-2B subunit delta [OS=Mus musculus]	0	59.429	24	9	20	9	524	57.6	9.25	29.83	9	Eif2b4	0.975	-0.04	0.449285	98.7	101.3	97	95.1	102.4	94	101.8	121.1	95.5	93.1
Q9WUR9	Adenylate kinase 4, mitochondrial [OS=Mus musculus]	0	22.527	30	5	6	5	223	25	7.53	12.9	5	Ak4	0.976	-0.03	0.851143	98.8	101.2	95.8	106.6	95.6	98.1	105.8	117.1	93.2	87.7
Q9JJG0	Transforming acidic coiled-coil-containing protein 2 [OS=Mus musculus]	0	9.832	5	4	5	4	1149	124.1	5.06	4.9	4	Tacc2	0.976	-0.03	0.458101	98.8	101.2	103.4	103.3	92.4	86.6	105.2	89.8	95.1	124.2
Q9CR09	Ubiquitin-fold modifier-conjugating enzyme 1 [OS=Mus musculus]	0	14.21	29	5	10	5	167	19.5	7.4	10.02	5	Ufc1	0.976	-0.03	0.495194	98.8	101.2	96.7	94.5	101.7	100.1	94.4	110.7	107	94.9
P17742	Peptidyl-prolyl cis-trans isomerase A [OS=Mus musculus]	0	488.571	82	50	277	48	164	18	7.9	488.87	50	Ppia	0.976	-0.03	0.976085	98.8	101.2	96.5	97.1	105	101.5	91.8	103.3	100	104.7	Oxidation [P4; P58]
P56375	Acylphosphatase-2 [OS=Mus musculus]	0	21.338	48	3	5	3	106	11.9	9.26	8.35	3	Acyp2	0.976	-0.03	0.65559	98.8	101.2	109.4	107.8	95.8	94.1	102.8	76.2	108.2	105.5
Q8BK62	Olfactomedin-like protein 3 [OS=Mus musculus]	0	26.515	17	5	10	5	406	45.7	6.23	22.76	5	Olfml3	0.976	-0.04	0.69157	98.8	101.2	102.8	99.8	73.6	98.6	143.7	70.5	77.2	133.8
Q9WTQ8	Mitochondrial import inner membrane translocase subunit Tim23 [OS=Mus musculus]	0	12.986	21	2	2	2	209	22	9.13	3.46	2	Timm23	0.976	-0.04	0.704935	98.8	101.2	109	85.4	99.2	99	114.4	113.5	90.9	88.7
Q00612	Glucose-6-phosphate 1-dehydrogenase X [OS=Mus musculus]	0	55.055	24	11	25	11	515	59.2	6.49	22.58	11	G6pdx	0.976	-0.04	0.909607	98.8	101.2	94.8	98.7	110.4	96.3	87.9	117.5	113.6	80.8
Q8VDQ1	Prostaglandin reductase 2 [OS=Mus musculus]	0	32.906	11	4	17	4	351	38	5.41	40.93	4	Ptgr2	0.976	-0.04	0.219711	98.8	101.2	102.1	101.2	87.5	98.3	106.9	101.7	99.6	102.7
Q9CRB9	MICOS complex subunit Mic19 [OS=Mus musculus]	0	143.673	66	14	59	13	227	26.3	8.37	95.22	14	Chchd3	0.976	-0.04	0.660436	98.8	101.2	110.1	100.3	75.3	101.1	122.2	89.4	82.2	119.2
Q9D1H6	NADH dehydrogenase [ubiquinone] 1 alpha subcomplex assembly factor 4 [OS=Mus musculus]	0	7.391	12	1	2	1	173	20.1	9.39	4.03	1	Ndufaf4	0.976	-0.04	0.7874	98.8	101.2	124.5	102.4	73.3	90.4	134.7	93.7	77.3	103.7
Q80ZS3	28S ribosomal protein S26, mitochondrial [OS=Mus musculus]	0	27.555	28	4	9	4	200	23.4	9.96	16.23	4	Mrps26	0.976	-0.04	0.749589	98.8	101.2	92.9	86.5	96.4	96.1	118.4	79.2	64.2	166.3
Q9DC69	NADH dehydrogenase [ubiquinone] 1 alpha subcomplex subunit 9, mitochondrial [OS=Mus musculus]	0	50.612	24	9	31	9	377	42.5	9.74	41.78	9	Ndufa9	0.976	-0.04	0.717495	98.8	101.2	107	101.7	75.1	96.6	138.3	81	72.8	127.5
P47802	Metaxin-1 [OS=Mus musculus]	0	37.461	16	3	6	3	317	35.6	6.18	15.58	3	Mtx1	0.977	-0.03	0.855701	98.8	101.2	85.2	101.5	118.3	98.7	100.9	104	107.9	83.5
P63005	Platelet-activating factor acetylhydrolase IB subunit beta [OS=Mus musculus]	0	53.119	19	6	16	5	410	46.6	7.37	37.45	6	Pafah1b1	0.977	-0.03	0.77458	98.8	101.2	93.4	100.1	100.1	109.1	102.1	102.9	103	89.2	Oxidation [P242]
Q9Z2W0	Aspartyl aminopeptidase [OS=Mus musculus]	0	90.394	39	14	49	14	473	52.2	7.25	77.79	14	Dnpep	0.977	-0.03	0.750066	98.8	101.2	99.2	95.4	100.3	96.4	97.7	126.5	102.6	81.9
Q99KN9	Clathrin interactor 1 [OS=Mus musculus]	0	82.991	14	6	15	6	631	68.5	6.25	42.46	6	Clint1	0.977	-0.03	0.867976	98.8	101.2	93.8	97.2	108	102	93.4	120.5	111.3	74
Q60716	Prolyl 4-hydroxylase subunit alpha-2 [OS=Mus musculus]	0	34.029	14	6	12	5	537	61	5.8	15.29	6	P4ha2	0.977	-0.03	0.82031	98.8	101.2	82.6	97.6	113.1	102.1	85	114.8	109.1	95.7
Q8BJZ4	28S ribosomal protein S35, mitochondrial [OS=Mus musculus]	0	22.215	18	4	4	4	320	36	8.59	7.37	4	Mrps35	0.977	-0.03	0.713642	98.8	101.2	108.2	109.9	95.8	92.7	116.8	93.1	66.2	117.3
Q8BTV2	Cleavage and polyadenylation specificity factor subunit 7 [OS=Mus musculus]	0	24.706	18	7	13	7	471	52	8	16.86	7	Cpsf7	0.977	-0.03	0.845123	98.8	101.2	97.3	88.9	105	101.5	88.8	121.9	116.6	80
Q9D6J6	NADH dehydrogenase [ubiquinone] flavoprotein 2, mitochondrial [OS=Mus musculus]	0	62.114	47	8	34	8	248	27.3	7.4	60.02	8	Ndufv2	0.978	-0.03	0.633193	98.9	101.1	110.1	99.6	75	98.1	115.8	88.1	79.3	134.1
Q9CZL5	Pterin-4-alpha-carbinolamine dehydratase 2 [OS=Mus musculus]	0.034	1.923	11	1	1	1	136	14.8	9.16	2.29	1	Pcbd2	0.978	-0.03	0.815895	98.9	101.1	94.1	86.8	99.8	114.3	107.3	91.5	87.5	118.7
Q9Z1Q5	Chloride intracellular channel protein 1 [OS=Mus musculus]	0	104.56	52	10	38	10	241	27	5.17	91.95	10	Clic1	0.978	-0.03	0.946929	98.9	101.1	96.8	97.3	106.4	99.8	90.9	102.5	107.2	99.1	Oxidation [P224]
Q99KP3	Lambda-crystallin homolog [OS=Mus musculus]	0.002	4.948	19	3	5	3	319	35.2	5.86	0	3	Cryl1	0.978	-0.03	0.885994	98.9	101.1	94.8	95.1	109.8	96.3	88	108.8	119.5	87.8
P12382	ATP-dependent 6-phosphofructokinase, liver type [OS=Mus musculus]	0	157.712	32	22	45	17	780	85.3	7.17	79.24	22	Pfkl	0.978	-0.03	0.441017	98.9	101.1	101.2	94.4	99.1	100.3	104.5	106	99.5	95.1
Q9ERR1	Nuclear distribution protein nudE-like 1 [OS=Mus musculus]	0	17.29	19	5	8	4	345	38.3	5.24	11.29	5	Ndel1	0.978	-0.03	0.821348	98.9	101.1	103.2	98.5	110.6	90.6	74.7	116.1	105.7	100.6
Q5H8C4	Vacuolar protein sorting-associated protein 13A [OS=Mus musculus]	0	10.379	2	4	6	4	3166	359.2	6.19	5.7	4	Vps13a	0.978	-0.03	0.87002	98.9	101.1	90.6	102.2	107.7	94.4	81.4	94	107.4	122.5
P62915	Transcription initiation factor IIB [OS=Mus musculus]	0	6.361	10	2	2	2	316	34.8	8.35	3.13	2	Gtf2b	0.979	-0.03	0.711163	99	101	101.6	114.4	61.2	99.7	143	67.5	79.4	133.1
P67984	60S ribosomal protein L22 [OS=Mus musculus]	0	135.566	67	13	96	13	128	14.8	9.19	106.43	13	Rpl22	0.979	-0.03	0.563782	98.9	101.1	95	97.4	100.1	101.2	103.3	113.1	91.7	98.4	Oxidation [P28]
Q8VDV8	MIT domain-containing protein 1 [OS=Mus musculus]	0	7.855	8	1	1	1	249	28.8	8.06	2.33	1	Mitd1	0.979	-0.03	0.725799	98.9	101.1	104.7	93.2	117.3	91.7	68.9	113.3	121.2	89.8
Q9Z1E4	Glycogen [starch] synthase, muscle [OS=Mus musculus]	0	95.267	25	14	39	13	738	83.9	6.11	64.28	14	Gys1	0.979	-0.03	0.973506	98.9	101.1	118.3	98.2	74.6	103.2	133.7	61.4	82.6	128	Oxidation [P441; P442]
Q9CQ60	6-phosphogluconolactonase [OS=Mus musculus]	0	69.443	48	9	26	9	257	27.2	5.85	57.9	9	Pgls	0.98	-0.03	0.346507	99	101	98.4	92.6	101.4	99.9	95.4	109.9	103	99.4
Q64430	Copper-transporting ATPase 1 [OS=Mus musculus]	0.001	5.86	2	2	2	2	1491	161.9	6.62	3	2	Atp7a	0.98	-0.03	0.778359	99	101	97.9	105	104.6	86.5	84.2	111.8	114.7	95.3
Q9CXU0	Mediator of RNA polymerase II transcription subunit 10 [OS=Mus musculus]	0	13.478	24	2	4	2	135	15.7	6.19	4.23	2	Med10	0.98	-0.03	0.528354	99	101	103.5	94.1	121.3	97.7	61.7	113.2	115.4	93.1
Q2PFD7	PH and SEC7 domain-containing protein 3 [OS=Mus musculus]	0.006	3.483	1	1	1	1	1037	114.7	6.24	2.34	1	Psd3	0.98	-0.03	0.870041	99	101	88.8	114.9	81.8	99.1	73.9	146.9	124.2	70.5
Q80YR4	E3 ubiquitin-protein ligase ZNF598 [OS=Mus musculus]	0	32.753	10	8	9	8	908	99.1	8.34	8.89	8	Znf598	0.98	-0.03	0.585969	99	101	97.4	99.5	120.9	94.6	90.3	111.7	116.5	69.1
Q9DCT2	NADH dehydrogenase [ubiquinone] iron-sulfur protein 3, mitochondrial [OS=Mus musculus]	0	118.674	45	15	61	15	263	30.1	7.17	91.51	15	Ndufs3	0.98	-0.03	0.675079	99	101	107.8	103.9	70.3	96.2	138.3	80.4	73.6	129.4
Q3V1L4	Cytosolic purine 5'-nucleotidase [OS=Mus musculus]	0	14.187	16	5	15	5	560	64.8	6.21	2.37	5	Nt5c2	0.98	-0.03	0.886185	99	101	94.8	106.2	89.2	103.7	119.2	85.9	81.3	119.7	Oxidation [P485]
Q9D1B9	39S ribosomal protein L28, mitochondrial [OS=Mus musculus]	0	23.581	28	6	8	6	257	30.2	9.29	6.15	6	Mrpl28	0.98	-0.03	0.721725	99	101	95.8	99.3	96.5	100.6	107.3	93.2	85.9	121.4
Q8C6K9	Collagen alpha-6(VI) chain [OS=Mus musculus]	0	39.716	6	10	14	9	2265	246.2	6.83	22.07	10	Col6a6	0.981	-0.03	0.750858	99	101	97.6	105.8	99	88.7	87.3	85.1	115.2	121.3	Oxidation [P1477; P1652]
Q99LC3	NADH dehydrogenase [ubiquinone] 1 alpha subcomplex subunit 10, mitochondrial [OS=Mus musculus]	0	38.737	20	6	9	6	355	40.6	7.78	18.19	6	Ndufa10	0.981	-0.03	0.51128	99.1	100.9	99.4	99	89.8	103.6	114	97.5	91.9	104.8
Q9WV84	Nucleoside diphosphate kinase, mitochondrial [OS=Mus musculus]	0	15.944	23	3	3	3	186	20.5	9.03	5.81	3	Nme4	0.981	-0.03	0.569707	99.1	100.9	94.7	92.3	96.1	103.8	89.2	103.6	128.9	91.3
Q9CXW2	28S ribosomal protein S22, mitochondrial [OS=Mus musculus]	0	15.977	18	4	9	4	359	41.2	8.56	7.5	4	Mrps22	0.981	-0.03	0.574229	99.1	100.9	102	108.7	85.2	97.3	94	102.8	100.3	109.7	Oxidation [P99; P100]
Q01339	Beta-2-glycoprotein 1 [OS=Mus musculus]	0	16.352	12	4	6	4	345	38.6	8.22	9.18	4	Apoh	0.981	-0.03	0.689094	99.1	100.9	98.3	91.9	96	107.2	89.4	119.2	99.8	98.1
P52503	NADH dehydrogenase [ubiquinone] iron-sulfur protein 6, mitochondrial [OS=Mus musculus]	0	115.033	59	7	36	7	116	13	8.65	98.77	7	Ndufs6	0.981	-0.03	0.537822	99	101	105.8	99.1	92.9	94.3	94.4	95.5	101.7	116.4
P60060	Protein transport protein Sec61 subunit gamma [OS=Mus musculus]	0.003	4.573	29	2	5	2	68	7.7	9.99	1.9	2	Sec61g	0.981	-0.03	0.75581	99	101	95.7	91.5	101.6	97.2	89	139.8	108.7	76.6
Q9WUU8	TNFAIP3-interacting protein 1 [OS=Mus musculus]	0	18.6	8	3	3	3	647	73	6.05	6.36	3	Tnip1	0.981	-0.03	0.857382	99	101	91.1	107.7	98.9	104.3	101.4	81.5	105.7	109.4
Q91YE6	Importin-9 [OS=Mus musculus]	0	44.693	12	9	23	9	1041	116	4.81	33.75	9	Ipo9	0.981	-0.03	0.655819	99	101	92.3	104.2	115.4	95.4	80.9	101.7	101.6	108.6
Q9QZ73	DCN1-like protein 1 [OS=Mus musculus]	0	9.878	14	3	6	3	259	30.1	5.34	2.12	3	Dcun1d1	0.981	-0.03	0.862482	99	101	92.3	98.7	105.3	100.3	93.9	109.7	112.4	87.4
Q8BH58	TIP41-like protein [OS=Mus musculus]	0	15.764	16	4	8	4	271	31.2	5.63	9.2	4	Tiprl	0.981	-0.03	0.764048	99	101	98.1	105.1	96.5	97.6	109	96.6	94	103.1
Q8BYL4	Tyrosine--tRNA ligase, mitochondrial [OS=Mus musculus]	0	21.738	11	3	3	3	472	52.6	9.16	10.29	3	Yars2	0.981	-0.03	0.837652	99	101	109	104.1	87.7	95.6	113.5	105.6	86.4	98.1
Q9Z0N1	Eukaryotic translation initiation factor 2 subunit 3, X-linked [OS=Mus musculus]	0	64.665	19	8	23	5	472	51	8.4	50.55	8	Eif2s3x	0.981	-0.03	0.941636	99	101	95.7	101.8	101	98.6	93.2	115.2	111.2	83.3
Q80Y81	Zinc phosphodiesterase ELAC protein 2 [OS=Mus musculus]	0	41.796	19	9	14	9	831	92.7	7.34	15.53	9	Elac2	0.982	-0.03	0.950759	99.1	100.9	106.7	97.9	74.1	89	150.4	60	48	173.8
Q9ESL4	Mitogen-activated protein kinase kinase kinase 20 [OS=Mus musculus]	0	15.307	4	3	8	3	802	91.7	7.74	10.59	3	Map3k20	0.982	-0.03	0.586112	99.1	100.9	124.2	101.6	88.6	100.6	118.2	59.6	91.6	115.6
P26638	Serine--tRNA ligase, cytoplasmic [OS=Mus musculus]	0	99.928	23	10	45	10	512	58.4	6.3	63.21	10	Sars1	0.982	-0.03	0.764917	99.1	100.9	96.2	97.9	108.4	100.9	96.1	110.5	106.6	83.4
Q9JJL8	Serine--tRNA ligase, mitochondrial [OS=Mus musculus]	0	45.011	20	6	11	6	518	58.3	7.9	17.23	6	Sars2	0.982	-0.03	0.83245	99.1	100.9	93.1	105.7	93.7	110.2	98.6	89.8	104.1	104.8
Q9CQC9	GTP-binding protein SAR1b [OS=Mus musculus]	0	18.417	24	3	9	2	198	22.4	6.11	11.02	3	Sar1b	0.982	-0.03	0.452726	99.1	100.9	99.9	79.5	87.6	96.4	105.4	165.7	83.1	82.4
B1AXP6	Mitochondrial import receptor subunit TOM5 homolog [OS=Mus musculus]	0	12.387	45	2	4	2	51	6	9.6	5.06	2	Tomm5	0.982	-0.03	0.573957	99.1	100.9	103.1	103.4	92.5	97.2	96.1	100.5	103.7	103.4
Q3B7Z2	Oxysterol-binding protein 1 [OS=Mus musculus]	0	73.278	21	10	14	10	805	88.7	7.2	32.04	10	Osbp	0.982	-0.03	0.636073	99.1	100.9	96.9	97.3	93.5	106.8	93.5	114.1	98.6	99.2
Q99JT9	1,2-dihydroxy-3-keto-5-methylthiopentene dioxygenase [OS=Mus musculus]	0	16.8	45	7	10	6	179	21.5	5.5	8.34	7	Adi1	0.982	-0.03	0.965914	99.1	100.9	104.1	96.6	99.5	95.3	104.2	129.1	95.6	75.6
Q9CPW3	39S ribosomal protein L54, mitochondrial [OS=Mus musculus]	0.001	6.234	11	1	1	1	135	15.4	10.04	2.76	1	Mrpl54	0.982	-0.03	0.373932	99.1	100.9	99.7	97.3	96.6	87	93.7	90.9	104.1	130.7
Q9CQA9	Cancer-related nucleoside-triphosphatase homolog [OS=Mus musculus]	0.008	3.288	7	1	1	1	190	20.7	9.72	0	1	Ntpcr	0.982	-0.03	0.485413	99.1	100.9	76.7	109.9	93.5	108.4	108.3	102.5	98.2	102.6
P07356	Annexin A2 [OS=Mus musculus]	0	321.493	65	40	178	39	339	38.7	7.69	314.63	40	Anxa2	0.983	-0.02	0.864734	99.2	100.8	91.7	92.3	108.8	94.7	75.8	115.6	143	78.2
P10922	Histone H1.0 [OS=Mus musculus]	0	108.335	30	7	83	7	194	20.8	10.9	86.53	7	H1-0	0.983	-0.02	0.924746	99.2	100.8	93.5	96.3	112.4	95.7	79	120.7	126.4	76
O89023	Tripeptidyl-peptidase 1 [OS=Mus musculus]	0	14.712	6	3	5	3	562	61.3	6.57	4.13	3	Tpp1	0.983	-0.02	0.953692	99.2	100.8	96.1	99.1	105.2	97.5	87.6	123.7	114.1	76.8
Q8CI11	Guanine nucleotide-binding protein-like 3 [OS=Mus musculus]	0	42.522	14	5	12	5	538	60.7	9.11	16.7	5	Gnl3	0.983	-0.02	0.58684	99.1	100.9	93.3	99.4	103.5	97.7	97.1	112.9	92.5	103.5
Q3V3R1	Monofunctional C1-tetrahydrofolate synthase, mitochondrial [OS=Mus musculus]	0	73.061	17	14	33	14	977	105.7	7.02	33.54	14	Mthfd1l	0.983	-0.02	0.519548	99.1	100.9	88.6	93.2	104.8	95	100.4	138.6	91.2	88.2	Oxidation [P68]
Q9EQI8	39S ribosomal protein L46, mitochondrial [OS=Mus musculus]	0	12.211	13	4	7	4	283	32.1	7.4	4.61	4	Mrpl46	0.983	-0.02	0.952472	99.1	100.9	103.1	99	94.4	98.1	112.2	89.6	75.7	128
Q8BL66	Early endosome antigen 1 [OS=Mus musculus]	0	80.132	11	11	16	11	1411	160.8	5.77	32.21	11	Eea1	0.983	-0.02	0.7759	99.1	100.9	99.2	95.6	101.6	98.9	96.1	105.7	114.8	88
P46460	Vesicle-fusing ATPase [OS=Mus musculus]	0	48.204	14	7	16	7	744	82.6	6.95	30.88	7	Nsf	0.983	-0.03	0.711036	99.1	100.9	91	97.6	98.4	103.7	87.2	114	120.9	87.3
Q9D7I5	Phospholysine phosphohistidine inorganic pyrophosphate phosphatase [OS=Mus musculus]	0.001	6.214	7	2	3	2	270	29.1	5.1	4.54	2	Lhpp	0.984	-0.02	0.776947	99.2	100.8	105.2	93.4	90.8	100.3	82.9	128.4	84.3	114.6
Q9QZ06	Toll-interacting protein [OS=Mus musculus]	0	44.903	32	8	19	8	274	30.3	5.17	26.15	8	Tollip	0.984	-0.02	0.652452	99.2	100.8	101.7	107.1	84.9	99.3	88.5	101	103.2	114.3	Oxidation [P220]
P23492	Purine nucleoside phosphorylase [OS=Mus musculus]	0	43.491	24	5	12	5	289	32.3	6.16	31.54	5	Pnp	0.984	-0.02	0.911374	99.2	100.8	90.4	99.6	110.6	97.4	88.6	112.8	105.8	94.8
Q921H8	3-ketoacyl-CoA thiolase A, peroxisomal [OS=Mus musculus]	0	123.891	34	10	33	7	424	43.9	8.44	70.4	10	Acaa1a	0.984	-0.02	0.530985	99.2	100.8	97.3	91.5	103.8	97.6	94.7	119.8	103.5	91.7	Oxidation [P180]
Q8VCM8	Nicalin [OS=Mus musculus]	0	22.836	17	9	13	9	563	62.9	6.49	14.02	9	Ncln	0.984	-0.02	0.695269	99.2	100.8	99.2	86.7	120.6	102.4	94.6	123.4	110.9	62.1
Q3U5F4	YrdC domain-containing protein, mitochondrial [OS=Mus musculus]	0	9.373	10	3	5	3	280	29.4	6.07	4.69	3	Yrdc	0.984	-0.02	0.998649	99.2	100.8	94.3	100.5	98.4	106.9	101.2	101	102.1	95.6
P47941	Crk-like protein [OS=Mus musculus]	0	45.206	25	6	22	6	303	33.8	6.74	25.88	6	Crkl	0.984	-0.02	0.61242	99.2	100.8	114.8	98.7	97.2	97.9	78.2	112.4	109.8	90.9	Phospho [Y105]
Q99JR1	Sideroflexin-1 [OS=Mus musculus]	0	48.754	43	10	31	8	322	35.6	9.23	39.45	10	Sfxn1	0.984	-0.02	0.691271	99.2	100.8	94	84.5	107.4	95.7	90.3	148.9	102.9	76.4	Oxidation [P194]
Q9JHR7	Insulin-degrading enzyme [OS=Mus musculus]	0	25.772	9	8	15	8	1019	117.7	6.54	15.39	8	Ide	0.984	-0.02	0.960405	99.2	100.8	107.6	102.1	93.5	97.3	105.7	99.2	91.2	103.5
P57780	Alpha-actinin-4 [OS=Mus musculus]	0	667.976	65	79	330	50	912	104.9	5.41	659.42	79	Actn4	0.985	-0.02	0.80256	99.3	100.7	96.7	96.7	110.3	99.3	87.1	118.7	113.5	77.7	Oxidation [P47; P886]
P08113	Endoplasmin [OS=Mus musculus]	0	673.173	50	75	324	66	802	92.4	4.82	750.42	75	Hsp90b1	0.985	-0.02	0.753967	99.3	100.7	96	96.5	111.2	100.9	95.6	127.2	105	67.6	Oxidation [P730]
Q9CQ69	Cytochrome b-c1 complex subunit 8 [OS=Mus musculus]	0	22.127	49	5	41	5	82	9.8	10.26	10.96	5	Uqcrq	0.985	-0.02	0.975303	99.3	100.7	108.1	102.1	87.3	99.5	117.9	90.1	78.8	116.2
P70303	CTP synthase 2 [OS=Mus musculus]	0	13.127	7	3	4	3	586	65.5	6.49	7	3	Ctps2	0.985	-0.02	0.913352	99.2	100.8	98.4	90.7	107	100.4	107.1	119.2	95.1	82.2
Q9CZB0	Succinate dehydrogenase cytochrome b560 subunit, mitochondrial [OS=Mus musculus]	0	13.458	7	2	9	2	169	18.4	9.94	0	2	Sdhc	0.985	-0.02	0.647926	99.2	100.8	116	97.5	92.7	100.1	100.7	99.8	87.6	105.6
P28798	Progranulin [OS=Mus musculus]	0	39.454	11	7	13	7	589	63.4	6.8	18.68	7	Grn	0.985	-0.02	0.608125	99.2	100.8	90.7	99.1	124.5	95.5	89.6	97.1	103.2	100.4
Q8BMS9	Ras association domain-containing protein 2 [OS=Mus musculus]	0.007	3.39	8	2	3	2	326	37.9	7.94	1.66	2	Rassf2	0.985	-0.02	0.708054	99.2	100.8	103.2	104.9	77.9	86.9	95.4	65.6	96.9	169.2	Oxidation [P138]
O09061	Proteasome subunit beta type-1 [OS=Mus musculus]	0	106.102	54	16	43	16	240	26.4	7.81	55.67	16	Psmb1	0.985	-0.02	0.754461	99.2	100.8	104.4	98.3	90.2	103.5	106.8	108	98.3	90.6
B2RR83	3'-5' RNA helicase YTHDC2 [OS=Mus musculus]	0	20.493	5	6	7	6	1445	161	8.51	10.57	6	Ythdc2	0.985	-0.02	0.681701	99.2	100.8	93.6	95.7	117	100	85.4	105.7	109.1	93.4
Q60932	Voltage-dependent anion-selective channel protein 1 [OS=Mus musculus]	0	102.382	50	14	71	13	296	32.3	8.43	151.92	14	Vdac1	0.985	-0.02	0.761343	99.2	100.8	105.9	99.4	91	101.3	102.5	101.3	94.3	104.1	Oxidation [P149]
O54774	AP-3 complex subunit delta-1 [OS=Mus musculus]	0	51.743	10	7	13	7	1199	135	7.37	28.2	7	Ap3d1	0.985	-0.02	0.98433	99.2	100.8	102.4	92.9	107.5	96.7	93.5	112	109.2	85.9
Q8VCF0	Mitochondrial antiviral-signaling protein [OS=Mus musculus]	0	36.612	19	5	6	5	503	53.4	6.37	14.61	5	Mavs	0.985	-0.02	0.854276	99.2	100.8	98.4	89.4	111.3	95.2	103	126.3	93.8	82.6
P62196	26S proteasome regulatory subunit 8 [OS=Mus musculus]	0	119.101	41	14	91	14	406	45.6	7.55	134.72	14	Psmc5	0.985	-0.02	0.366348	99.2	100.8	100.6	99.2	96.3	100.1	99	103.8	103.5	97.5	Oxidation [P6]
P70362	Ubiquitin recognition factor in ER-associated degradation protein 1 [OS=Mus musculus]	0	25.042	12	3	8	3	307	34.5	6.7	20.78	3	Ufd1	0.986	-0.02	0.481361	99.3	100.7	101.5	98.9	100.5	94.2	96.3	106.3	105.6	96.7
Q8BX70	Vacuolar protein sorting-associated protein 13C [OS=Mus musculus]	0	49.55	3	9	13	9	3748	419.8	6.81	13.71	9	Vps13c	0.986	-0.02	0.712116	99.3	100.7	97.5	86.7	111.5	95.3	88.2	124.4	108.3	88.2
Q9D662	Protein transport protein Sec23B [OS=Mus musculus]	0	71.057	22	14	29	11	767	86.4	6.96	45.27	14	Sec23b	0.986	-0.02	0.894977	99.3	100.7	92.3	94.3	112.2	102.3	90.9	117.7	109.2	81.1	Oxidation [P296; P300]
Q8R3F9	Speckle targeted PIP5K1A-regulated poly(A) polymerase [OS=Mus musculus]	0.002	5.219	2	2	4	1	869	94.5	5.81	0	2	Tut1	0.986	-0.02	0.837781	99.3	100.7	94.9	82.3	118	99.1	92.6	104.6	126	82.7
G5E8Q8	Adhesion G protein-coupled receptor F5 [OS=Mus musculus]	0.001	6.262	2	2	3	2	1348	149.3	7.02	0	2	Adgrf5	0.986	-0.02	0.660433	99.3	100.7	67.5	95.3	113	92.6	75.3	120.6	166.8	68.9
Q6ZWR4	Serine/threonine-protein phosphatase 2A 55 kDa regulatory subunit B beta isoform [OS=Mus musculus]	0.014	2.85	3	1	1	1	443	51.7	6.44	0	1	Ppp2r2b	0.987	-0.02	0.730082	99.4	100.6	102.6	95.5	105	101.5	77.8	108.6	110.7	98.3
Q9Z0R4	Intersectin-1 [OS=Mus musculus]	0	49.502	10	15	24	14	1714	194.2	7.91	16.92	15	Itsn1	0.987	-0.02	0.792239	99.3	100.7	93.9	97.6	112.2	98.5	90.5	136.1	109.1	62.1
P46662	Merlin [OS=Mus musculus]	0	7.693	3	1	1	1	596	69.7	6.35	2.59	1	Nf2	0.987	-0.02	0.724655	99.3	100.7	89.1	106.9	109.7	100.3	108.4	73.3	110.7	101.6
P56812	Programmed cell death protein 5 [OS=Mus musculus]	0	76.831	44	6	26	6	126	14.3	5.68	51.09	6	Pdcd5	0.987	-0.02	0.612224	99.3	100.7	104.6	100.7	95.3	95.3	96	101.5	97	109.6
Q91WV0	Protein Dr1 [OS=Mus musculus]	0	22.46	26	4	6	4	176	19.4	4.75	11.69	4	Dr1	0.987	-0.02	0.814951	99.3	100.7	100.3	95.2	108.6	94	95.9	99.6	107.9	98.5
Q99JX3	Golgi reassembly-stacking protein 2 [OS=Mus musculus]	0.008	3.267	9	3	3	3	451	47	4.79	0	3	Gorasp2	0.987	-0.02	0.506873	99.3	100.7	93.9	102.5	121.1	99.4	95.1	114	110.1	63.9
Q9D1M0	Protein SEC13 homolog [OS=Mus musculus]	0	32.162	30	6	25	6	322	35.5	5.38	22.2	6	Sec13	0.988	-0.02	0.876298	99.4	100.6	94.5	105.9	94.2	103.1	98.7	112.7	101.1	89.7
Q9EPK6	Nucleotide exchange factor SIL1 [OS=Mus musculus]	0.007	3.392	7	2	2	2	465	52.4	5.27	2.12	2	Sil1	0.988	-0.02	0.825029	99.4	100.6	89.3	92.2	111.2	96.3	100.9	142.4	90.1	77.6
P31230	Aminoacyl tRNA synthase complex-interacting multifunctional protein 1 [OS=Mus musculus]	0	71.644	41	8	33	8	310	34	8.35	42.93	8	Aimp1	0.988	-0.02	0.678891	99.4	100.6	94.9	98.6	101.1	102.6	101.8	106.3	94.2	100.4
Q6ZWU9	40S ribosomal protein S27 [OS=Mus musculus]	0	70.224	29	3	25	2	84	9.5	9.45	56.46	3	Rps27	0.988	-0.02	0.496872	99.4	100.6	123.8	93.3	95.3	100.1	102.5	95.3	105.9	83.6
Q8VDC1	FYVE and coiled-coil domain-containing protein 1 [OS=Mus musculus]	0	83.518	15	13	22	12	1437	162.2	4.98	30.21	13	Fyco1	0.988	-0.02	0.899077	99.4	100.6	99.5	95.5	84.8	107.7	109.4	66.3	88.9	147.9
P97452	Ribosome biogenesis protein BOP1 [OS=Mus musculus]	0	25.938	9	4	8	4	732	82.5	6.28	15.85	4	Bop1	0.988	-0.02	0.656619	99.4	100.6	102.5	96.6	116.4	91.3	85.8	96.1	105.7	105.6
Q80Y56	Rabenosyn-5 [OS=Mus musculus]	0	29.535	10	7	8	7	783	88.4	5.3	11	7	Rbsn	0.988	-0.02	0.995192	99.4	100.6	97.1	99.2	100.6	98.9	83.1	122.7	121.1	77.4
Q9JL61	DNA-binding protein Rfx5 [OS=Mus musculus]	0.001	5.947	2	1	1	1	658	69.7	9.57	3.09	1	Rfx5	0.988	-0.02	0.601166	99.4	100.6	104.9	97.1	114.5	94.3	69.2	93.1	112.2	114.7
Q9DB34	Charged multivesicular body protein 2a [OS=Mus musculus]	0	9.155	12	4	7	3	222	25.1	5.97	1.77	4	Chmp2a	0.989	-0.02	0.905276	99.4	100.6	98.7	94.9	100.8	103.8	89.5	110.4	105.7	96.2
Q921V5	Alpha-1,6-mannosyl-glycoprotein 2-beta-N-acetylglucosaminyltransferase [OS=Mus musculus]	0.015	2.717	5	2	4	2	442	51	8.59	0	2	Mgat2	0.989	-0.02	0.759486	99.4	100.6	102.3	93.4	112.8	96.3	74.5	119.5	108.4	93
Q9Z2U0	Proteasome subunit alpha type-7 [OS=Mus musculus]	0	82.757	45	14	32	14	248	27.8	8.46	59.9	14	Psma7	0.989	-0.02	0.294264	99.4	100.6	100	98.4	96.8	99.2	98	100.8	99	107.7
Q505B7	Protein archease [OS=Mus musculus]	0	10.741	26	3	3	3	168	19.7	4.56	0	3	Zbtb8os	0.989	-0.02	0.608101	99.4	100.6	108.1	98.1	102.9	99.4	95.8	112.1	109.2	74.4
Q9D7N6	39S ribosomal protein L30, mitochondrial [OS=Mus musculus]	0.024	2.213	6	1	2	1	160	18.3	10.15	0	1	Mrpl30	0.989	-0.02	0.999462	99.4	100.6	103.3	97	97.9	97.8	112.9	86.8	76.6	127.7
Q01279	Epidermal growth factor receptor [OS=Mus musculus]	0	15.572	3	3	3	3	1210	134.8	6.86	8.45	3	Egfr	0.989	-0.02	0.989167	99.4	100.6	78.2	101.5	101.1	91.9	125.3	185	75.9	41.1
Q7TMM9	Tubulin beta-2A chain [OS=Mus musculus]	0	378.984	77	63	373	5	445	49.9	4.89	538.98	63	Tubb2a	0.99	-0.01	0.830464	99.5	100.5	99.7	89.4	106.2	101.8	98.4	110.3	105.1	89.1	Oxidation [P32; P70]
P58774	Tropomyosin beta chain [OS=Mus musculus]	0	282.263	54	33	286	5	284	32.8	4.7	382.05	33	Tpm2	0.99	-0.01	0.587836	99.5	100.5	80	107.1	112.8	80.9	85.9	96	145.3	92
Q9JHK4	Geranylgeranyl transferase type-2 subunit alpha [OS=Mus musculus]	0	32.856	14	6	11	6	567	64.9	5.8	19.08	6	Rabggta	0.99	-0.01	0.47592	99.5	100.5	101.7	93.8	96.2	94	94	128.8	98	93.5
O54804	Choline kinase alpha [OS=Mus musculus]	0	16.897	9	4	6	4	453	52	6.87	7.2	4	Chka	0.99	-0.01	0.776103	99.5	100.5	95.2	100.1	112.2	95.7	86.1	113.5	132.3	64.8
P45878	Peptidyl-prolyl cis-trans isomerase FKBP2 [OS=Mus musculus]	0	11.511	36	3	7	3	140	15.3	8.88	7.46	3	Fkbp2	0.99	-0.01	0.691303	99.5	100.5	98.7	100.8	91.6	103.6	99.7	114	101.9	89.6
Q3UHD6	Sorting nexin-27 [OS=Mus musculus]	0	32.706	27	9	15	9	539	61	6.4	20.9	9	Snx27	0.99	-0.01	0.897925	99.5	100.5	115.4	91.9	102.4	91.7	80.2	100.4	122.3	95.7
O88545	COP9 signalosome complex subunit 6 [OS=Mus musculus]	0	10.816	5	1	1	1	324	35.9	5.73	3.76	1	Cops6	0.99	-0.02	0.552734	99.5	100.5	99.9	105.1	91.7	96.5	93.9	98.6	114.4	99.9
Q9JMH9	Unconventional myosin-XVIIIa [OS=Mus musculus]	0	196.031	22	32	63	32	2050	232.6	6.28	111.07	32	Myo18a	0.99	-0.02	0.941431	99.5	100.5	106.2	101.1	92.1	99.9	104.5	92.1	98.7	105.4
P35761	Dual specificity protein kinase TTK [OS=Mus musculus]	0	7.293	6	3	6	3	856	96.2	8.19	2.21	3	Ttk	0.991	-0.01	0.470996	99.6	100.4	93.2	103.7	114.2	101.4	76.5	104.1	104.1	102.8	Oxidation [P95; P96]
P24452	Macrophage-capping protein [OS=Mus musculus]	0	31.881	18	5	20	5	352	39.2	7.2	19.67	5	Capg	0.991	-0.01	0.915087	99.6	100.4	95.1	86	119.8	91.6	79.9	111	138	78.7
P63089	Pleiotrophin [OS=Mus musculus]	0.003	4.609	8	1	1	1	168	18.9	9.6	0	1	Ptn	0.991	-0.01	0.843893	99.6	100.4	98.6	139.1	71.2	89.9	135.5	51.4	66.6	147.9
Q8CBE3	WD repeat-containing protein 37 [OS=Mus musculus]	0	8.464	8	3	6	3	496	55	7.23	4.1	3	Wdr37	0.991	-0.01	0.610515	99.6	100.4	101.4	93.2	125.2	91.9	89.2	107.8	114.3	77.1
Q8VHL1	Histone-lysine N-methyltransferase SETD7 [OS=Mus musculus]	0.044	1.684	4	1	1	1	366	40.5	4.65	0	1	Setd7	0.991	-0.01	0.722693	99.5	100.5	106	93.1	78.8	113.4	89.3	86.5	112.5	120.4
Q4PJX1	Protein odr-4 homolog [OS=Mus musculus]	0	10.479	9	3	4	3	447	50	6.14	4.79	3	Odr4	0.991	-0.01	0.814813	99.5	100.5	102	82.7	103.3	102.2	90.7	126.4	117.1	75.6
Q3UIZ8	Myosin light chain kinase 3 [OS=Mus musculus]	0	13.387	8	4	6	4	795	86.3	5.4	7.94	4	Mylk3	0.991	-0.01	0.682713	99.5	100.5	83.3	101.8	60.5	111.4	200.7	102.7	55.6	84.1
Q8R007	Nectin-4 [OS=Mus musculus]	0	8.08	8	3	3	3	508	55.6	5.34	4.58	3	Nectin4	0.992	-0.01	0.978224	99.6	100.4	91.5	107.8	92.6	102.2	135.9	70.1	80.5	119.4
Q8BRG8	Transmembrane protein 209 [OS=Mus musculus]	0	15.14	13	4	4	4	561	62.9	8.73	4.52	4	Tmem209	0.992	-0.01	0.944341	99.6	100.4	104.1	87.4	104.4	101.1	96.6	110.7	115.8	79.7
Q9WVE8	Protein kinase C and casein kinase substrate in neurons protein 2 [OS=Mus musculus]	0	32.105	12	4	13	4	486	55.8	5.2	15.21	4	Pacsin2	0.992	-0.01	0.521803	99.6	100.4	91.3	101.4	103.9	96.7	100	99.8	112.7	94.1
Q8K2Q7	BRO1 domain-containing protein BROX [OS=Mus musculus]	0	26.911	9	3	5	3	411	46.2	7.69	13	3	Brox	0.992	-0.01	0.742558	99.6	100.4	98.6	102.9	86.3	108.3	109.4	100.8	91.4	102.4
P15535	Beta-1,4-galactosyltransferase 1 [OS=Mus musculus]	0.005	3.748	7	2	2	2	399	44.4	9.38	0	2	B4galt1	0.993	-0.01	0.821268	99.7	100.3	126.1	104.9	55.6	92.4	152.9	59.6	71.8	136.7
Q9WTL7	Acyl-protein thioesterase 2 [OS=Mus musculus]	0	17.124	16	3	8	3	231	24.8	7.23	20.21	3	Lypla2	0.993	-0.01	0.861331	99.7	100.3	94.1	96.8	111.1	99.5	87.4	111.7	118.8	80.6
P56213	FAD-linked sulfhydryl oxidase ALR [OS=Mus musculus]	0	27.52	29	5	9	5	198	22.9	7.93	10.91	5	Gfer	0.993	-0.01	0.69567	99.7	100.3	88.4	98.2	100.7	107.1	102.3	114.9	98	90.4
Q9JIG7	Coiled-coil domain-containing protein 22 [OS=Mus musculus]	0	31.436	18	8	10	8	627	70.8	6.01	20.16	8	Ccdc22	0.993	-0.01	0.922418	99.6	100.4	92.7	88.2	112.8	92.3	68.9	115.1	154.6	75.4
Q9CRA9	FGFR1 oncogene partner 2 homolog [OS=Mus musculus]	0	16.98	25	4	5	4	253	29.4	5.83	6.21	4	Fgfr1op2	0.993	-0.01	0.791388	99.6	100.4	96.3	96.6	113.3	79	105.4	72.1	89.5	147.8
P68037	Ubiquitin-conjugating enzyme E2 L3 [OS=Mus musculus]	0	63.155	53	8	50	8	154	17.9	8.51	68.76	8	Ube2l3	0.993	-0.01	0.643526	99.6	100.4	95.3	98.2	109.1	102.5	86.5	104	106.3	98.2
Q9D6Z1	Nucleolar protein 56 [OS=Mus musculus]	0	74.507	17	8	26	8	580	64.4	9.14	56.68	8	Nop56	0.993	-0.01	0.601285	99.6	100.4	98.3	100.7	105.2	98.3	95.2	101.9	101.6	98.9
Q9CXZ1	NADH dehydrogenase [ubiquinone] iron-sulfur protein 4, mitochondrial [OS=Mus musculus]	0	13.211	15	2	2	2	175	19.8	9.99	4.39	2	Ndufs4	0.993	-0.01	0.720091	99.6	100.4	99.7	106.9	58.3	94.3	145.3	65.6	57.2	172.6
P63034	Cytohesin-2 [OS=Mus musculus]	0	22.59	28	9	14	6	400	46.6	5.63	6.85	9	Cyth2	0.993	-0.01	0.393887	99.6	100.4	101.6	61.5	105.2	109.3	114.4	102.9	99.6	105.5	Oxidation [P8; P9]
P62827	GTP-binding nuclear protein Ran [OS=Mus musculus]	0	63.89	42	12	27	12	216	24.4	7.49	37.78	12	Ran	0.994	-0.01	0.851764	99.7	100.3	92.2	100.4	106.4	102.7	100.7	105.6	103.6	88.3
Q9JI38	tRNA pseudouridine(38/39) synthase [OS=Mus musculus]	0.003	4.304	2	1	1	1	481	55.5	8.12	2.37	1	Pus3	0.994	-0.01	0.760213	99.7	100.3	95.8	94.9	106.2	107.5	70	95	108.3	122.2
Q9CXT8	Mitochondrial-processing peptidase subunit beta [OS=Mus musculus]	0	91.758	35	14	33	13	489	54.6	6.99	66	14	Pmpcb	0.994	-0.01	0.934531	99.7	100.3	100.4	97.8	96.9	104.3	105.7	102.7	95.5	96.6
A3KGV1	Outer dense fiber protein 2 [OS=Mus musculus]	0	18.573	9	6	6	6	830	95.5	7.61	4.68	6	Odf2	0.994	-0.01	0.838901	99.7	100.3	95.7	100.2	112.2	94.1	86	117.5	112.9	81.4
Q8BP47	Asparagine--tRNA ligase, cytoplasmic [OS=Mus musculus]	0	90.902	33	16	49	16	559	64.2	5.86	61.62	16	NARS1	0.994	-0.01	0.863278	99.7	100.3	94.9	96.9	104.8	98.8	96.7	122.7	100.2	84.9	Oxidation [P478]
Q9JK48	Endophilin-B1 [OS=Mus musculus]	0	37.513	25	7	14	7	365	40.8	6.04	28	7	Sh3glb1	0.994	-0.01	0.704797	99.7	100.3	95.4	104.5	98.3	98.5	94.7	98.6	110.8	99.3
O88597	Beclin-1 [OS=Mus musculus]	0	38.349	16	6	9	6	448	51.6	4.93	14.62	6	Becn1	0.994	-0.01	0.866592	99.7	100.3	98.2	105.8	99.8	90.6	83.4	121.6	111.7	88.9
Q91YR1	Twinfilin-1 [OS=Mus musculus]	0	53.756	28	5	13	5	350	40.1	6.67	26.94	5	Twf1	0.994	-0.01	0.793201	99.7	100.3	95.1	97.2	109.6	101	82.5	121.9	120.4	72.4
E9QAM5	Helicase with zinc finger domain 2 [OS=Mus musculus]	0	19.513	3	7	7	7	2947	331.4	8.07	5.03	7	Helz2	0.994	-0.01	0.747612	99.7	100.3	103.5	90.5	93.1	104.8	88.6	122.4	110.2	86.8
P34884	Macrophage migration inhibitory factor [OS=Mus musculus]	0	81.425	70	12	42	12	115	12.5	7.34	68.52	12	Mif	0.994	-0.01	0.908291	99.7	100.3	95.8	98.2	101.2	102.3	91.2	112	89.1	110.2	Oxidation [P2]
Q9EQG9	Ceramide transfer protein [OS=Mus musculus]	0	66.104	19	7	12	7	624	71.1	5.44	24.24	7	Cert1	0.994	-0.01	0.941135	99.7	100.3	94.5	101.3	104.4	95.7	90.6	108.4	124.2	80.9
Q497H0	AN1-type zinc finger protein 3 [OS=Mus musculus]	0	7.756	20	3	3	3	227	25.1	7.15	2.33	3	Zfand3	0.994	-0.01	0.582265	99.7	100.3	100.8	88.9	40.6	63.8	112.5	51	43.1	299.3	Oxidation [P113]
Q61171	Peroxiredoxin-2 [OS=Mus musculus]	0	85.748	66	17	43	16	198	21.8	5.41	78.51	17	Prdx2	0.994	-0.01	0.96791	99.7	100.3	99.7	96.8	102.4	99.5	96.2	115.2	104.5	85.8
Q9DAZ9	Abscission/NoCut checkpoint regulator [OS=Mus musculus]	0	39.793	41	8	10	8	389	43.2	6.54	10.61	8	Zfyve19	0.994	-0.01	0.454699	99.7	100.3	97.8	100.4	113.3	96.8	88	99.5	104.3	99.9	Phospho [Y275]
P84096	Rho-related GTP-binding protein RhoG [OS=Mus musculus]	0	41.156	42	5	9	5	191	21.3	8.12	23	5	Rhog	0.994	-0.01	0.811691	99.7	100.3	94.4	94.3	115.3	99.2	78.4	110.9	121.9	85.5
G5E8V9	Arfaptin-1 [OS=Mus musculus]	0	49.172	26	7	14	7	373	41.5	6.76	37.06	7	Arfip1	0.994	-0.01	0.945776	99.7	100.3	95.2	98.7	103.4	102	81.5	116.4	110.4	92.4
Q9JIX0	Transcription and mRNA export factor ENY2 [OS=Mus musculus]	0	12.173	27	2	6	2	101	11.5	9.33	10.99	2	Eny2	0.995	-0.01	0.660127	99.8	100.2	96.4	95.3	115.7	99.7	88.4	110.9	109.6	84
G5E861	Sodium channel and clathrin linker 1 [OS=Mus musculus]	0	10.44	11	5	5	4	688	80.4	6.05	0	5	Sclt1	0.995	-0.01	0.81225	99.8	100.2	132.8	83.7	93.4	97.8	88.7	103.9	114.5	85.2
Q9CPR5	39S ribosomal protein L15, mitochondrial [OS=Mus musculus]	0	35.093	25	7	12	7	295	33.5	10.07	13.45	7	Mrpl15	0.995	-0.01	0.949457	99.7	100.3	102.2	105.6	95.6	97.1	102.5	97.7	93	106.3
P51150	Ras-related protein Rab-7a [OS=Mus musculus]	0	129.542	61	11	41	10	207	23.5	6.7	80.58	11	Rab7a	0.995	-0.01	0.830909	99.7	100.3	103.9	98.4	100.1	99.4	91.2	111.2	110.2	85.5
Q80X73	Protein pelota homolog [OS=Mus musculus]	0	36.757	21	5	11	5	385	43.3	5.99	28.63	5	Pelo	0.995	-0.01	0.969209	99.7	100.3	97.1	96.7	102.1	103.9	104.5	103.1	95.5	97.2
Q8BGQ7	Alanine--tRNA ligase, cytoplasmic [OS=Mus musculus]	0	138.185	29	23	48	22	968	106.8	5.67	67.01	23	Aars1	0.995	-0.01	0.793859	99.7	100.3	94.6	98.5	111.9	98.5	92.7	119	105.8	79.1
Q9CPV4	Glyoxalase domain-containing protein 4 [OS=Mus musculus]	0	50.735	30	6	14	6	298	33.3	5.47	25.19	6	Glod4	0.995	-0.01	0.638539	99.7	100.3	96.6	100.8	97.9	96	96	123.7	99.5	89.5
Q6PE01	U5 small nuclear ribonucleoprotein 40 kDa protein [OS=Mus musculus]	0	19.261	15	3	6	3	358	39.3	8.1	10.28	3	Snrnp40	0.995	-0.01	0.467458	99.7	100.3	92.6	95.3	128.8	98	95.6	98.8	102.1	88.8
Q8BZN6	Dedicator of cytokinesis protein 10 [OS=Mus musculus]	0	11.266	3	5	7	5	2150	245.6	7.05	3.91	5		0.995	-0.01	0.552818	99.7	100.3	77.3	105.1	104.6	101.2	87.2	105.7	101.3	117.5
P47911	60S ribosomal protein L6 [OS=Mus musculus]	0	98.93	32	17	81	17	296	33.5	10.7	82.28	17	Rpl6	0.996	-0.01	0.87945	99.8	100.2	97.3	101.3	103.6	98.7	103.5	107.3	97.3	91	Oxidation [P291]
P62082	40S ribosomal protein S7 [OS=Mus musculus]	0	119.59	61	17	43	17	194	22.1	10.1	106.09	17	Rps7	0.996	-0.01	0.752361	99.8	100.2	93.4	98.3	103.1	99.9	103	117.7	88.6	96.1
Q8BPT6	Mitochondrial inner membrane protease subunit 2 [OS=Mus musculus]	0.035	1.884	5	1	1	1	175	19.6	9.54	0	1	Immp2l	0.996	-0.01	0.62505	99.8	100.2	100.7	74.7	109.7	103.8	111.9	86.8	118.2	94.2
O54950	5'-AMP-activated protein kinase subunit gamma-1 [OS=Mus musculus]	0	10.851	15	4	5	3	330	37.5	7.14	7.89	4	Prkag1	0.996	-0.01	0.633171	99.8	100.2	101.8	97.7	99.5	88.6	97.7	130.6	100.3	83.9
Q11136	Xaa-Pro dipeptidase [OS=Mus musculus]	0	28.548	24	8	13	8	493	55	5.78	19.38	8	Pepd	0.996	-0.01	0.904856	99.8	100.2	102.3	97.1	107.7	93.9	105.2	98.7	93.5	101.5
Q68FL6	Methionine--tRNA ligase, cytoplasmic [OS=Mus musculus]	0	47.389	15	9	16	9	902	101.4	7.14	20.99	9	Mars1	0.996	-0.01	0.62291	99.8	100.2	102	98.5	97.6	96.1	94	114.7	94.6	102.5	Oxidation [P35]
O08599	Syntaxin-binding protein 1 [OS=Mus musculus]	0	24.616	15	7	9	6	594	67.5	6.96	6.32	7	Stxbp1	0.996	-0.01	0.987869	99.8	100.2	105.2	99.1	98.3	96.4	97.1	101.3	117	85.5
P10107	Annexin A1 [OS=Mus musculus]	0	220.033	46	20	68	19	346	38.7	7.37	145.66	20	Anxa1	0.996	-0.01	0.883203	99.8	100.2	91.7	90.2	116.7	95.9	75.9	116.8	153.9	58.9
P47757	F-actin-capping protein subunit beta [OS=Mus musculus]	0	169.025	42	14	113	14	277	31.3	5.74	126.19	14	Capzb	0.996	-0.01	0.864458	99.8	100.2	105.9	101.4	92.2	102	105.1	87.9	99.3	106.1	Oxidation [P74]
Q60960	Importin subunit alpha-5 [OS=Mus musculus]	0.001	5.939	7	4	7	3	538	60.1	5.01	0	4	Kpna1	0.997	0	0.856484	99.9	100.1	104.1	101.7	90.1	102.1	107.9	99.9	89.8	104.4
Q9JM76	Actin-related protein 2/3 complex subunit 3 [OS=Mus musculus]	0	15.097	23	6	16	6	178	20.5	8.59	14.17	6	Arpc3	0.997	0	0.752775	99.8	100.2	99.3	94.8	104.9	104.3	84.4	103.7	108.1	100.4
P16110	Galectin-3 [OS=Mus musculus]	0	16.126	16	3	5	3	264	27.5	8.38	4.83	3	Lgals3	0.997	0	0.837447	99.8	100.2	95.1	97.7	117.9	89.4	75.7	123.6	134.1	66.4
P70296	Phosphatidylethanolamine-binding protein 1 [OS=Mus musculus]	0	260.218	87	27	70	27	187	20.8	5.4	136.5	27	Pebp1	0.997	0	0.670433	99.8	100.2	97.9	99.6	99.9	100.3	95.6	99.3	106.5	100.9	Oxidation [P11; P20; P43; P130]
Q9JKR6	Hypoxia up-regulated protein 1 [OS=Mus musculus]	0	219.476	31	23	73	23	999	111.1	5.19	153.37	23	Hyou1	0.997	0	0.829392	99.8	100.2	93	99.3	111.6	98.4	89.5	123.4	109.9	75
Q9CR98	Protein FAM136A [OS=Mus musculus]	0	18.397	49	4	13	4	138	15.7	7.61	12.58	4	Fam136a	0.997	0	0.809952	99.8	100.2	110.7	88.2	100.4	94.2	86.3	124.1	107	89
Q9Z1W9	STE20/SPS1-related proline-alanine-rich protein kinase [OS=Mus musculus]	0	13.578	17	7	10	5	556	60.3	6.29	12.97	7	Stk39	0.997	0	0.93369	99.8	100.2	113.8	102.3	70.1	102.8	133.3	63.3	79.4	135
Q99LJ6	Glutathione peroxidase 7 [OS=Mus musculus]	0	15.745	18	4	7	4	186	21	8.27	9.86	4	Gpx7	0.997	0	0.51127	99.8	100.2	100.7	99.6	97.4	112.5	98.4	102.6	110.1	78.7
Q6A0D4	Raftlin [OS=Mus musculus]	0.003	4.821	2	1	4	1	554	61.5	7.68	0	1	Rftn1	0.997	0	0.714624	99.8	100.2	114	95.3	102.1	93.2	105.7	91.7	96.1	101.9
P62962	Profilin-1 [OS=Mus musculus]	0	81.973	48	11	56	11	140	14.9	8.28	76.87	11	Pfn1	0.997	-0.01	0.705585	99.8	100.2	97.2	97.5	102.1	100	94.4	110.6	99.9	98.3
Q9WV54	Acid ceramidase [OS=Mus musculus]	0	26.76	8	4	6	3	394	44.6	8.46	5.13	4	Asah1	0.998	0	0.610024	99.9	100.1	91.8	99.9	128.1	93.3	70.8	132.1	138.6	45.4
Q8R0H9	ADP-ribosylation factor-binding protein GGA1 [OS=Mus musculus]	0	16.232	8	5	10	5	635	69.9	5.27	4.91	5	Gga1	0.998	0	0.691482	99.9	100.1	91.7	95.9	120.5	99.8	88.2	108.8	117.1	78	Oxidation [P3; P7]
Q8C5L6	Inositol polyphosphate 5-phosphatase K [OS=Mus musculus]	0	7.412	3	1	2	1	468	54.1	5.88	2.83	1	Inpp5k	0.998	0	0.920255	99.9	100.1	94.3	99.7	113.7	93.4	87.6	97.5	117.2	96.7
Q9Z2L7	Cytokine receptor-like factor 3 [OS=Mus musculus]	0	19.733	13	5	11	5	442	49.5	5.03	14.03	5	Crlf3	0.998	0	0.956561	99.9	100.1	103.6	99.1	102.5	93.7	95.9	109.2	106.2	89.7	Oxidation [P7]
Q8C0C7	Phenylalanine--tRNA ligase alpha subunit [OS=Mus musculus]	0	61.447	26	10	22	10	508	57.6	8.28	27.89	10	Farsa	0.998	0	0.947321	99.9	100.1	94.2	98.1	104.6	101.6	89.5	111.6	107	93.5	Oxidation [P289]
Q5RJ54	Zinc finger and SCAN domain-containing protein 26 [OS=Mus musculus]	0	11.129	12	3	3	3	466	53.5	8.6	0	3	Zscan26	0.998	0	0.500199	99.9	100.1	96.5	87.6	134.6	104.2	87.8	114.9	118	56.4
Q9D1Q1	M-phase phosphoprotein 6 [OS=Mus musculus]	0	11.189	9	1	3	1	161	19.1	5.3	2.35	1	Mphosph6	0.998	0	0.495693	99.9	100.1	92	103.8	117.9	96.5	86.9	102.3	102.2	98.3
Q9ET54	Palladin [OS=Mus musculus]	0	107.196	13	13	37	13	1408	152	6.25	69.24	13	Palld	0.998	0	0.840618	99.9	100.1	104.8	102.8	94.7	99.4	98	88.4	107.3	104.6
Q99JY9	Actin-related protein 3 [OS=Mus musculus]	0	82.632	29	9	43	9	418	47.3	5.88	108.45	9	Actr3	0.998	0	0.948909	99.9	100.1	92.5	92.5	111.3	102	90	105.2	117.2	89.3
E9PZ36	Fibrocystin [OS=Mus musculus]	0.024	2.172	1	3	4	3	4059	444.6	6.32	0	3	Pkhd1	0.998	0	0.519529	99.9	100.1	109	106.6	64.9	92	113.7	79.1	86.6	148.2
G5E8P0	Gamma-tubulin complex component 6 [OS=Mus musculus]	0	6.332	3	3	3	3	1769	197.1	5.95	2.35	3	Tubgcp6	0.998	0	0.95583	99.9	100.1	118.2	102.8	82.7	96.1	111.8	95.5	89	103.9
Q8CI51	PDZ and LIM domain protein 5 [OS=Mus musculus]	0	38.482	25	10	19	10	591	63.3	8.25	26.27	10	Pdlim5	0.998	0	0.607313	99.9	100.1	107.4	102.2	63.7	100.4	132	75.8	78.1	140.5
Q80YR5	Scaffold attachment factor B2 [OS=Mus musculus]	0	52.72	22	13	21	10	991	111.8	6.38	13.09	13	Safb2	0.998	0	0.97135	99.9	100.1	94	94.1	111.5	99.4	90.3	101.4	116.8	92.6	Oxidation [P223; P234]
Q9DBG5	Perilipin-3 [OS=Mus musculus]	0	124.963	48	13	49	13	437	47.2	5.62	82.07	13	Plin3	0.998	0	0.990059	99.9	100.1	88	100.6	112.2	98.5	89.7	110.9	112.4	87.8	Oxidation [P9; P221; P222]
Q78ZA7	Nucleosome assembly protein 1-like 4 [OS=Mus musculus]	0	58.814	20	7	13	4	375	42.7	4.67	41.73	7	Nap1l4	0.998	0	0.944846	99.9	100.1	102.7	101.7	95.3	99.9	94.5	101.1	103.8	101
Q8QZX5	U7 snRNA-associated Sm-like protein LSm10 [OS=Mus musculus]	0.006	3.448	7	1	1	1	122	13.9	8.65	0	1	Lsm10	0.999	0	0.582781	100	100	106.1	89	120.7	98.4	63.6	92.5	116.9	113
Q9CQF9	Prenylcysteine oxidase [OS=Mus musculus]	0	16.593	16	6	8	6	505	56.5	6.92	3.81	6	Pcyox1	0.999	0	0.992793	100	100	96.3	103.3	99	99.5	95.8	121.6	103.1	81.4
Q99PT1	Rho GDP-dissociation inhibitor 1 [OS=Mus musculus]	0	117.936	60	14	119	14	204	23.4	5.2	90.12	14	Arhgdia	0.999	0	0.869481	100	100	99.9	100.1	101.2	99.8	88.3	104.2	110.3	96.2	Oxidation [P161; P166]
Q8BP48	Methionine aminopeptidase 1 [OS=Mus musculus]	0	45.716	27	5	10	5	386	43.2	7.17	26.13	5	Metap1	0.999	0	0.78759	100	100	111.4	100.6	77.1	104.6	119.2	103.3	81.6	102.1
P56873	Protein ZNRD2 [OS=Mus musculus]	0	16.335	23	3	5	3	199	21.3	5.12	7.14	3	Znrd2	0.999	0	0.821945	99.9	100.1	98.9	104.1	97.5	101.4	110.1	87	107.1	93.9
Q8C0J2	Autophagy-related protein 16-1 [OS=Mus musculus]	0	20.243	15	6	9	6	607	68.1	6.38	12.54	6	Atg16l1	0.999	0	0.985087	99.9	100.1	103.3	95.7	97.1	103.5	94.8	109.3	106.1	90.1
Q9D1K2	V-type proton ATPase subunit F [OS=Mus musculus]	0	48.222	56	5	15	5	119	13.4	5.82	28.35	5	Atp6v1f	0.999	0	0.842882	99.9	100.1	102.7	104.7	97.7	90.4	84.3	119.6	101.8	98.8
Q8VDW0	ATP-dependent RNA helicase DDX39A [OS=Mus musculus]	0	117.309	37	20	57	9	427	49	5.68	92.69	20	Ddx39a	0.999	0	0.69763	99.9	100.1	97.9	99.4	99.4	97.9	98.3	99.3	90.9	116.8	Oxidation [P364]
P02535	Keratin, type I cytoskeletal 10 [OS=Mus musculus]	0	101.963	23	10	58	7	570	57.7	5.11	97.15	10	Krt10	0.999	0	0.611824	99.9	100.1	93.3	64.1	221.7	76	72.5	88.9	103.4	80.1	Oxidation [P308]
Q761V0	Sodium- and chloride-dependent glycine transporter 2 [OS=Mus musculus]	0.011	3.011	6	3	5	3	799	87.8	7.23	0	3	Slc6a5	0.999	0	0.88393	99.9	100.1	86.5	107.7	78.9	133.3	80.7	88.1	118.7	106.1
Q9WUP7	Ubiquitin carboxyl-terminal hydrolase isozyme L5 [OS=Mus musculus]	0	50.243	43	10	29	10	329	37.6	5.33	22.98	10	Uchl5	1	0	0.863351	100	100	105	98.2	102.1	93.6	99	101.2	95.5	105.5	Oxidation [P247]
P43276	Histone H1.5 [OS=Mus musculus]	0	95.926	21	11	40	9	223	22.6	10.92	64.83	11	H1-5	1	0	0.562184	100	100	96.8	100.1	115.1	98.3	76.5	94.8	103.7	114.8
Q8CB77	Elongin-A [OS=Mus musculus]	0	55.376	13	7	9	7	773	87.1	9.61	20.25	7	Eloa	1	0	0.390896	100	100	106.2	101.5	99.9	101.6	84.4	100.5	103.4	102.5
Q9QY81	Nuclear pore membrane glycoprotein 210 [OS=Mus musculus]	0	8.299	2	3	6	3	1886	204	6.65	4.18	3	Nup210	1	0	0.997912	100	100	86.9	100.9	103.3	107.6	79.7	100.4	117.5	103.8
Q60902	Epidermal growth factor receptor substrate 15-like 1 [OS=Mus musculus]	0	57.105	15	11	26	11	907	99.2	5.02	38.92	11	Eps15l1	1	0	0.604139	100	100	98.2	105.4	101.6	97.7	97.3	102.7	102.5	94.5
Q9R1P0	Proteasome subunit alpha type-4 [OS=Mus musculus]	0	48.199	30	9	22	9	261	29.5	7.72	21.54	9	Psma4	1	0	0.868905	100	100	102.2	99.2	101	95.6	92.7	106.7	108.7	94
Q9CR29	Coiled-coil domain-containing protein 43 [OS=Mus musculus]	0.003	4.327	8	2	3	2	222	25	4.97	4.17	2	Ccdc43	1	0	0.777514	100	100	80.1	89.4	126.3	113.5	78.3	98.9	110.9	102.6
Q9WTR5	Cadherin-13 [OS=Mus musculus]	0	39.715	11	6	19	6	714	78.1	5.12	17.87	6	Cdh13	1	0	0.651788	100	100	94.2	98.3	97.3	100.9	102.4	88.7	93.5	124.7	Oxidation [P667; P668]
Q8K3H0	DCC-interacting protein 13-alpha [OS=Mus musculus]	0	59.562	16	6	14	6	707	79.3	5.41	25.85	6	Appl1	1.001	0	0.999885	100.1	99.9	95.6	92.4	113.9	97.6	94.4	98.5	117.9	89.6
Q7TN29	Stromal membrane-associated protein 2 [OS=Mus musculus]	0	12.55	9	4	4	3	428	46.5	8.87	5.57	4	Smap2	1.001	0	0.918628	100.1	99.9	105.3	87	107.1	97.2	88.8	115	115	84.6
P61164	Alpha-centractin [OS=Mus musculus]	0	72.761	30	8	30	3	376	42.6	6.64	67.63	8	Actr1a	1.001	0	0.488874	100.1	99.9	100.5	101.2	96.3	110.5	106.1	84.1	98.2	103.3
Q00915	Retinol-binding protein 1 [OS=Mus musculus]	0	77.235	56	11	53	11	135	15.8	5.25	70.99	11	Rbp1	1.001	0	0.875884	100.1	99.9	80.7	96.4	116	105.5	86.5	137.7	117.4	59.7
Q99L02	PAXIP1-associated glutamate-rich protein 1A [OS=Mus musculus]	0	17.854	19	3	3	3	253	27.7	4.56	7.99	3	Pagr1a	1.001	0	0.657663	100.1	99.9	92.6	94.9	121.1	99.5	88.6	110.7	106.3	86.2
A2AUM9	Centrosomal protein of 152 kDa [OS=Mus musculus]	0.002	5.549	1	2	2	2	1736	196.4	5.66	2.08	2	Cep152	1.001	0	0.772797	100	100	97.2	92.8	120.9	94.5	85.7	107	117.9	84
P51125	Calpastatin [OS=Mus musculus]	0	85.112	13	6	28	6	788	84.9	5.52	61.04	6	Cast	1.001	0	0.521142	100	100	94.3	98.2	101.5	100.3	102.4	96	111.2	96
Q9ESV0	ATP-dependent RNA helicase DDX24 [OS=Mus musculus]	0	14.994	4	3	4	2	857	96.4	9.36	8.97	3	Ddx24	1.001	0	0.880317	100	100	109.2	87.9	105.4	99.5	85.5	98.9	106	107.6
Q9QZS3	Protein numb homolog [OS=Mus musculus]	0	16.249	10	5	7	5	653	70.8	8.65	9.2	5	Numb	1.001	0	0.658472	100	100	100.6	93.4	115.6	99.3	84.8	117.6	118.6	70.2
Q9CXF7	Chromodomain-helicase-DNA-binding protein 1-like [OS=Mus musculus]	0	11.594	5	3	3	3	900	101.4	6.64	2.47	3	Chd1l	1.002	0	0.980986	100.1	99.9	79.5	98.8	115.1	108.3	105.3	102.7	103.7	86.5
P35585	AP-1 complex subunit mu-1 [OS=Mus musculus]	0	15.871	12	4	11	3	423	48.5	7.3	11.04	4	Ap1m1	1.002	0	0.599296	100.1	99.9	106.2	103.3	97.4	100.4	109	109.1	79.8	94.7	Oxidation [P257; P258]
Q99LB6	Methionine adenosyltransferase 2 subunit beta [OS=Mus musculus]	0	25.917	19	4	7	4	334	37.4	6.95	16.6	4	Mat2b	1.002	0	0.950208	100.1	99.9	101.5	97.7	102.9	98.1	99	108	100.1	92.6
Q9CPQ3	Mitochondrial import receptor subunit TOM22 homolog [OS=Mus musculus]	0	7.534	18	1	3	1	142	15.5	4.34	5	1	Tomm22	1.002	0	0.738964	100.1	99.9	104.5	107.1	99.9	92.5	101.7	108.8	83.3	102.1
Q8CJG0	Protein argonaute-2 [OS=Mus musculus]	0	52.137	15	9	17	9	860	97.2	9.19	19.71	9	Ago2	1.002	0	0.848233	100.1	99.9	99	102.7	100.6	98.9	99.3	109.1	100	90.4
Q9DC51	Guanine nucleotide-binding protein G(i) subunit alpha-3 [OS=Mus musculus]	0	42.246	25	7	15	5	354	40.5	5.69	29.33	7	Gnai3	1.002	0	0.508636	100.1	99.9	105	111	94.8	96.9	86.9	98	104	103.4
Q9CR47	Ribosome biogenesis protein NSA2 homolog [OS=Mus musculus]	0	12.547	8	2	3	2	260	30	10.24	8.02	2	Nsa2	1.002	0	0.699223	100.1	99.9	114.7	96	97.9	97.3	86	109.1	87	112.2
Q8BH64	EH domain-containing protein 2 [OS=Mus musculus]	0	109.803	36	16	52	16	543	61.1	6.51	78.2	16	Ehd2	1.003	0	0.714338	100.2	99.8	97.1	98.4	100.6	94.3	85.8	103.4	128.5	91.9
Q8VI75	Importin-4 [OS=Mus musculus]	0	19.662	5	3	5	3	1082	119.2	5.03	9.31	3	Ipo4	1.003	0	0.922954	100.2	99.8	113.7	87.1	105.7	95.7	99.6	94.3	103	100.9	Oxidation [P3]
Q791V5	Mitochondrial carrier homolog 2 [OS=Mus musculus]	0.006	3.426	8	3	4	3	303	33.5	8.25	3.38	3	Mtch2	1.003	0	0.956408	100.2	99.8	102.3	100.9	85.4	100.8	93.8	146.5	107.7	62.7
P62869	Elongin-B [OS=Mus musculus]	0	51.563	75	9	20	9	118	13.2	5.01	40.04	9	Elob	1.003	0	0.620248	100.2	99.8	101.7	100.4	94.2	99.3	95	103.6	95.7	110.3	Oxidation [P100]
P45591	Cofilin-2 [OS=Mus musculus]	0	68.982	55	7	19	7	166	18.7	7.88	37.92	7	Cfl2	1.003	0	0.725563	100.2	99.8	108	102.3	76.2	97.9	124.8	79.7	79.7	131.4
Q9CPW5	Translocon-associated protein subunit beta [OS=Mus musculus]	0	11.681	25	3	6	3	183	20	8.35	3.74	3	Ssr2	1.003	0	0.829609	100.2	99.8	90.1	100.5	102.8	97.7	98.4	133.9	99.1	77.5
Q9JKC8	AP-3 complex subunit mu-1 [OS=Mus musculus]	0.002	5.6	8	3	4	3	418	46.9	6.93	0	3	Ap3m1	1.003	0	0.479232	100.2	99.8	91.6	98.5	120.1	101.6	83.5	99	100.5	105.2
Q9JLQ0	CD2-associated protein [OS=Mus musculus]	0	52.437	22	9	24	8	637	70.4	6.38	27.88	9	Cd2ap	1.003	0	0.838324	100.1	99.9	97.3	90.1	115.8	98.9	85.1	112.3	126.9	73.5
P09405	Nucleolin [OS=Mus musculus]	0	334.048	32	46	116	46	707	76.7	4.75	211.83	46	Ncl	1.003	0	0.828713	100.1	99.9	93.8	99.6	108.4	100.2	99.3	99.9	89.7	109
Q91WL8	WW domain-containing oxidoreductase [OS=Mus musculus]	0	11.038	7	2	2	2	414	46.5	7.02	2.88	2	Wwox	1.003	0	0.841664	100.1	99.9	96.9	100.3	96.9	101.9	88.8	92.9	118.3	104.1
Q9D6K5	Synaptojanin-2-binding protein [OS=Mus musculus]	0	19.298	22	3	14	3	145	15.8	6.3	19.8	3	Synj2bp	1.003	0	0.528852	100.1	99.9	96.9	97.8	114.9	99.4	84	110.1	102.9	94
Q9ERV1	Probable E3 ubiquitin-protein ligase makorin-2 [OS=Mus musculus]	0	7.485	7	3	4	3	416	46.6	7.34	2.09	3	Mkrn2	1.003	0	0.379132	100.1	99.9	101.7	91	97.3	99.6	97	117.3	97.7	98.6
Q9DBG7	Signal recognition particle receptor subunit alpha [OS=Mus musculus]	0	14.18	6	3	8	3	636	69.6	8.95	2.97	3	Srpra	1.003	0	0.885186	100.1	99.9	99.7	91.9	105.6	101.7	104.2	132.8	96.9	67.1
O70251	Elongation factor 1-beta [OS=Mus musculus]	0.003	4.162	11	2	2	2	225	24.7	4.69	2.18	2	Eef1b	1.003	0	0.455863	100.1	99.9	123.3	92.1	103.6	97.9	72	102.1	110.2	98.9
Q9CQS2	H/ACA ribonucleoprotein complex subunit 3 [OS=Mus musculus]	0.005	3.769	30	2	4	2	64	7.7	9.99	0	2	Nop10	1.003	0	0.923068	100.1	99.9	84.8	98	110	105.9	87.3	110.7	100.3	102.9
Q8K297	Procollagen galactosyltransferase 1 [OS=Mus musculus]	0	27.604	11	6	15	6	617	71	7.28	22.19	6	Colgalt1	1.004	0.01	0.909007	100.2	99.8	95.9	104.7	101.6	98.5	88.5	97.7	101.6	111.4
Q9ER88	28S ribosomal protein S29, mitochondrial [OS=Mus musculus]	0	25.416	19	6	14	6	391	44.7	8.94	21.83	6	Dap3	1.004	0.01	0.81002	100.2	99.8	117.8	104.1	82.3	98.4	130.5	83.1	61.6	122.2
P63323	40S ribosomal protein S12 [OS=Mus musculus]	0	10.547	14	4	20	4	132	14.5	7.24	19.88	4	Rps12	1.004	0.01	0.653315	100.2	99.8	95.2	99.6	100	99.1	103.1	116.2	91.9	94.9
Q5BLK4	Terminal uridylyltransferase 7 [OS=Mus musculus]	0	34.395	8	8	11	8	1491	169	6.65	15.57	8	Tut7	1.004	0.01	0.831583	100.2	99.8	91.2	90.5	115.8	104.4	80.9	116.7	130.1	70.4
O08528	Hexokinase-2 [OS=Mus musculus]	0	104.932	26	17	32	14	917	102.5	6.11	59.93	17	Hk2	1.004	0.01	0.711068	100.2	99.8	99.8	102.3	93.7	99.6	113.5	92.4	94.4	104.4
P35564	Calnexin [OS=Mus musculus]	0	85.194	17	13	48	13	591	67.2	4.64	65.29	13	Canx	1.004	0.01	0.93135	100.2	99.8	97.3	99.3	102.4	99.5	90.7	126.7	108	76.1	Oxidation [P414]
O70435	Proteasome subunit alpha type-3 [OS=Mus musculus]	0	60.488	28	8	36	8	255	28.4	5.44	67.14	8	Psma3	1.004	0.01	0.889115	100.2	99.8	98.9	98.3	102.9	100.5	95.4	102.1	105.3	96.5	Phospho [Y8]
P21107	Tropomyosin alpha-3 chain [OS=Mus musculus]	0	266.519	41	28	312	8	285	33	4.72	457.47	28	Tpm3	1.004	0.01	0.812912	100.2	99.8	90.9	100	118.7	94.1	78.2	110.1	123.1	84.9
P97822	Acidic leucine-rich nuclear phosphoprotein 32 family member E [OS=Mus musculus]	0	27.278	27	7	28	7	260	29.6	3.88	41.52	7	Anp32e	1.004	0.01	0.602021	100.2	99.8	88.9	95.6	98.8	96.2	94	80.9	97	148.7
Q8C8R3	Ankyrin-2 [OS=Mus musculus]	0	49.751	5	11	16	11	3898	426	5.17	21.19	11	Ank2	1.004	0.01	0.792491	100.2	99.8	106.2	96.2	95.9	103.6	101.4	94.5	97.5	104.6
A2AT37	Regulator of nonsense transcripts 2 [OS=Mus musculus]	0	17.676	7	6	7	6	1269	147.5	5.64	0	6	Upf2	1.004	0.01	0.87495	100.2	99.8	98.7	105.8	98.8	97.8	108.1	94	101.7	95.2
Q9QY36	N-alpha-acetyltransferase 10 [OS=Mus musculus]	0	8.143	10	2	4	2	235	26.5	5.64	5.72	2	Naa10	1.004	0.01	0.911033	100.2	99.8	106.4	95.6	98.7	100	94.1	108.3	104.1	92.8
P10637	Microtubule-associated protein tau [OS=Mus musculus]	0	12.463	10	4	4	4	733	76.2	6.79	2.45	4	Mapt	1.004	0.01	0.816483	100.2	99.8	101	87.4	102.1	87.3	72.9	120.1	160.2	69	Phospho [Y686]
Q9CQU3	Protein RER1 [OS=Mus musculus]	0	25.873	16	2	11	2	196	23	9.51	23.34	2	Rer1	1.005	0.01	0.522753	100.3	99.7	103.5	100.6	95.6	107.5	98.5	104.7	84.5	105
Q64261	Cyclin-dependent kinase 6 [OS=Mus musculus]	0	22.781	21	4	5	4	326	37	6.62	12.88	4	Cdk6	1.005	0.01	0.445245	100.3	99.7	107	113.2	94.2	99.8	74.2	106.1	103.9	101.6
Q6ZWV7	60S ribosomal protein L35 [OS=Mus musculus]	0	51.179	21	5	17	5	123	14.5	11.05	39.38	5	Rpl35	1.005	0.01	0.875414	100.3	99.7	97.7	96	106.8	100.6	93.4	108.2	97.2	100.1
P08003	Protein disulfide-isomerase A4 [OS=Mus musculus]	0	156.897	30	21	88	21	638	71.9	5.31	159.42	21	Pdia4	1.005	0.01	0.683463	100.3	99.7	92.4	99	114.7	102.1	92.1	127.7	108.5	63.6
Q8BVY0	Ribosomal L1 domain-containing protein 1 [OS=Mus musculus]	0	26.25	12	5	16	5	452	50.4	9.98	24.31	5	Rsl1d1	1.005	0.01	0.605673	100.2	99.8	95.1	100.6	113.3	97.2	101.3	95.6	88.6	108.3
Q99KE1	NAD-dependent malic enzyme, mitochondrial [OS=Mus musculus]	0	41.429	12	5	10	5	589	65.8	7.61	26.85	5	Me2	1.005	0.01	0.924593	100.2	99.8	100.8	105.7	98.8	95.3	89	101.7	96.9	111.9
O55201	Transcription elongation factor SPT5 [OS=Mus musculus]	0	77.291	15	13	33	13	1082	120.6	5.05	48.23	13	Supt5h	1.005	0.01	0.5989	100.2	99.8	96.1	95.5	110.5	102.9	92.2	98.6	105	99.3	Oxidation [P752; P779]
Q08509	Epidermal growth factor receptor kinase substrate 8 [OS=Mus musculus]	0	30.891	14	8	13	8	821	91.7	7.65	18.55	8	Eps8	1.005	0.01	0.698926	100.2	99.8	110.6	101.6	98.1	96.1	120.2	89.9	109.7	73.9
Q3TC93	HCLS1-binding protein 3 [OS=Mus musculus]	0	40.405	29	7	10	7	395	43.7	4.98	19.65	7	Hs1bp3	1.005	0.01	0.754985	100.2	99.8	95.4	101	99.7	102.4	96.8	101.5	105	98.3
P54116	Stomatin [OS=Mus musculus]	0	35.158	25	5	17	5	284	31.4	6.93	35.73	5	Stom	1.005	0.01	0.792838	100.2	99.8	101.2	92.6	110.3	87.7	89.8	130.7	103.4	84.3
Q8CAQ8	MICOS complex subunit Mic60 [OS=Mus musculus]	0	182.347	34	23	75	23	757	83.8	6.61	144.32	23	Immt	1.006	0.01	0.594795	100.3	99.7	105.3	103.1	72.4	99.4	134.2	84.3	81.3	120
P81069	GA-binding protein subunit beta-2 [OS=Mus musculus]	0	7.968	9	3	3	3	414	45.6	4.91	1.82	3	Gabpb2	1.006	0.01	0.521384	100.3	99.7	92.2	106.8	112.7	102	68.5	107.4	110.1	100.2
Q91VU6	DDB1- and CUL4-associated factor 11 [OS=Mus musculus]	0	18.234	10	3	3	3	549	62	6.44	6.89	3	Dcaf11	1.006	0.01	0.787469	100.3	99.7	88.4	97.8	100.2	101.4	79.5	133.1	116.8	82.9
Q61025	Intraflagellar transport protein 20 homolog [OS=Mus musculus]	0.002	5.359	14	1	1	1	132	15.2	5.12	0	1	Ift20	1.006	0.01	0.776909	100.3	99.7	112.7	97.3	103.8	90.1	98.3	101.5	88.9	107.4
O54962	Barrier-to-autointegration factor [OS=Mus musculus]	0	73.687	70	7	27	7	89	10.1	6.09	33.99	7	Banf1	1.006	0.01	0.539031	100.3	99.7	98.6	99.8	108.1	99.2	88.8	98.9	98.9	107.8	Oxidation [P14]
Q9EPL9	Peroxisomal acyl-coenzyme A oxidase 3 [OS=Mus musculus]	0.002	5.342	6	2	2	2	700	78.4	7.12	2.75	2	Acox3	1.006	0.01	0.649013	100.3	99.7	95.2	106.1	110.4	95.2	96.5	113.1	103.4	80.1
P45376	Aldo-keto reductase family 1 member B1 [OS=Mus musculus]	0	24.325	12	3	6	3	316	35.7	7.18	14.2	3	Akr1b1	1.006	0.01	0.936196	100.3	99.7	96.4	100.9	104.3	98.8	91.1	94.9	109.8	103.8
Q9CZD3	Glycine--tRNA ligase [OS=Mus musculus]	0	128.941	26	15	51	15	729	81.8	6.65	76.81	15	Gars1	1.006	0.01	0.800402	100.3	99.7	108.6	100.5	94.3	99	104.3	94.3	92	107.1
Q9D6U8	Protein FAM162A [OS=Mus musculus]	0	20.378	23	4	27	4	155	17.7	9.88	25.38	4	Fam162a	1.007	0.01	0.835204	100.4	99.6	113.3	106	70.1	99.9	132.3	86.4	71.3	120.8
Q9D967	Magnesium-dependent phosphatase 1 [OS=Mus musculus]	0	20.089	38	5	10	5	164	18.6	6.8	14.11	5	Mdp1	1.007	0.01	0.953434	100.4	99.6	115.2	119.8	79.3	88.7	110.6	84.2	90.9	111.2
P62700	Protein yippee-like 5 [OS=Mus musculus]	0.039	1.791	15	1	3	1	121	13.8	7.31	0	1	Ypel5	1.007	0.01	0.547185	100.4	99.6	128.8	98.7	92	94.2	104.1	82.4	88.1	111.7
Q3UH60	Disco-interacting protein 2 homolog B [OS=Mus musculus]	0	36.569	8	8	12	8	1574	171	8.09	14.91	8	Dip2b	1.007	0.01	0.857473	100.4	99.6	102.5	93.7	96.6	99.9	83.5	112.4	126.7	84.7
P28650	Adenylosuccinate synthetase isozyme 1 [OS=Mus musculus]	0	20.661	16	5	9	5	457	50.2	8.43	9.57	5	Adss1	1.007	0.01	0.770391	100.4	99.6	110	104.1	52.4	100.7	156.2	55.7	67.1	153.9
Q8BUY9	Geranylgeranyl transferase type-1 subunit beta [OS=Mus musculus]	0.003	4.811	3	1	2	1	377	42.3	6.83	5.78	1	Pggt1b	1.007	0.01	0.895335	100.4	99.6	90.4	86.8	116.5	108.3	86.3	119.9	111.9	80
Q9Z1P7	KN motif and ankyrin repeat domain-containing protein 3 [OS=Mus musculus]	0	43.574	10	7	12	7	791	84.1	5.2	21.33	7	Kank3	1.007	0.01	0.557144	100.3	99.7	99.8	80.8	102.8	95.4	101.7	81.8	145.5	92.3
P48758	Carbonyl reductase [NADPH] 1 [OS=Mus musculus]	0	37.608	17	4	28	4	277	30.6	8.31	69.21	4	Cbr1	1.007	0.01	0.882171	100.3	99.7	99.2	100	98.2	103.5	91.1	112.8	107.5	87.8
Q99MK9	Ras association domain-containing protein 1 [OS=Mus musculus]	0	9.221	9	3	3	2	340	38.8	9.04	2.83	3	Rassf1	1.007	0.01	0.8585	100.3	99.7	90.6	99.6	116.2	95.3	76	108.4	127.5	86.3
Q9ER72	Cysteine--tRNA ligase, cytoplasmic [OS=Mus musculus]	0	55.546	17	11	18	10	831	94.8	6.76	16.65	11	Cars1	1.007	0.01	0.800339	100.3	99.7	98.4	98.2	111.4	95.2	95.5	123.2	99.7	78.4
Q9D8S9	BolA-like protein 1 [OS=Mus musculus]	0	50.106	55	5	8	5	137	14.4	8.76	22.23	5	Bola1	1.007	0.01	0.865014	100.3	99.7	94.5	101.8	99.9	103.2	98.3	102	99.2	101.2
Q9CPX7	28S ribosomal protein S16, mitochondrial [OS=Mus musculus]	0.001	5.753	14	1	3	1	135	15.2	9.67	5.17	1	Mrps16	1.007	0.01	0.972118	100.3	99.7	113.5	96.5	73.5	107.6	125.9	81.4	56	145.6
Q6ZWY3	40S ribosomal protein S27-like [OS=Mus musculus]	0.002	5.136	26	2	7	1	84	9.5	9.45	11.96	2	Rps27l	1.007	0.01	0.858692	100.3	99.7	111.8	91.5	101.5	97.2	82.7	117.4	105.4	92.5
O70579	Peroxisomal membrane protein PMP34 [OS=Mus musculus]	0.017	2.562	9	2	4	2	307	34.4	10.11	0	2	Slc25a17	1.007	0.01	0.90262	100.3	99.7	93	99.9	113.6	88.3	85.5	153.1	107.2	59.6	Phospho [Y186]; Oxidation [P171; P179]
Q9CQJ8	NADH dehydrogenase [ubiquinone] 1 beta subcomplex subunit 9 [OS=Mus musculus]	0	46.907	45	6	45	6	179	22	7.8	91.42	6	Ndufb9	1.007	0.01	0.724067	100.3	99.7	108.6	99.8	83.7	97.2	111.3	85.4	86	128	Oxidation [P146]
Q8BNW9	Kelch repeat and BTB domain-containing protein 11 [OS=Mus musculus]	0.011	2.999	2	1	1	1	633	67.9	5.39	0	1	Kbtbd11	1.008	0.01	0.680885	100.4	99.6	100.6	91.3	125.7	91.5	84.3	89.1	115.9	101.6
Q80VJ2	Steroid receptor RNA activator 1 [OS=Mus musculus]	0	9.305	17	3	7	3	232	25.5	6.43	6.36	3	Sra1	1.008	0.01	0.573149	100.4	99.6	97.3	101.4	101	92	119.2	99.5	92.3	97.2
P70333	Heterogeneous nuclear ribonucleoprotein H2 [OS=Mus musculus]	0	186.557	51	24	132	10	449	49.2	6.3	217.38	24	Hnrnph2	1.008	0.01	0.481462	100.4	99.6	101.5	95.9	107.6	100.9	89.7	102	103.7	98.6	Oxidation [P102; P105; P314]
Q6PB66	Leucine-rich PPR motif-containing protein, mitochondrial [OS=Mus musculus]	0	83.978	16	17	33	17	1392	156.5	6.83	44.33	17	Lrpprc	1.008	0.01	0.982354	100.4	99.6	105.9	103.9	89.1	101.3	108	104.3	88.3	99.2	Oxidation [P134]
P17809	Solute carrier family 2, facilitated glucose transporter member 1 [OS=Mus musculus]	0	25.789	9	3	14	3	492	53.9	8.87	19.1	3	Slc2a1	1.008	0.01	0.6794	100.4	99.6	117	108.2	86.8	96	107.3	106.9	95.6	82.1
P82343	N-acylglucosamine 2-epimerase [OS=Mus musculus]	0	26.045	11	3	4	3	430	49.7	6.06	12.57	3		1.008	0.01	0.883655	100.4	99.6	112.8	104.6	101.7	79.8	93.7	102.2	102.6	102.5
Q9D1H9	Microfibril-associated glycoprotein 4 [OS=Mus musculus]	0	15.79	14	2	2	2	257	28.9	5.44	6.17	2	Mfap4	1.008	0.01	0.899386	100.4	99.6	72.2	72.4	129.7	96.2	46.8	146.3	198.2	38
Q8BIJ7	RUN and FYVE domain-containing protein 1 [OS=Mus musculus]	0	31.447	13	6	7	6	712	80.3	5.68	11.07	6	Rufy1	1.008	0.01	0.953712	100.4	99.6	104.5	100.6	90.4	105.1	102.7	100.8	104.5	91.4
Q3U1T3	Breast cancer metastasis-suppressor 1-like protein [OS=Mus musculus]	0	10.42	7	1	1	1	323	37.6	5.15	3.36	1	Brms1l	1.008	0.01	0.610216	100.4	99.6	84.8	118.7	100.6	106.9	76.5	103.5	106.7	102.2
Q91WQ3	Tyrosine--tRNA ligase, cytoplasmic [OS=Mus musculus]	0	68.921	24	8	21	8	528	59.1	7.01	48.3	8	Yars1	1.008	0.01	0.898555	100.4	99.6	99	97.5	99.5	99	93.2	126.2	103.5	82.2
Q9D8U8	Sorting nexin-5 [OS=Mus musculus]	0	48.925	27	8	18	8	404	46.8	6.62	29.07	8	Snx5	1.008	0.01	0.922388	100.4	99.6	93	91.4	112.4	103	84.1	123.5	112.1	80.5
Q5NCQ5	2-(3-amino-3-carboxypropyl)histidine synthase subunit 1 [OS=Mus musculus]	0	8.314	7	2	3	2	438	48	6.84	2.36	2	Dph1	1.008	0.01	0.522361	100.4	99.6	119.4	110.8	98.5	88.1	104.5	111.9	102.7	64
Q9D1G2	Phosphomevalonate kinase [OS=Mus musculus]	0	9.783	16	3	6	3	192	21.9	5.99	4.37	3	Pmvk	1.008	0.01	0.83726	100.4	99.6	101.6	93.4	101.9	105.2	97.1	114	104.9	82
Q8R105	Vacuolar protein sorting-associated protein 37C [OS=Mus musculus]	0	15.812	16	4	7	4	352	38.4	5.31	7.37	4	Vps37c	1.008	0.01	0.932397	100.4	99.6	94.2	92.9	111.5	99.8	92.4	96.3	116.7	96.2
Q9D824	Pre-mRNA 3'-end-processing factor FIP1 [OS=Mus musculus]	0	43.85	10	3	11	3	581	64.9	5.77	18.35	3	Fip1l1	1.008	0.01	0.478291	100.4	99.6	102	96.2	108.3	101.3	85.4	104.7	104.8	97.2
P24527	Leukotriene A-4 hydrolase [OS=Mus musculus]	0	78.129	17	10	46	10	611	69	6.42	76.29	10	Lta4h	1.008	0.01	0.862007	100.4	99.6	102.7	98.7	100.5	97.2	105.7	99.7	97.5	98
Q9QYJ3	DnaJ homolog subfamily B member 1 [OS=Mus musculus]	0	45.232	26	7	16	7	340	38.1	8.63	23.95	7	Dnajb1	1.008	0.01	0.505745	100.4	99.6	98.2	97.5	111.6	100.4	87.1	107.6	103.9	93.5
Q8C2E7	WASH complex subunit 5 [OS=Mus musculus]	0	25.74	6	6	11	5	1159	134	7.12	16.86	6	Washc5	1.009	0.01	0.856538	100.5	99.5	92.6	91	105.4	113.9	95	100.8	113.7	87.7
Q8C142	Low density lipoprotein receptor adapter protein 1 [OS=Mus musculus]	0.005	3.857	5	1	1	1	308	34	6.58	2.13	1	Ldlrap1	1.009	0.01	0.939987	100.5	99.5	110.7	92.9	89.1	106	101.7	89.5	95	115
O55029	Coatomer subunit beta' [OS=Mus musculus]	0	68.373	21	14	28	14	905	102.4	5.3	36.69	14	Copb2	1.009	0.01	0.934667	100.5	99.5	102.9	92.9	105.8	98.4	90.8	109.5	115.7	84.1
Q8CDA1	Phosphatidylinositide phosphatase SAC2 [OS=Mus musculus]	0.003	4.637	1	1	1	1	1132	127.5	7.11	0	1	Inpp5f	1.009	0.01	0.914896	100.5	99.5	88.4	79.6	110	109.6	83.8	168.6	113.5	46.5
Q60634	Flotillin-2 [OS=Mus musculus]	0	60.312	26	8	12	8	428	47	5.2	30.6	8	Flot2	1.009	0.01	0.898547	100.5	99.5	103.5	105.1	91.2	99.1	107.1	97.5	103.2	93.3
O70492	Sorting nexin-3 [OS=Mus musculus]	0	16.735	28	4	17	4	162	18.7	8.66	26.29	4	Snx3	1.009	0.01	0.750397	100.5	99.5	100.9	102.9	98.5	99.5	94.9	105.1	103.8	94.3
Q64092	Transcription factor E3 [OS=Mus musculus]	0.002	5.132	4	2	2	1	572	61.5	5.59	0	2	Tfe3	1.009	0.01	0.658961	100.5	99.5	114.5	82.3	112.9	79.8	91.8	127.8	93.9	97.1
P54310	Hormone-sensitive lipase [OS=Mus musculus]	0.002	5.307	5	2	2	2	759	83.3	6.95	0	2	Lipe	1.009	0.01	0.759315	100.4	99.6	97.9	106.3	88.1	112.1	99.8	89.1	102.5	104.1
Q6WVG3	BTB/POZ domain-containing protein KCTD12 [OS=Mus musculus]	0	37.588	28	7	24	7	327	35.9	5.81	37.48	7	Kctd12	1.009	0.01	0.638498	100.4	99.6	109.4	108.9	56	96.5	141.7	72.8	71.9	143
Q8BIQ5	Cleavage stimulation factor subunit 2 [OS=Mus musculus]	0	38.468	23	12	23	8	580	61.3	6.83	26.6	12	Cstf2	1.009	0.01	0.902657	100.4	99.6	94	101.4	109.5	96	90	106.3	117.1	85.7	Oxidation [P56; P312; P357]
E9PZM4	Chromodomain-helicase-DNA-binding protein 2 [OS=Mus musculus]	0	26.95	4	7	10	6	1827	210.7	8.06	8.63	7	Chd2	1.009	0.01	0.662901	100.4	99.6	87.4	87	124.3	113.6	82	121.3	118.9	65.6
Q80WQ2	Protein VAC14 homolog [OS=Mus musculus]	0	10.996	6	4	6	4	782	88	6.13	6.5	4	Vac14	1.009	0.01	0.628649	100.4	99.6	109.9	85.4	152.3	75.9	91.1	105.2	101.3	78.8	Oxidation [P3]
Q7TSC1	Protein PRRC2A [OS=Mus musculus]	0	73.128	10	15	31	15	2158	229.1	9.39	37.01	15	Prrc2a	1.01	0.02	0.628042	100.5	99.5	99.1	97.9	109.8	99.5	88.6	109	109.9	86.2	Oxidation [P1585; P1588; P1590]
Q91VR5	ATP-dependent RNA helicase DDX1 [OS=Mus musculus]	0	88.168	18	13	37	12	740	82.4	7.21	58.4	13	Ddx1	1.01	0.01	0.360713	100.5	99.5	100.6	97.5	113.6	98.4	88.8	103.9	102.6	94.6
Q99JY8	Phospholipid phosphatase 3 [OS=Mus musculus]	0.009	3.167	3	1	2	1	312	35.2	9.07	2.42	1	Plpp3	1.01	0.01	0.886608	100.5	99.5	81.4	103.8	118.3	97.7	70.1	112.5	127.7	88.4
Q9D2R0	Acetoacetyl-CoA synthetase [OS=Mus musculus]	0	36.317	14	7	10	7	672	75.2	6.71	18.81	7	Aacs	1.01	0.01	0.63602	100.5	99.5	95.5	93.3	116.9	103.7	86.7	116.6	112	75.3
Q9QUR8	Semaphorin-7A [OS=Mus musculus]	0.002	5.008	8	3	3	3	664	74.9	7.74	2.11	3	Sema7a	1.01	0.01	0.978338	100.5	99.5	102.1	90.5	92.3	107.7	72	113.6	140.6	81.3
Q9CZU6	Citrate synthase, mitochondrial [OS=Mus musculus]	0	126.577	34	19	75	19	464	51.7	8.57	146.03	19	Cs	1.01	0.01	0.970399	100.5	99.5	113.3	103.7	75	99.6	132.4	67.5	77.1	131.4
P15331	Peripherin [OS=Mus musculus]	0	46.269	13	9	79	3	475	54.2	5.52	68.21	9	Prph	1.01	0.01	0.799667	100.5	99.5	91.9	110.1	88.2	114.7	104	82.6	113.1	95.5
Q9QXD8	LIM domain-containing protein 1 [OS=Mus musculus]	0	7.123	7	2	3	2	668	71.4	6.32	3.18	2	Limd1	1.01	0.01	0.99202	100.5	99.5	91.1	95.9	119.5	91.6	82.3	94.5	134	91.2
Q8BMI3	ADP-ribosylation factor-binding protein GGA3 [OS=Mus musculus]	0	23.452	6	3	5	3	718	77.9	5.66	12.41	3	Gga3	1.011	0.02	0.404599	100.6	99.4	107.4	99.8	97.2	101.5	100.3	103.4	91.8	98.7
Q8BMA6	Signal recognition particle subunit SRP68 [OS=Mus musculus]	0	115.764	25	14	42	13	625	70.5	8.57	73.89	14	Srp68	1.011	0.02	0.549031	100.6	99.4	94.7	98.8	116.7	100.4	91.2	112.8	106.3	79.1
P62746	Rho-related GTP-binding protein RhoB [OS=Mus musculus]	0	23.031	21	6	14	1	196	22.1	5.24	20.94	6	Rhob	1.011	0.02	0.679323	100.6	99.4	104.5	93.2	108.7	99.7	104	78.7	113.2	98
P40142	Transketolase [OS=Mus musculus]	0	207.245	46	31	90	27	623	67.6	7.5	134.92	31	Tkt	1.011	0.02	0.813765	100.5	99.5	94.7	93	114.5	100.8	80.4	120.1	116.2	80.2	Oxidation [P7; P304]
O70404	Vesicle-associated membrane protein 8 [OS=Mus musculus]	0	17.663	27	2	5	2	101	11.4	8.19	9.91	2	Vamp8	1.011	0.02	0.755913	100.5	99.5	100.6	87.3	116.3	101.3	84.3	118.3	119.1	72.6
Q99KH8	Serine/threonine-protein kinase 24 [OS=Mus musculus]	0	34.042	16	3	6	3	431	47.9	5.43	15.53	3	Stk24	1.011	0.02	0.77911	100.5	99.5	99.1	94.1	112.6	98.2	77.6	92.9	123	102.5
Q922B2	Aspartate--tRNA ligase, cytoplasmic [OS=Mus musculus]	0	149.695	46	24	84	24	501	57.1	6.49	147.98	24	Dars1	1.011	0.02	0.703347	100.5	99.5	93.7	94.8	102.6	100.5	93.5	126.1	99.7	89	Oxidation [P371]
P11531	Dystrophin [OS=Mus musculus]	0	101.803	7	17	32	16	3678	425.6	5.94	56.63	17	Dmd	1.012	0.02	0.976959	100.6	99.4	113	105.1	77.4	99.1	130.6	70.1	84.5	120.3
Q91WM3	U3 small nucleolar RNA-interacting protein 2 [OS=Mus musculus]	0	28.744	12	5	8	5	475	52.1	7.88	13.7	5	Rrp9	1.012	0.02	0.498005	100.6	99.4	99.9	102.3	109.6	97.2	82.2	109.1	102.7	97
Q9D7P7	Chloride intracellular channel protein 3 [OS=Mus musculus]	0	56.752	39	7	15	7	237	26.8	6.44	32.95	7	Clic3	1.012	0.02	0.92527	100.6	99.4	91.1	96.8	115	90	65.8	124.1	147.8	69.4
Q91ZU6	Dystonin [OS=Mus musculus]	0	74.337	4	22	35	18	7393	833.7	5.31	26.04	22	Dst	1.012	0.02	0.817809	100.6	99.4	105.9	101.1	88.3	101.7	105.7	91.4	94.9	111.1
Q60930	Voltage-dependent anion-selective channel protein 2 [OS=Mus musculus]	0	10.954	11	3	14	2	295	31.7	7.49	27.88	3	Vdac2	1.012	0.02	0.71933	100.6	99.4	100.7	98	97.4	106.9	92.9	107.6	103.5	93.1	Oxidation [P12]
Q9JIF7	Coatomer subunit beta [OS=Mus musculus]	0	110.586	19	14	49	14	953	107	6	45.79	14	Copb1	1.012	0.02	0.36766	100.6	99.4	102.7	99	114.4	97.8	94	105.6	106	80.6	Oxidation [P135]
Q3U2S8	Voltage-gated hydrogen channel 1 [OS=Mus musculus]	0.033	1.946	4	1	1	1	269	31.2	7.06	0	1	Hvcn1	1.012	0.02	0.802883	100.6	99.4	87.3	102.6	108.8	90.7	82.8	135.4	109.8	82.6
P60670	Nuclear protein localization protein 4 homolog [OS=Mus musculus]	0	55.642	24	10	19	9	608	68	6.46	21.01	10	Nploc4	1.012	0.02	0.782523	100.6	99.4	95.3	98.9	103.1	105.3	88.9	108.8	105.4	94.4	Oxidation [P376]
P57776	Elongation factor 1-delta [OS=Mus musculus]	0	185.887	60	21	153	21	281	31.3	5.02	249.94	21	Eef1d	1.012	0.02	0.754301	100.6	99.4	99.4	96.4	99	101.8	99.2	113.6	93.9	96.8	Oxidation [P134]
Q6PB51	Coiled-coil domain-containing protein 117 [OS=Mus musculus]	0	10.758	13	3	3	3	277	30.4	5.88	5.71	3	Ccdc117	1.012	0.02	0.888677	100.6	99.4	94.6	93.1	102.6	109.1	113.8	83.3	74.2	129.3
O08795	Glucosidase 2 subunit beta [OS=Mus musculus]	0	90.441	31	16	64	16	521	58.8	4.46	60.23	16	Prkcsh	1.012	0.02	0.662244	100.6	99.4	97	98	112.9	99.4	89	119.1	106.7	77.8
Q99L27	GMP reductase 2 [OS=Mus musculus]	0	20.581	14	3	5	2	348	38	7.44	8.83	3	Gmpr2	1.012	0.02	0.798234	100.6	99.4	102.7	111.5	79.1	97.7	116.9	82.9	83.8	125.3
P62843	40S ribosomal protein S15 [OS=Mus musculus]	0	14.101	28	4	12	4	145	17	10.39	5.96	4	Rps15	1.012	0.02	0.971691	100.6	99.4	89.6	104	117.3	90.2	92.5	114.9	93.5	98.1
Q9JLN9	Serine/threonine-protein kinase mTOR [OS=Mus musculus]	0	33.048	4	6	9	6	2549	288.6	7.17	16.45	6	Mtor	1.012	0.02	0.658846	100.6	99.4	91.5	110.9	102.9	102.5	95.4	115	108	73.8
P54775	26S proteasome regulatory subunit 6B [OS=Mus musculus]	0	112.008	40	14	35	14	418	47.4	5.21	71.86	14	Psmc4	1.012	0.02	0.805671	100.6	99.4	95.7	102.3	100.5	98.4	98.8	92.4	97.8	114.1
Q3THE2	Myosin regulatory light chain 12B [OS=Mus musculus]	0	130.749	66	22	88	10	172	19.8	4.84	89.21	22	Myl12b	1.012	0.02	0.751787	100.6	99.4	93	93.4	118.1	100.2	76.2	120.1	131.9	67
Q78HU3	Multivesicular body subunit 12A [OS=Mus musculus]	0.002	5.019	7	1	1	1	271	28.7	9.11	0	1	Mvb12a	1.013	0.02	0.995046	100.7	99.3	103.8	84.3	110.7	100.2	89.5	113.1	116.1	82.3
Q9DBG3	AP-2 complex subunit beta [OS=Mus musculus]	0	53.08	13	10	22	5	937	104.5	5.38	38.57	10	Ap2b1	1.013	0.02	0.658216	100.7	99.3	100.7	101.1	104.4	98.4	93.9	109.7	105.6	86.1
Q8C669	E3 ubiquitin-protein ligase pellino homolog 1 [OS=Mus musculus]	0.003	4.816	4	1	1	1	418	46.2	8.03	0	1	Peli1	1.013	0.02	0.671803	100.6	99.4	85.8	99.2	107.5	102.9	95.7	109.4	99.5	99.9
O35435	Dihydroorotate dehydrogenase (quinone), mitochondrial [OS=Mus musculus]	0	31.646	22	7	13	7	395	42.7	9.55	17.07	7	Dhodh	1.013	0.02	0.627726	100.6	99.4	108.8	95.7	86.2	101	93.2	120.9	97.9	96.2
Q9D1H7	Golgi to ER traffic protein 4 homolog [OS=Mus musculus]	0	15.875	12	4	12	4	327	36.5	5.41	15.95	4	Get4	1.013	0.02	0.323001	100.6	99.4	95.6	97.6	100.1	121.4	94.1	101.6	101.2	88.4
Q99PG2	Opioid growth factor receptor [OS=Mus musculus]	0	29.536	15	5	15	5	633	70.6	4.77	17.62	5	Ogfr	1.013	0.02	0.775335	100.6	99.4	90.9	105.6	97	110.2	100.2	99.6	88.1	108.4	Oxidation [P293]
Q80UY2	E3 ubiquitin-protein ligase KCMF1 [OS=Mus musculus]	0	27.359	20	5	10	5	381	41.8	5.76	8.73	5	Kcmf1	1.013	0.02	0.493942	100.6	99.4	96.7	100.1	116.1	99.6	78.1	111.2	109.2	89
Q9DBC7	cAMP-dependent protein kinase type I-alpha regulatory subunit [OS=Mus musculus]	0	82.002	32	12	47	12	381	43.2	5.35	80.5	12	Prkar1a	1.013	0.02	0.367454	100.6	99.4	100.6	105.9	101.4	103.1	100.7	82.3	101.2	104.9
Q62465	Synaptic vesicle membrane protein VAT-1 homolog [OS=Mus musculus]	0	81.765	27	8	37	8	406	43.1	6.37	65.84	8	Vat1	1.014	0.02	0.989788	100.7	99.3	97.9	100.7	102.9	97.1	88.6	108.1	117.8	86.9	Oxidation [P120; P123]
P26041	Moesin [OS=Mus musculus]	0	502.423	66	61	403	48	577	67.7	6.6	524.07	61	Msn	1.014	0.02	0.822409	100.7	99.3	95.8	92.2	105.9	94.3	80	104.6	143.2	84	Oxidation [P470]
Q8R307	Vacuolar protein sorting-associated protein 18 homolog [OS=Mus musculus]	0	28.09	10	8	10	8	973	110.1	6.09	7.28	8	Vps18	1.014	0.02	0.769475	100.7	99.3	88.8	96	115.6	104.6	90.9	107.5	113.1	83.6
P18653	Ribosomal protein S6 kinase alpha-1 [OS=Mus musculus]	0	33.411	13	7	12	5	724	81.5	8.1	20.55	7	Rps6ka1	1.014	0.02	0.830973	100.7	99.3	102.7	93.2	111.4	95.4	91.5	104.1	114.8	87	Oxidation [P539]
Q06890	Clusterin [OS=Mus musculus]	0	34.484	17	6	7	6	448	51.6	5.67	13.6	6	Clu	1.014	0.02	0.624731	100.7	99.3	101.9	92.8	113.7	100.1	91.4	113.8	108.6	77.8
Q9Z315	U4/U6.U5 tri-snRNP-associated protein 1 [OS=Mus musculus]	0	171.328	34	18	42	18	806	90.8	5.82	80.74	18	Sart1	1.014	0.02	0.196793	100.7	99.3	100.2	100.6	112.2	102.2	83.9	100.3	100.9	99.7
Q8K339	DNA/RNA-binding protein KIN17 [OS=Mus musculus]	0	18.486	15	5	7	5	391	44.7	9.04	11.63	5	Kin	1.014	0.02	0.659854	100.7	99.3	118	88.7	102.6	98.7	81.4	98.9	99.6	112.1
Q05793	Basement membrane-specific heparan sulfate proteoglycan core protein [OS=Mus musculus]	0	472.795	31	89	252	89	3707	398	6.32	370.17	89	Hspg2	1.014	0.02	0.773619	100.7	99.3	102.7	95.8	98.1	100.4	99.9	95.9	112.7	94.6	Oxidation [P405; P856]
Q9QXK7	Cleavage and polyadenylation specificity factor subunit 3 [OS=Mus musculus]	0	41.398	17	9	20	9	684	77.5	5.6	31.58	9	Cpsf3	1.014	0.02	0.521298	100.7	99.3	87.9	103.1	126.9	95.8	97.6	98.4	104.4	85.9
Q8BK64	Activator of 90 kDa heat shock protein ATPase homolog 1 [OS=Mus musculus]	0	42.847	22	5	19	5	338	38.1	5.53	41.74	5	Ahsa1	1.014	0.02	0.890774	100.7	99.3	94.7	106.6	95.8	101.2	99	112.5	95.4	94.8
Q6ZQ58	La-related protein 1 [OS=Mus musculus]	0	114.69	22	17	52	17	1072	121.1	8.79	73.91	17	Larp1	1.014	0.02	0.425468	100.7	99.3	99.1	100.2	110.4	98.8	99.2	107.7	97.5	87.1
Q9D4H2	GRIP and coiled-coil domain-containing protein 1 [OS=Mus musculus]	0	30.452	11	7	8	6	778	87.6	5.54	7.64	7	Gcc1	1.015	0.02	0.821615	100.8	99.2	95.2	101.2	103.3	102.4	96.9	113.2	103.7	84.1
Q9D1P4	Cysteine and histidine-rich domain-containing protein 1 [OS=Mus musculus]	0	18.116	10	2	2	2	331	37.3	7.9	7.73	2	Chordc1	1.015	0.02	0.760998	100.8	99.2	101.4	98.4	101.2	101.7	86.1	111.6	101.3	98.2
Q9QWY8	Arf-GAP with SH3 domain, ANK repeat and PH domain-containing protein 1 [OS=Mus musculus]	0	24.924	6	3	4	3	1147	127.3	7.64	7.43	3	Asap1	1.015	0.02	0.933335	100.8	99.2	98	87.4	111.7	102	84.8	124.3	114.4	77.4
P62852	40S ribosomal protein S25 [OS=Mus musculus]	0	14.526	21	3	62	3	125	13.7	10.11	80	3	Rps25	1.015	0.02	0.529825	100.8	99.2	99.3	98	108.7	99.3	91.6	107.4	98.4	97.3
P17156	Heat shock-related 70 kDa protein 2 [OS=Mus musculus]	0	311.541	36	51	207	6	633	69.6	5.67	329.94	51	Hspa2	1.015	0.02	0.770717	100.8	99.2	107.9	96.1	98.8	100.3	85.6	99.8	115.1	96.3
Q9DBC3	Cap-specific mRNA (nucleoside-2'-O-)-methyltransferase 1 [OS=Mus musculus]	0	17.186	7	5	9	5	837	95.6	7.27	2.21	5	Cmtr1	1.015	0.02	0.629302	100.7	99.3	98	97.8	111.3	100.4	80	102.5	117	93.1
Q6P1B1	Xaa-Pro aminopeptidase 1 [OS=Mus musculus]	0	40.327	13	6	24	6	623	69.5	5.54	31.39	6	Xpnpep1	1.015	0.02	0.543885	100.7	99.3	104.8	97.6	106.2	99.6	99	102.3	110.1	80.5
Q9Z172	Small ubiquitin-related modifier 3 [OS=Mus musculus]	0.006	3.562	9	2	3	2	110	12.4	5.96	0	2	Sumo3	1.015	0.02	0.356747	100.7	99.3	98.8	103.5	115.3	96.3	81.8	105	104.8	94.6
Q9DCT8	Cysteine-rich protein 2 [OS=Mus musculus]	0	130.645	59	13	35	13	208	22.7	8.63	68.95	13	Crip2	1.015	0.02	0.964204	100.7	99.3	102.7	109.7	82.9	103.1	102.9	72	99.8	126.9	Oxidation [P123]
Q8R1X6	Spartin [OS=Mus musculus]	0	23.091	9	4	8	4	671	72.6	5.86	10.9	4	Spart	1.015	0.02	0.905453	100.7	99.3	100.6	101	93.5	105.7	88.4	103.7	112	95.1
P80317	T-complex protein 1 subunit zeta [OS=Mus musculus]	0	133.93	36	20	50	19	531	58	7.08	81.13	20	Cct6a	1.015	0.02	0.57504	100.7	99.3	97.6	99.1	107.2	101.5	97.9	108.8	99.9	88
P59242	Cingulin [OS=Mus musculus]	0	140.3	28	26	49	24	1191	136.4	5.91	82.13	26	Cgn	1.015	0.02	0.60738	100.7	99.3	94.1	98.2	120.9	99.6	73.6	131.2	129.1	53.3
Q8BYU6	Torsin-1A-interacting protein 2 [OS=Mus musculus]	0	40.918	19	5	11	5	502	54.5	4.86	10.89	5	Tor1aip2	1.015	0.02	0.869873	100.7	99.3	107.6	78	113.2	97.7	103.8	150	98.4	51.3
Q3UIJ9	Myocardial zonula adherens protein [OS=Mus musculus]	0	84.516	38	12	30	12	466	53.9	6.51	38.66	12	Myzap	1.015	0.02	0.74623	100.7	99.3	104.6	99.3	95.6	103.3	99.7	89.4	108.3	99.9
Q922S8	Kinesin-like protein KIF2C [OS=Mus musculus]	0.003	4.533	4	4	4	2	721	81	7.97	1.96	4	Kif2c	1.015	0.02	0.985387	100.7	99.3	114.3	94.4	103.7	87	101	87.1	94.1	118.4
Q7TNV0	Protein DEK [OS=Mus musculus]	0	84.897	26	12	50	12	380	43.1	6.86	35	12	Dek	1.015	0.02	0.344171	100.7	99.3	94.2	101	114.6	101.8	86.5	102	101.9	98	Oxidation [P17; P18; P24]
Q8BK72	28S ribosomal protein S27, mitochondrial [OS=Mus musculus]	0	30.504	18	6	9	6	415	47.7	5.5	19.18	6	Mrps27	1.016	0.02	0.921631	100.8	99.2	107.7	99	87.9	99.6	127.2	75	64.9	138.7
Q9DC07	LIM zinc-binding domain-containing Nebulette [OS=Mus musculus]	0	86.615	57	14	27	12	270	31.1	8.31	45.51	14	Nebl	1.016	0.02	0.563389	100.8	99.2	119.4	104.3	85.1	104.9	105.6	70.7	100.3	109.6
P62270	40S ribosomal protein S18 [OS=Mus musculus]	0	84.591	69	11	81	11	152	17.7	10.99	111.74	11	Rps18	1.016	0.02	0.947689	100.8	99.2	96.4	97.4	103.5	101.6	102.1	112.1	93.1	93.9
Q64727	Vinculin [OS=Mus musculus]	0	449.627	49	59	277	59	1066	116.6	6	382.02	59	Vcl	1.016	0.02	0.846352	100.8	99.2	99.7	100	97.4	99.4	97.6	98.4	118.3	89.3
Q61160	FAS-associated death domain protein [OS=Mus musculus]	0	40.139	25	5	10	5	205	22.9	6.04	13.09	5	Fadd	1.016	0.02	0.737082	100.8	99.2	102.9	105.7	94.5	100.1	104.6	88.5	95.4	108.2	Oxidation [P192]
Q9Z1W5	Stress-associated endoplasmic reticulum protein 1 [OS=Mus musculus]	0	20.854	20	2	7	2	66	7.4	11	5.05	2	Serp1	1.016	0.02	0.976158	100.8	99.2	95.9	87.3	110.2	99.9	84.3	145.9	110.1	66.5
Q6ZWN5	40S ribosomal protein S9 [OS=Mus musculus]	0	106	43	19	113	19	194	22.6	10.65	121.87	19	Rps9	1.016	0.02	0.895535	100.8	99.2	96.3	99.5	101	101.3	103.5	112.1	94.1	92.2
Q91WK2	Eukaryotic translation initiation factor 3 subunit H [OS=Mus musculus]	0	40.431	18	6	18	6	352	39.8	6.67	22.52	6	Eif3h	1.016	0.02	0.823209	100.8	99.2	98.9	96.6	105.7	100.7	96.1	112.1	100.4	89.5	Oxidation [P294; P295]
Q9QZD9	Eukaryotic translation initiation factor 3 subunit I [OS=Mus musculus]	0	60.388	33	10	39	10	325	36.4	5.64	61.14	10	Eif3i	1.016	0.02	0.730538	100.8	99.2	97	97	107.6	101.2	93	108.9	99.9	95.3	Oxidation [P3]
P15208	Insulin receptor [OS=Mus musculus]	0	24.347	7	7	8	7	1372	155.5	5.95	10.61	7	Insr	1.016	0.02	0.582973	100.8	99.2	99.9	100.2	111.2	99.7	96.2	123	100.9	69
Q9QYR6	Microtubule-associated protein 1A [OS=Mus musculus]	0	66.67	7	14	17	14	2776	300	5	17.19	14	Map1a	1.017	0.02	0.769788	100.9	99.1	126.8	109	72.5	97.4	126.9	51.4	80.9	135.1
Q8CHK3	Lysophospholipid acyltransferase 7 [OS=Mus musculus]	0	20.081	13	4	4	4	473	53.4	8.69	6.66	4	Mboat7	1.017	0.02	0.518741	100.9	99.1	102.1	96.4	118.6	98.1	84.6	117	114.4	68.8
Q9CR57	60S ribosomal protein L14 [OS=Mus musculus]	0	73.307	41	14	40	14	217	23.5	11.02	46.49	14	Rpl14	1.017	0.02	0.816826	100.9	99.1	95.5	100.3	102.2	100	101	109.7	95.3	96
Q62418	Drebrin-like protein [OS=Mus musculus]	0	86.964	31	11	33	11	436	48.7	4.92	73.81	11	Dbnl	1.017	0.02	0.814002	100.9	99.1	95.6	95.2	114.3	98.1	81.8	102.4	124.2	88.5
P61161	Actin-related protein 2 [OS=Mus musculus]	0	190.438	55	19	84	18	394	44.7	6.74	153.6	19	Actr2	1.017	0.02	0.736584	100.9	99.1	96.5	98.1	108.9	100.7	85.7	107.1	114	89.1	Oxidation [P73; P112; P113]
Q9QZK2	Breast cancer anti-estrogen resistance protein 3 homolog [OS=Mus musculus]	0.002	5.292	1	1	8	1	820	92.2	7.81	4.16	1	Bcar3	1.017	0.02	0.368764	100.9	99.1	96.3	98.5	80.4	99.1	91.8	97.1	142.3	94.4
Q9WUA3	ATP-dependent 6-phosphofructokinase, platelet type [OS=Mus musculus]	0	90.274	29	18	29	13	784	85.4	7.11	40.47	18	Pfkp	1.017	0.02	0.752508	100.8	99.2	108.7	100.8	69.9	103	131.3	75.2	76.5	134.7
Q9D7B6	Isobutyryl-CoA dehydrogenase, mitochondrial [OS=Mus musculus]	0	9.684	10	3	7	3	413	45	8.13	8.16	3	Acad8	1.017	0.02	0.786875	100.8	99.2	90	100.6	100.2	105.9	95.3	92.9	112.9	102.2
P47879	Insulin-like growth factor-binding protein 4 [OS=Mus musculus]	0	23.725	26	4	6	4	254	27.8	7.17	9.89	4	Igfbp4	1.017	0.02	0.545787	100.8	99.2	117.5	87.9	124.7	86.4	77.3	101.3	98.7	106.1
Q91XU3	Phosphatidylinositol 5-phosphate 4-kinase type-2 gamma [OS=Mus musculus]	0	16.568	11	4	6	4	421	47.3	6.89	7.88	4	Pip4k2c	1.017	0.02	0.751617	100.8	99.2	106.5	94	106.4	87.8	95.6	101.2	118.3	90.3
Q9CRA5	Golgi phosphoprotein 3 [OS=Mus musculus]	0	34.321	13	2	7	2	298	33.7	6.44	19.66	2	Golph3	1.017	0.02	0.760811	100.8	99.2	97.4	99.4	107.7	99.1	88.5	107.6	115.4	84.8
Q8C7E7	Starch-binding domain-containing protein 1 [OS=Mus musculus]	0	60.89	17	7	29	7	338	36.1	5.99	27.28	7	Stbd1	1.017	0.02	0.792961	100.8	99.2	101.2	82.1	110.6	105.3	80.7	143.1	127.7	49.3
P70290	55 kDa erythrocyte membrane protein [OS=Mus musculus]	0	41.087	12	4	9	4	466	52.2	7.2	10.83	4	Mpp1	1.017	0.02	0.777999	100.8	99.2	100.5	88.7	120.9	95	80.6	124.6	114.6	75.1
Q922J3	CAP-Gly domain-containing linker protein 1 [OS=Mus musculus]	0	122.269	16	16	29	15	1391	155.7	5.24	54.9	16	Clip1	1.018	0.03	0.72471	100.9	99.1	97	105.8	101.8	97.8	93.5	97.2	98.8	107.9
P47915	60S ribosomal protein L29 [OS=Mus musculus]	0	93.077	58	17	39	17	160	17.6	11.84	46.82	17	Rpl29	1.018	0.03	0.474591	100.9	99.1	97.4	100.5	107	100.2	99.6	105.4	92.5	97.5
Q91V76	Ester hydrolase C11orf54 homolog [OS=Mus musculus]	0	20.557	8	4	10	4	315	35	6.29	9.52	4		1.018	0.03	0.835912	100.9	99.1	97.5	92.3	111.2	99.8	75.8	125.4	123.9	74.1
Q63932	Dual specificity mitogen-activated protein kinase kinase 2 [OS=Mus musculus]	0	39.788	25	7	16	4	401	44.4	7.05	18.56	7	Map2k2	1.018	0.03	0.654379	100.9	99.1	101	93.4	107	102.8	103.4	96.9	105.8	89.6
P62077	Mitochondrial import inner membrane translocase subunit Tim8 B [OS=Mus musculus]	0	15.23	54	4	6	4	83	9.3	5.12	13.09	4	Timm8b	1.018	0.03	0.758592	100.9	99.1	103.1	106.4	96.2	98.2	111.6	87.5	68.2	128.8
P68433	Histone H3.1 [OS=Mus musculus]	0	424.924	80	46	618	5	136	15.4	11.12	668.32	46	H3c1; H3c10; H3c11; H3c8	1.018	0.03	0.976221	100.9	99.1	85.4	104.5	108.3	101.3	80.6	95.1	107.4	117.4	Phospho [Y100]; Oxidation [P122]
Q61207	Prosaposin [OS=Mus musculus]	0	14.464	4	2	5	2	557	61.4	5.19	10.9	2	Psap	1.018	0.03	0.993669	100.9	99.1	81.9	88.9	118.4	107.7	79.7	131.1	115.9	76.3
Q80UW8	DNA-directed RNA polymerases I, II, and III subunit RPABC1 [OS=Mus musculus]	0.003	4.62	7	2	2	2	210	24.6	5.95	2.43	2	Polr2e	1.018	0.03	0.356051	100.9	99.1	110.7	102.9	102.4	107.7	62.5	103.3	107	103.5
Q64337	Sequestosome-1 [OS=Mus musculus]	0	26.011	18	7	10	7	442	48.1	5.21	10.62	7	Sqstm1	1.018	0.03	0.942494	100.9	99.1	102.8	93.4	101	103.3	92.9	101.4	98.8	106.4	Oxidation [P29; P31]
Q66JX5	Centrosomal protein 43 [OS=Mus musculus]	0	27.815	19	4	6	4	399	42.7	4.81	14.6	4	Cep43	1.018	0.03	0.656244	100.9	99.1	98.2	93.5	102.6	100.5	115.4	95.7	99.5	94.7	Oxidation [P171; P175]
P21126	Ubiquitin-like protein 4A [OS=Mus musculus]	0	9.249	31	4	8	4	157	17.8	8.44	12.4	4	Ubl4a	1.018	0.03	0.71341	100.9	99.1	93.9	116.8	90.5	104.6	105.9	93.6	96.6	98.1
Q9CRD2	ER membrane protein complex subunit 2 [OS=Mus musculus]	0	23.243	15	5	11	5	297	34.9	6.81	13.79	5	Emc2	1.018	0.03	0.685116	100.9	99.1	101.1	98.3	101.1	101.2	96.8	95.5	103.9	102.1
P61202	COP9 signalosome complex subunit 2 [OS=Mus musculus]	0	31.577	12	3	5	3	443	51.6	5.53	16.97	3	Cops2	1.019	0.03	0.393701	101	99	97	97.2	116.5	103.7	90.6	107.3	107	80.7
Q9D0Q7	39S ribosomal protein L45, mitochondrial [OS=Mus musculus]	0	21.627	20	4	7	4	306	35.4	9.23	16.34	4	Mrpl45	1.019	0.03	0.952338	101	99	107.9	105.4	85.7	100	111.1	95	88.1	106.8
Q9R059	Four and a half LIM domains protein 3 [OS=Mus musculus]	0	14.794	14	2	2	2	289	31.8	6.2	4.84	2	Fhl3	1.019	0.03	0.731556	100.9	99.1	90.2	100.2	115.7	100	75.6	118.8	117.1	82.5
P56135	ATP synthase subunit f, mitochondrial [OS=Mus musculus]	0	7.554	24	2	7	2	88	10.3	9.95	10.18	2	Atp5mf	1.019	0.03	0.79495	100.9	99.1	112.7	96.5	78.7	102	131	83	81.9	114.1
P47963	60S ribosomal protein L13 [OS=Mus musculus]	0	150.338	68	25	133	25	211	24.3	11.55	167.7	25	Rpl13	1.019	0.03	0.769926	100.9	99.1	99.1	99.6	103.8	99.9	100.3	111.3	95.5	90.6
Q8BG32	26S proteasome non-ATPase regulatory subunit 11 [OS=Mus musculus]	0	80.731	24	13	30	13	422	47.4	6.48	64.48	13	Psmd11	1.019	0.03	0.378347	100.9	99.1	95.1	98.5	115.6	100.8	95.7	100	103	91.3
P55258	Ras-related protein Rab-8A [OS=Mus musculus]	0	18.309	26	6	9	3	207	23.7	9.07	2.9	6	Rab8a	1.019	0.03	0.990965	100.9	99.1	78.5	104.2	109.6	106.1	94.2	120.6	113.1	73.6
Q99KV1	DnaJ homolog subfamily B member 11 [OS=Mus musculus]	0	107.94	35	9	36	9	358	40.5	6.32	74.61	9	Dnajb11	1.019	0.03	0.917904	100.9	99.1	94.4	101.4	110.7	93.7	84.8	121.9	105.8	87.2	Oxidation [P197]
Q8R2Y8	Peptidyl-tRNA hydrolase 2, mitochondrial [OS=Mus musculus]	0	12.702	33	3	5	3	181	19.5	7.42	7.2	3	Ptrh2	1.019	0.03	0.995828	100.9	99.1	113	87.5	90.3	109.1	103.1	118.3	86.6	92.1
Q61247	Alpha-2-antiplasmin [OS=Mus musculus]	0	27.295	10	5	16	5	491	54.9	6.3	16.6	5	Serpinf2	1.019	0.03	0.972693	100.9	99.1	107	82.3	107.4	100.8	127.7	94.8	109.5	70.4
Q9D823	60S ribosomal protein L37 [OS=Mus musculus]	0	14.165	36	4	21	4	97	11.1	11.74	2.09	4	Rpl37	1.02	0.03	0.286627	101	99	101.8	101.1	104.1	100.7	90.2	103.2	97	101.9
P14131	40S ribosomal protein S16 [OS=Mus musculus]	0	70.07	57	13	93	13	146	16.4	10.21	70.84	13	Rps16	1.02	0.03	0.655572	101	99	94.9	102	106.6	100.4	94.5	106	91.4	104.2	Oxidation [P38]
Q8R050	Eukaryotic peptide chain release factor GTP-binding subunit ERF3A [OS=Mus musculus]	0	72.989	22	11	25	6	636	68.6	5.21	26.92	11	Gspt1	1.02	0.03	0.721229	101	99	92.1	95.9	103.8	104.3	99.1	113.2	95.2	96.4
Q91VJ2	Caveolae-associated protein 3 [OS=Mus musculus]	0	15.887	17	5	9	5	260	27.8	5.57	9.46	5	Cavin3	1.02	0.03	0.562408	101	99	104.3	99.8	100.1	100.3	90.5	97.8	108.4	98.9
P62849	40S ribosomal protein S24 [OS=Mus musculus]	0	60.974	50	9	25	9	133	15.4	10.78	17.19	9	Rps24	1.02	0.03	0.710907	101	99	94	97.9	118.2	96.4	87.4	120.2	103.9	82
Q6P5E4	UDP-glucose:glycoprotein glucosyltransferase 1 [OS=Mus musculus]	0	35.3	6	6	22	6	1551	176.3	5.62	28.88	6	Uggt1	1.02	0.03	0.757092	101	99	93.5	104.3	108	98.4	88.1	112.1	114.9	80.7
Q9JHL1	Na(+)/H(+) exchange regulatory cofactor NHE-RF2 [OS=Mus musculus]	0	158.55	50	11	49	11	337	37.4	7.59	106.28	11	Slc9a3r2	1.021	0.03	0.951893	101.1	98.9	92.9	86.3	112.1	87.1	65.3	118.8	176.4	61.2
Q6GQT9	Nodal modulator 1 [OS=Mus musculus]	0	56.394	11	9	30	9	1214	133.3	6.09	27.52	9	Nomo1	1.021	0.03	0.818685	101.1	98.9	97.5	92.3	108.3	103.4	94.4	134.5	102.4	67	Oxidation [P929]
Q9CR02	Translation machinery-associated protein 16 [OS=Mus musculus]	0	13.738	18	4	6	4	221	25.8	9.19	7.77	4	Tma16	1.021	0.03	0.843353	101.1	98.9	95.9	100.6	101.3	103.5	97.1	100.6	92.4	108.6
Q9Z0H1	WD repeat-containing protein 46 [OS=Mus musculus]	0	14.582	6	2	3	2	622	69	9.77	5.78	2	Wdr46	1.021	0.03	0.729823	101.1	98.9	81.2	103.8	124.5	99.5	114.2	110.3	76.7	89.8
Q04447	Creatine kinase B-type [OS=Mus musculus]	0	219.117	55	23	85	20	381	42.7	5.67	156.41	23	Ckb	1.021	0.03	0.847633	101.1	98.9	107	103.4	80.2	99.6	118.1	76.8	83.6	131.2	Oxidation [P21]
O35841	Apoptosis inhibitor 5 [OS=Mus musculus]	0	94.055	33	10	25	10	504	56.8	5.92	49.33	10	Api5	1.021	0.03	0.704192	101	99	94.2	96.4	113.3	101.7	86.2	108.3	113	86.9
Q8C0E2	Vacuolar protein sorting-associated protein 26B [OS=Mus musculus]	0	30.643	24	7	12	6	336	39.1	7.37	15.29	7	Vps26b	1.021	0.03	0.638043	101	99	104.7	99.8	108	96.2	89.8	111.6	119.6	70.2
A2AN08	E3 ubiquitin-protein ligase UBR4 [OS=Mus musculus]	0	91.557	6	23	38	20	5180	571.9	6.06	32.83	23	Ubr4	1.021	0.03	0.381382	101	99	98	102	111	102.7	97.5	103	107.6	78.2
P35486	Pyruvate dehydrogenase E1 component subunit alpha, somatic form, mitochondrial [OS=Mus musculus]	0	219.184	64	28	138	27	390	43.2	8.19	216.24	28	Pdha1	1.021	0.03	0.833887	101	99	110.1	106	70.4	96	134.9	72.3	69.6	140.6	Oxidation [P110]; Phospho [Y289]
Q8R1Q8	Cytoplasmic dynein 1 light intermediate chain 1 [OS=Mus musculus]	0	62.382	22	8	21	8	523	56.6	6.42	39.21	8	Dync1li1	1.021	0.03	0.823469	101	99	100.9	99.3	99.5	101.7	94.5	93.4	108.8	102
Q9JIK9	28S ribosomal protein S34, mitochondrial [OS=Mus musculus]	0	56.931	39	8	18	8	218	25.8	10.43	28.67	8	Mrps34	1.021	0.03	0.841164	101	99	106.6	98.1	78.7	103	119.2	81.3	71.6	141.7
Q8VE88	Protein FAM114A2 [OS=Mus musculus]	0	21.011	11	5	5	5	497	54	4.93	7.23	5	Fam114a2	1.021	0.03	0.712973	101	99	89.2	113.3	99.4	102.9	96.1	102.2	93.8	103.1
Q9Z2U1	Proteasome subunit alpha type-5 [OS=Mus musculus]	0	45.561	24	8	35	8	241	26.4	4.79	46.95	8	Psma5	1.021	0.03	0.217185	101	99	100.4	101.8	106.6	100.4	90	98.2	102.9	99.8	Oxidation [P57]
P62774	Myotrophin [OS=Mus musculus]	0	48.855	36	2	6	2	118	12.9	5.52	18.94	2	Mtpn	1.021	0.03	0.984091	101	99	86.5	92.6	115.4	101.2	78.4	109.4	134.3	82.2
Q9CRC3	UPF0235 protein C15orf40 homolog [OS=Mus musculus]	0.002	4.879	10	1	1	1	126	13.2	9.16	0	1		1.021	0.03	0.372906	101	99	105.8	96.8	101.4	104.6	86.4	101.2	103.1	100.7
Q0GNC1	Inverted formin-2 [OS=Mus musculus]	0	34.926	7	7	8	7	1273	138.5	5.21	14.39	7	Inf2	1.021	0.03	0.679207	101	99	104	101.1	107.9	93.7	92.9	108.6	116.7	75.1
Q8BFZ9	Erlin-2 [OS=Mus musculus]	0	9.634	7	2	5	1	340	37.8	5.5	9.6	2	Erlin2	1.021	0.03	0.226984	101	99	96.8	100.9	102.9	107.5	92	100.2	100.1	99.6
Q9D198	Pre-mRNA-splicing factor SYF2 [OS=Mus musculus]	0	62.108	48	8	13	8	242	28.7	8.66	24.29	8	Syf2	1.022	0.03	0.421043	101.1	98.9	100.1	99.2	111.5	100.9	81.3	94.4	110.3	102.3
Q9JJI8	60S ribosomal protein L38 [OS=Mus musculus]	0	10.914	19	2	2	2	70	8.2	10.1	4.99	2	Rpl38	1.022	0.03	0.970281	101.1	98.9	92.4	101.8	103.8	102.1	93.4	105.9	93.9	106.7
Q9D0F4	NF-kappa-B-activating protein [OS=Mus musculus]	0	24.086	13	3	4	3	415	47.2	10.13	11.17	3	Nkap	1.022	0.03	0.871149	101.1	98.9	88.4	100.8	113.8	99.4	90.4	93.1	103	110.9
Q61216	Double-strand break repair protein MRE11 [OS=Mus musculus]	0	14.21	6	4	6	3	706	80.2	6.01	6	4	Mre11	1.022	0.03	0.516795	101.1	98.9	93.3	89.2	120.2	111.1	78.8	94.9	107.9	104.5
Q9DCD5	Tight junction-associated protein 1 [OS=Mus musculus]	0	33.743	17	8	10	8	549	60.5	6.14	15.09	8	Tjap1	1.022	0.03	0.491289	101.1	98.9	100	96.9	117.3	99	78.3	112.1	110.6	85.8
O54724	Caveolae-associated protein 1 [OS=Mus musculus]	0	211.332	55	27	111	27	392	43.9	5.52	222.11	27	Cavin1	1.022	0.03	0.841161	101.1	98.9	100.2	93.2	101.9	94.8	79.3	102.9	139.2	88.4	Phospho [Y13]
Q8K2F0	Bromodomain-containing protein 3 [OS=Mus musculus]	0	40.454	16	8	23	5	726	79.7	9.36	19.82	8	Brd3	1.022	0.03	0.744778	101.1	98.9	90.1	101.7	118.2	96	82.1	83.9	111.5	116.5	Oxidation [P572]; Phospho [Y562]
Q9Z1Q9	Valine--tRNA ligase [OS=Mus musculus]	0	227.993	30	37	91	37	1263	140.1	7.77	161.65	37	Vars1	1.022	0.03	0.954448	101.1	98.9	93.9	95.8	109	101.6	91.9	114.6	101.5	91.8	Oxidation [P656; P1064]
Q5ND52	rRNA methyltransferase 3, mitochondrial [OS=Mus musculus]	0	11.156	10	4	5	4	418	46.8	9.39	6.86	4	Mrm3	1.023	0.03	0.471353	101.2	98.8	98.6	101.8	68.2	101.9	113.2	82.6	84.6	149.1
Q99MN1	Lysine--tRNA ligase [OS=Mus musculus]	0	138.805	42	19	41	19	595	67.8	5.94	56.16	19	Kars1	1.023	0.03	0.53355	101.2	98.8	96.8	100.7	102.6	103.3	103.3	102.3	94.5	96.5	Oxidation [P573]
Q8BYH7	TBC1 domain family member 17 [OS=Mus musculus]	0.002	5.241	3	2	2	2	645	72.8	5.25	2.07	2	Tbc1d17	1.023	0.03	0.45235	101.2	98.8	99.8	104.7	108.6	98.1	80.4	108	107.9	92.5
Q8R3Y8	Interferon regulatory factor 2-binding protein 1 [OS=Mus musculus]	0	28.547	20	9	14	9	584	61.7	8.18	13.41	9	Irf2bp1	1.023	0.03	0.379096	101.1	98.9	102	96.8	121.9	92.9	98.4	92.4	99.9	95.8
Q9Z2H7	PDZ domain-containing protein GIPC2 [OS=Mus musculus]	0.002	5.317	5	1	1	1	314	34.1	7.44	0	1	Gipc2	1.023	0.03	0.931948	101.1	98.9	94	85.9	114.3	98.6	71.6	123.6	147.6	64.4
P12970	60S ribosomal protein L7a [OS=Mus musculus]	0	79.33	35	10	34	9	266	30	10.56	64.6	10	Rpl7a	1.023	0.03	0.968557	101.1	98.9	98.2	99.4	103.3	99.1	95.4	110.6	98.6	95.4
Q921S7	39S ribosomal protein L37, mitochondrial [OS=Mus musculus]	0	11.107	9	3	7	3	423	48.3	8.84	5.59	3	Mrpl37	1.023	0.03	0.788528	101.1	98.9	118.6	89.6	84.9	113.7	108.5	106.5	91.4	86.7
O88342	WD repeat-containing protein 1 [OS=Mus musculus]	0	77.437	34	17	39	17	606	66.4	6.6	53.11	17	Wdr1	1.023	0.03	0.492511	101.1	98.9	110.1	95	97.8	104.2	89.5	98.9	106.2	98.5
Q8VC52	RNA-binding protein with multiple splicing 2 [OS=Mus musculus]	0	25.464	35	5	8	4	206	22.4	8.41	10.14	5	Rbpms2	1.023	0.03	0.81973	101.1	98.9	129.8	77.6	70.2	110.3	89.4	91.5	74.9	156.3	Oxidation [P117; P122]
P35689	DNA excision repair protein ERCC-5 [OS=Mus musculus]	0.003	4.32	3	2	2	2	1170	130.6	5.35	0	2	Ercc5	1.023	0.03	0.970529	101.1	98.9	93.8	111.9	81.4	106.3	101.9	62	93.5	149.1
P63276	40S ribosomal protein S17 [OS=Mus musculus]	0	87.549	67	13	73	13	135	15.5	9.85	77.69	13	Rps17	1.023	0.03	0.844047	101.1	98.9	96.6	97	106	101.9	96.7	109.6	94.6	97.7
Q01405	Protein transport protein Sec23A [OS=Mus musculus]	0	78.293	25	15	36	12	765	86.1	7.08	71.04	15	Sec23a	1.023	0.03	0.519297	101.1	98.9	100.2	97.3	102.3	111.9	99.8	116	98.3	74.2	Oxidation [P298]
Q9D8E6	60S ribosomal protein L4 [OS=Mus musculus]	0	135.362	44	23	72	23	419	47.1	11	76.88	23	Rpl4	1.023	0.03	0.946365	101.1	98.9	95.2	99.1	104.5	101.4	101.1	110.4	93.1	95.1	Oxidation [P104; P280]
O88338	Cadherin-16 [OS=Mus musculus]	0	23.884	10	5	5	5	830	89.8	4.67	10.64	5	Cdh16	1.023	0.03	0.769955	101.1	98.9	88	94	118.9	104.7	100.1	110.9	89.3	94.1
Q91YU8	Suppressor of SWI4 1 homolog [OS=Mus musculus]	0	17.105	4	1	3	1	470	52.7	10.32	6.63	1	Ppan	1.024	0.03	0.300452	101.2	98.8	111.9	101.8	101.7	102.2	76.5	96.3	106.8	102.9
Q9D074	E3 ubiquitin-protein ligase MGRN1 [OS=Mus musculus]	0	19.886	6	2	2	2	532	58.4	4.88	6.73	2	Mgrn1	1.024	0.03	0.491356	101.2	98.8	95.6	98.8	110.7	110.2	94.9	112.5	109.4	68
Q9Z0P5	Twinfilin-2 [OS=Mus musculus]	0	32.242	16	4	9	4	349	39.4	6.8	20.59	4	Twf2	1.024	0.03	0.926962	101.2	98.8	99.2	97.8	93.8	109.4	87.5	105.6	87.1	119.6
P62245	40S ribosomal protein S15a [OS=Mus musculus]	0	150.132	65	12	53	12	130	14.8	10.13	127.51	12	Rps15a	1.024	0.03	0.732004	101.2	98.8	98.1	99.3	105	101	99.7	114.4	95.9	86.4
Q8BMG7	Rab3 GTPase-activating protein non-catalytic subunit [OS=Mus musculus]	0	15.502	5	6	7	6	1366	152.4	6.23	7.15	6	Rab3gap2	1.024	0.03	0.378334	101.2	98.8	102.3	104.4	112	99.4	99.4	109.6	102.6	70.3
Q8CI04	Conserved oligomeric Golgi complex subunit 3 [OS=Mus musculus]	0	8.272	6	4	6	4	820	93.2	5.78	3.77	4	Cog3	1.024	0.03	0.375885	101.2	98.8	100	97.6	119.1	98	93.8	110.2	99.7	81.6	Phospho [Y289]
Q9CQH3	NADH dehydrogenase [ubiquinone] 1 beta subcomplex subunit 5, mitochondrial [OS=Mus musculus]	0	7.795	17	2	4	2	189	21.7	9.41	3.13	2	Ndufb5	1.024	0.03	0.613972	101.2	98.8	105.1	101.9	75.5	96.6	147.8	89.8	78.7	104.6
P62858	40S ribosomal protein S28 [OS=Mus musculus]	0	23.479	68	5	73	5	69	7.8	10.7	82.01	5	Rps28	1.025	0.04	0.617013	101.3	98.7	92.6	100	108.4	103.4	96.8	101.6	94.3	103
Q9CPQ8	ATP synthase subunit g, mitochondrial [OS=Mus musculus]	0	19.081	19	4	6	4	103	11.4	9.74	11.38	4	Atp5mg	1.025	0.04	0.782788	101.3	98.7	111.6	106.6	77.6	97.6	105.1	94.2	84.3	123.1
Q99MK8	Beta-adrenergic receptor kinase 1 [OS=Mus musculus]	0	36.563	19	10	13	10	689	79.6	7.28	11.14	10	Grk2	1.025	0.04	0.929938	101.2	98.8	98.6	90.3	106.1	103.6	92.1	91.9	105.5	112	Oxidation [P597]
Q8C1Q6	Small integral membrane protein 4 [OS=Mus musculus]	0	10.558	31	2	3	2	80	9.7	10.93	2.46	2	Smim4	1.025	0.04	0.947847	101.2	98.8	110.3	96.2	93.7	95.7	143.4	84.7	72.6	103.4
Q3UDE2	Tubulin--tyrosine ligase-like protein 12 [OS=Mus musculus]	0	41.183	16	9	23	9	639	74	5.63	29.16	9	Ttll12	1.025	0.04	0.656675	101.2	98.8	96.9	90.3	117.5	103.3	86.8	111.6	109.8	83.7	Oxidation [P596]
P09541	Myosin light chain 4 [OS=Mus musculus]	0	144.814	41	16	131	10	193	21.1	5.03	261.15	16	Myl4	1.025	0.04	0.966291	101.2	98.8	133.7	98.8	51.7	93.4	165.7	46.9	57.8	152.1
P62715	Serine/threonine-protein phosphatase 2A catalytic subunit beta isoform [OS=Mus musculus]	0	86.731	37	12	43	9	309	35.6	5.43	87.79	12	Ppp2cb	1.025	0.04	0.674511	101.2	98.8	100.2	94.5	103.9	104.1	94.5	103.6	101.2	98
Q6A4J8	Ubiquitin carboxyl-terminal hydrolase 7 [OS=Mus musculus]	0	108.225	22	14	23	14	1103	128.4	5.5	43.26	14	Usp7	1.025	0.04	0.466066	101.2	98.8	92.4	102.6	115.4	99.6	86.1	106.3	101.4	96
P62855	40S ribosomal protein S26 [OS=Mus musculus]	0	8.937	30	4	11	4	115	13	11	6.83	4	Rps26	1.026	0.04	0.971721	101.3	98.7	98.4	95.3	103	103.5	99.6	108.7	95.1	96.6
Q9QUJ7	Long-chain-fatty-acid--CoA ligase 4 [OS=Mus musculus]	0.016	2.685	4	3	3	3	711	79	8.28	0	3	Acsl4	1.026	0.04	0.503191	101.3	98.7	101.3	94.3	118.3	98.5	78.5	102	114.3	92.8
P59672	Ankyrin repeat and SAM domain-containing protein 1A [OS=Mus musculus]	0	19.437	6	6	8	6	1150	125.2	6.05	8.51	6	Anks1a	1.026	0.04	0.94471	101.3	98.7	104.7	91.6	100.9	103.4	107.4	95.9	103.3	92.8
Q9JLJ5	Elongation of very long chain fatty acids protein 1 [OS=Mus musculus]	0	8.539	6	2	2	2	279	32.7	9.63	2.15	2	Elovl1	1.026	0.04	0.74378	101.3	98.7	93.6	100.4	115.5	95.5	66.1	109.2	136.4	83.4
P43406	Integrin alpha-V [OS=Mus musculus]	0	32.695	10	6	11	6	1044	115.3	5.63	23.19	6	Itgav	1.026	0.04	0.375878	101.3	98.7	88.2	101.2	133.1	103.4	93.5	106.3	107.9	66.5
Q9DAR7	m7GpppX diphosphatase [OS=Mus musculus]	0	80.445	33	8	30	8	338	39	6.48	47.15	8	Dcps	1.026	0.04	0.80654	101.3	98.7	100.4	95.8	102.2	103.4	93.1	107.6	102.8	94.8
Q8VE11	Myotubularin-related protein 6 [OS=Mus musculus]	0	8.469	10	4	4	4	617	70.9	7.83	2.18	4	Mtmr6	1.026	0.04	0.623561	101.3	98.7	100	97.1	110.4	100.3	85.7	111.2	113.9	81.5
Q8CI94	Glycogen phosphorylase, brain form [OS=Mus musculus]	0	170.937	34	31	88	16	843	96.7	6.73	146.82	31	Pygb	1.026	0.04	0.713013	101.3	98.7	102.7	103.2	81.3	104.4	120.5	86.4	91.5	110	Oxidation [P830]
Q62095	ATP-dependent RNA helicase DDX3Y [OS=Mus musculus]	0	150.364	40	24	93	4	658	73.4	7.53	114.18	24	Ddx3y	1.026	0.04	0.864359	101.3	98.7	107.2	59.9	118.5	109.6	109.9	123.4	69.9	101.6
P35979	60S ribosomal protein L12 [OS=Mus musculus]	0	152.201	51	10	58	10	165	17.8	9.42	145.92	10	Rpl12	1.026	0.04	0.961917	101.3	98.7	96.5	99	103	100.1	92.8	115.3	101.5	91.8	Oxidation [P163]
P61211	ADP-ribosylation factor-like protein 1 [OS=Mus musculus]	0	29.226	25	3	12	3	181	20.4	5.72	17.19	3	Arl1	1.026	0.04	0.808879	101.3	98.7	95.3	100.7	102.5	104	85.6	111.3	112.5	88.1
Q99M87	DnaJ homolog subfamily A member 3, mitochondrial [OS=Mus musculus]	0	31.007	19	5	11	5	480	52.4	9.22	16.62	5	Dnaja3	1.026	0.04	0.886962	101.3	98.7	95.1	105.2	98.3	102.4	100.6	113.2	90.1	95.1
P61953	Guanine nucleotide-binding protein G(I)/G(S)/G(O) subunit gamma-11 [OS=Mus musculus]	0.002	5.08	33	2	3	2	73	8.5	5.54	0	2	Gng11	1.026	0.04	0.391598	101.3	98.7	101.1	93	124.8	100	75	104.7	109.8	91.7
Q3TLD5	Unconventional prefoldin RPB5 interactor [OS=Mus musculus]	0	36.54	19	7	10	6	531	59	5.07	14.83	7	Uri1	1.026	0.04	0.832069	101.3	98.7	95	100.7	101.4	104.6	121.1	112.4	86.4	78.4	Oxidation [P22]
Q9EPE9	Endoplasmic reticulum transmembrane helix translocase [OS=Mus musculus]	0	21.232	8	5	5	5	1200	132.3	8.03	7.6	5	Atp13a1	1.026	0.04	0.760765	101.3	98.7	101.3	100.9	107.1	94.7	78.5	109.5	119.2	88.8
Q8VEH3	ADP-ribosylation factor-like protein 8A [OS=Mus musculus]	0	15.754	12	1	4	1	186	21.4	7.77	6.18	1	Arl8a	1.027	0.04	0.960448	101.4	98.6	99.9	91.5	106.3	100.8	87.8	108.6	123.8	81.2
Q920Q4	Vacuolar protein sorting-associated protein 16 homolog [OS=Mus musculus]	0	11.069	7	3	3	3	839	94.9	7.01	5.96	3	Vps16	1.027	0.04	0.553351	101.4	98.6	99	100.9	112.3	101.7	63.1	108.2	125	89.8
Q8CFQ3	RNA helicase aquarius [OS=Mus musculus]	0	62.127	12	14	19	14	1481	170.2	6.27	29.49	14	Aqr	1.027	0.04	0.27002	101.3	98.7	103.9	96.8	126.9	100.1	67.9	98.9	99.6	105.9
P46061	Ran GTPase-activating protein 1 [OS=Mus musculus]	0	36.908	14	5	14	5	589	63.5	4.68	23.96	5	Rangap1	1.027	0.04	0.738729	101.3	98.7	111.1	90.4	101.4	101.2	104.7	107.1	91	92.9
P04247	Myoglobin [OS=Mus musculus]	0	40.052	23	5	21	5	154	17.1	7.62	48.32	5	Mb	1.027	0.04	0.737937	101.3	98.7	97.3	95.6	41.8	85.3	184	40.9	42	213.1
Q9CR11	YEATS domain-containing protein 4 [OS=Mus musculus]	0.006	3.52	10	2	2	2	227	26.5	8.41	0	2	Yeats4	1.027	0.04	0.314988	101.3	98.7	93.2	119.5	101.2	104.1	97.5	78.3	102.5	103.7
Q60952	Centrosome-associated protein CEP250 [OS=Mus musculus]	0	18.694	4	8	8	8	2414	276.6	5.07	0	8	Cep250	1.027	0.04	0.887195	101.3	98.7	87.5	105.7	109.5	99.5	92.9	103	105.1	96.8
P00375	Dihydrofolate reductase [OS=Mus musculus]	0	21.321	32	7	11	6	187	21.6	8.53	6.61	7	Dhfr	1.027	0.04	0.367946	101.3	98.7	100.5	99.8	110.9	99.5	86	108	93.4	101.9
Q8BU30	Isoleucine--tRNA ligase, cytoplasmic [OS=Mus musculus]	0	111.626	17	22	43	22	1262	144.2	6.55	61.28	22	Iars1	1.027	0.04	0.660784	101.3	98.7	99.2	100.2	103.4	101.4	103.5	110.6	93.2	88.6
Q9Z108	Double-stranded RNA-binding protein Staufen homolog 1 [OS=Mus musculus]	0	44.791	22	8	13	7	487	53.9	9.52	23.32	8	Stau1	1.027	0.04	0.863376	101.3	98.7	100.1	97.9	107.6	95.8	88	117.3	102.6	90.7
Q8CI32	BAG family molecular chaperone regulator 5 [OS=Mus musculus]	0	26.306	13	4	6	4	447	50.9	6.05	10.58	4	Bag5	1.027	0.04	0.813097	101.3	98.7	91	90.1	109.7	113.4	85.1	111.3	115.5	84
Q921H9	Cytochrome c oxidase assembly factor 7 [OS=Mus musculus]	0	25.289	23	3	8	3	231	25.6	6.29	13.86	3	Coa7	1.028	0.04	0.616214	101.4	98.6	100.2	101.9	115.8	89.4	106.7	96.8	89.4	99.8
Q99KU0	Vacuole membrane protein 1 [OS=Mus musculus]	0	8.471	12	3	7	3	406	45.9	6.95	0	3	Vmp1	1.028	0.04	0.621533	101.4	98.6	95	96.1	117.9	102.6	78	131.2	119.6	59.6	Oxidation [P219]
Q61598	Rab GDP dissociation inhibitor beta [OS=Mus musculus]	0	182.077	50	26	96	19	445	50.5	6.25	120.72	26	Gdi2	1.028	0.04	0.588345	101.4	98.6	98	98.8	108.8	101.9	89.3	106.6	112.8	83.8	Oxidation [P201; P307]
P62264	40S ribosomal protein S14 [OS=Mus musculus]	0	162.087	58	16	106	16	151	16.3	10.05	228.6	16	Rps14	1.028	0.04	0.500426	101.4	98.6	103	98	103.8	99	99.2	105.3	97.2	94.5	Oxidation [P71]
O55028	[3-methyl-2-oxobutanoate dehydrogenase [lipoamide]] kinase, mitochondrial [OS=Mus musculus]	0	28.893	25	8	10	7	412	46.6	8.91	9.51	8	Bckdk	1.028	0.04	0.40952	101.4	98.6	102.5	105	98.4	98.6	97.6	98	95.3	104.7	Oxidation [P371]
Q921U8	Smoothelin [OS=Mus musculus]	0	16.299	6	4	4	4	923	100.2	8.95	4.98	4	Smtn	1.028	0.04	0.562328	101.4	98.6	116.7	97.1	99.8	96.7	118.7	79.4	92.6	99
B2RRE7	OTU domain-containing protein 4 [OS=Mus musculus]	0	38.385	7	7	11	7	1107	123	6.76	19.57	7	Otud4	1.028	0.04	0.14321	101.4	98.6	107.4	98.7	102.1	101.6	97.7	100.7	91.2	100.6
P62702	40S ribosomal protein S4, X isoform [OS=Mus musculus]	0	208.321	58	26	123	26	263	29.6	10.15	211.63	26	Rps4x	1.028	0.04	0.809055	101.4	98.6	98.5	98.8	103.6	100.9	98.6	111.4	92.5	95.7	Oxidation [P83]
Q8BX10	Serine/threonine-protein phosphatase PGAM5, mitochondrial [OS=Mus musculus]	0	35.367	40	10	20	9	288	32	9.04	19.41	10	Pgam5	1.028	0.04	0.474133	101.4	98.6	101.9	105.1	100.8	100.1	104.9	92.7	86.6	108
Q922R8	Protein disulfide-isomerase A6 [OS=Mus musculus]	0	138.19	43	19	84	18	440	48.1	5.14	139.96	19	Pdia6	1.028	0.04	0.602637	101.4	98.6	95.6	99.3	114.2	101.9	89.6	124.6	107	67.8
O35551	Rab GTPase-binding effector protein 1 [OS=Mus musculus]	0	39.783	12	7	10	7	862	99.5	5.01	16.35	7	Rabep1	1.028	0.04	0.915954	101.4	98.6	102.5	109.1	94.2	95.2	92.1	114.6	92.6	99.8
Q6P542	ATP-binding cassette sub-family F member 1 [OS=Mus musculus]	0	237.288	33	24	89	23	837	94.9	6.51	175.38	24	Abcf1	1.028	0.04	0.227506	101.4	98.6	100.5	99.5	109.8	100.5	91.2	102.7	102.4	93.4
B9EKI3	TATA element modulatory factor [OS=Mus musculus]	0	38.49	12	9	10	9	1091	121.7	4.87	9.61	9	Tmf1	1.028	0.04	0.448075	101.4	98.6	90	102	108.7	114.3	74.7	105.5	105.4	99.5
Q9DB25	Dolichyl-phosphate beta-glucosyltransferase [OS=Mus musculus]	0.002	4.909	3	1	5	1	324	36.8	8.6	2.15	1	Alg5	1.028	0.04	0.26415	101.4	98.6	109	100.7	102.6	101.1	83.5	105	100.7	97.5
Q9CRB2	H/ACA ribonucleoprotein complex subunit 2 [OS=Mus musculus]	0	57.305	30	2	6	2	153	17.2	8.41	15.84	2	Nhp2	1.028	0.04	0.814041	101.4	98.6	78.6	98.5	112.3	107.7	98.3	109.3	102.3	93
Q03173	Protein enabled homolog [OS=Mus musculus]	0	80.737	20	11	32	9	802	85.8	7.72	47.41	11	Enah	1.029	0.04	0.328268	101.4	98.6	106.6	107	101.1	102.2	101	74.9	105.4	101.8
Q61249	Immunoglobulin-binding protein 1 [OS=Mus musculus]	0	56.706	33	7	19	7	340	38.9	6.18	35.13	7	Igbp1	1.029	0.04	0.485771	101.4	98.6	99.2	98.6	110.5	99.5	97	96	110.9	88.2
Q8CIB5	Fermitin family homolog 2 [OS=Mus musculus]	0	55.672	22	14	35	14	680	77.8	6.7	55.44	14	Fermt2	1.029	0.04	0.985454	101.4	98.6	98.7	91.8	105	102.4	87.5	109	123.8	81.8
Q9CZY3	Ubiquitin-conjugating enzyme E2 variant 1 [OS=Mus musculus]	0	29.303	40	6	31	5	147	16.3	7.96	30.09	6	Ube2v1	1.029	0.04	0.368117	101.4	98.6	98.3	97.1	110.1	103.8	88.4	101.2	105.9	95.2
A2AL36	Centriolin [OS=Mus musculus]	0	21.025	4	6	7	6	2334	268.7	5.52	5.93	6	Cntrl	1.029	0.04	0.8923	101.4	98.6	94.5	100	99	104.8	75.7	76.6	122	127.4
O70250	Phosphoglycerate mutase 2 [OS=Mus musculus]	0	120.364	30	12	64	6	253	28.8	8.5	76.9	12	Pgam2	1.029	0.04	0.871026	101.4	98.6	116.6	101.6	52.5	94	160.6	49.6	56.2	168.9	Oxidation [P124; P125]
P50396	Rab GDP dissociation inhibitor alpha [OS=Mus musculus]	0	107.119	45	18	58	11	447	50.5	5.08	62.97	18	Gdi1	1.029	0.04	0.791923	101.4	98.6	98.3	98.4	104.7	101.2	87.9	105.2	114.9	89.4	Oxidation [P62; P63; P163]
P62334	26S proteasome regulatory subunit 10B [OS=Mus musculus]	0	122.412	59	18	95	18	389	44.1	7.49	123.78	18	Psmc6	1.029	0.04	0.497619	101.4	98.6	96.5	99.1	103.4	105.5	96.2	100.6	104.9	93.7	Oxidation [P117; P127; P227]
Q60803	TNF receptor-associated factor 3 [OS=Mus musculus]	0.035	1.88	6	2	2	2	567	64.3	8.05	0	2	Traf3	1.029	0.04	0.887438	101.4	98.6	105.2	108.9	88.8	98.7	103.9	94.5	83.5	116.6	Oxidation [P15; P17; P18]
Q8VCM3	Zinc finger FYVE domain-containing protein 21 [OS=Mus musculus]	0	10.307	13	3	3	2	234	26	8.34	4.54	3	Zfyve21	1.03	0.04	0.944825	101.5	98.5	108.5	84.4	109.1	89.9	71.7	128.1	145.5	63
Q9CSU0	Regulation of nuclear pre-mRNA domain-containing protein 1B [OS=Mus musculus]	0	69.225	27	7	22	7	326	36.9	5.97	38.85	7	Rprd1b	1.03	0.04	0.642729	101.5	98.5	101.1	94.5	106.3	103.3	87.2	105.3	109	93.3
Q8BVU5	ADP-ribose pyrophosphatase, mitochondrial [OS=Mus musculus]	0	36.124	21	5	9	5	350	38.6	6.76	15.25	5	Nudt9	1.03	0.04	0.686351	101.5	98.5	98.9	94.5	110.5	101.4	86.7	106.2	112.8	89
Q3THS6	S-adenosylmethionine synthase isoform type-2 [OS=Mus musculus]	0	44.508	27	8	20	6	395	43.7	6.48	24.67	8	Mat2a	1.03	0.04	0.407983	101.5	98.5	99.7	104.5	101.9	102.4	104.5	94.1	86.7	106.1
Q9DBU6	Serine/Arginine-related protein 53 [OS=Mus musculus]	0	23.669	16	3	4	3	334	38.6	11.15	12.88	3	Rsrc1	1.03	0.04	0.566355	101.5	98.5	90.1	100	112.9	104.4	89.5	104.7	101.1	97.3
Q9JI13	Something about silencing protein 10 [OS=Mus musculus]	0	23.629	12	3	5	3	469	53.4	5.54	6.07	3	Utp3	1.03	0.04	0.187446	101.5	98.5	102.6	98.4	112.4	98	95.5	93.2	99.6	100.3
P12367	cAMP-dependent protein kinase type II-alpha regulatory subunit [OS=Mus musculus]	0	38.364	22	6	13	5	401	45.4	4.89	14.61	6	Prkar2a	1.03	0.04	0.378435	101.5	98.5	105.4	106	96.3	98	101.9	98.7	98.6	95.3
Q9EQW7	Kinesin-like protein KIF13A [OS=Mus musculus]	0	27.72	6	8	11	8	1749	195.7	5.41	5.42	8	Kif13a	1.03	0.04	0.686986	101.5	98.5	106.4	101.2	104.1	93.4	94.5	105.1	111.8	83.5
Q921N8	G protein pathway suppressor 2 [OS=Mus musculus]	0.009	3.162	4	1	1	1	327	36.7	9.6	0	1	Gps2	1.03	0.04	0.739503	101.5	98.5	110.7	92.7	107	94.9	92.8	122	103.2	76.7
Q91W90	Thioredoxin domain-containing protein 5 [OS=Mus musculus]	0	73.391	26	9	35	9	417	46.4	5.78	48.6	9	Txndc5	1.03	0.04	0.496744	101.5	98.5	97.4	99	117.4	103.3	83.1	118.1	116	65.8
Q3TQI7	Telomere length and silencing protein 1 homolog [OS=Mus musculus]	0	7.987	7	2	5	2	289	33.5	6.34	4.26	2		1.03	0.04	0.332092	101.5	98.5	97.5	103.7	123.3	93.1	81.7	97.1	105.4	98.2
P54731	FAS-associated factor 1 [OS=Mus musculus]	0	43.524	18	6	30	6	649	73.8	4.86	16.99	6	Faf1	1.03	0.04	0.776871	101.5	98.5	96.7	103.2	103.5	98.2	97.9	97.6	106.4	96.5	Oxidation [P320; P323]
Q8BHI7	Elongation of very long chain fatty acids protein 5 [OS=Mus musculus]	0.017	2.551	4	1	2	1	299	35.3	9.54	0	1	Elovl5	1.03	0.04	0.492897	101.5	98.5	104	92.8	106.5	112	102.5	102	113	67.1
Q3TTL0	Uncharacterized protein C3orf38 homolog [OS=Mus musculus]	0.006	3.557	7	1	1	1	348	39.5	6.2	0	1		1.031	0.04	0.461791	101.5	98.5	101.3	125.1	92.5	103.4	121.7	57.5	96	102.6
Q9R190	Metastasis-associated protein MTA2 [OS=Mus musculus]	0	135.668	39	21	62	18	668	75	9.67	85.68	21	Mta2	1.031	0.04	0.220526	101.5	98.5	96.9	98.6	116.4	104.5	84.6	95.4	102.1	101.5	Oxidation [P598]
Q91W89	Alpha-mannosidase 2C1 [OS=Mus musculus]	0	47.831	11	8	13	8	1039	115.6	6.51	23.78	8	Man2c1	1.031	0.04	0.738448	101.5	98.5	101.8	89.7	110.1	103.5	81.2	108.2	114	91.5
Q8BU31	Ras-related protein Rap-2c [OS=Mus musculus]	0	26.495	22	2	15	2	183	20.7	4.94	25.01	2	Rap2c	1.031	0.04	0.96511	101.5	98.5	105.1	115.9	102.9	78.6	104.7	91.1	100.9	100.7	Oxidation [P50]
Q91YP2	Neurolysin, mitochondrial [OS=Mus musculus]	0	37.388	11	5	8	5	704	80.4	6.44	13.99	5	Nln	1.031	0.04	0.957658	101.5	98.5	102.8	106.3	86.1	105.4	109.8	106.4	95.8	87.3
Q3TEA8	Heterochromatin protein 1-binding protein 3 [OS=Mus musculus]	0	31.177	16	9	14	9	554	60.8	9.7	13.51	9	Hp1bp3	1.031	0.04	0.730646	101.5	98.5	96.2	99.5	110.8	97.5	90	97.5	115	93.5
P53810	Phosphatidylinositol transfer protein alpha isoform [OS=Mus musculus]	0	11.569	10	3	14	3	271	31.9	6.37	2.05	3	Pitpna	1.031	0.04	0.752643	101.5	98.5	98.9	101.4	104	98.5	90	101.5	112.8	92.9
P51612	DNA repair protein complementing XP-C cells homolog [OS=Mus musculus]	0	26.998	6	4	6	4	930	104.5	8.81	7.16	4	Xpc	1.031	0.04	0.833114	101.5	98.5	96.8	83.1	123.8	99.9	71.5	106.5	133.1	85.4
Q1W617	Protein Shroom4 [OS=Mus musculus]	0	23.93	4	4	6	4	1475	163.1	6.73	2.43	4	Shroom4	1.031	0.04	0.868876	101.5	98.5	103.6	86.6	106.9	105.3	86.7	101.1	108.3	101.5
Q69Z23	Dynein axonemal heavy chain 17 [OS=Mus musculus]	0.028	2.066	1	2	2	2	4481	511.3	5.64	0	2	Dnah17	1.031	0.04	0.989259	101.5	98.5	101.2	86	100.1	112.5	97.3	85.8	97.9	119.2
P57746	V-type proton ATPase subunit D [OS=Mus musculus]	0	13.143	23	4	10	4	247	28.4	9.45	5.67	4	Atp6v1d	1.031	0.04	0.895532	101.5	98.5	90.2	97	116.4	96.5	81.8	107.6	132.4	78.1
P20065	Thymosin beta-4 [OS=Mus musculus]	0	25.923	52	5	9	5	50	5.7	5.06	8.32	5	Tmsb4x	1.031	0.04	0.363282	101.5	98.5	103.9	93	145.3	96.8	46.1	104	120	91
Q62351	Transferrin receptor protein 1 [OS=Mus musculus]	0	58.285	15	7	16	7	763	85.7	6.57	14.73	7	Tfrc	1.031	0.04	0.873489	101.5	98.5	97.6	99.6	101.6	100.4	95.4	136.5	98.7	70.3
Q60597	2-oxoglutarate dehydrogenase, mitochondrial [OS=Mus musculus]	0	191.886	29	28	81	28	1023	116.4	6.83	121.85	28	Ogdh	1.031	0.04	0.75228	101.5	98.5	107.1	105.6	73.6	100.4	129.6	81.2	79.7	122.9
O35855	Branched-chain-amino-acid aminotransferase, mitochondrial [OS=Mus musculus]	0	11.336	9	4	5	4	393	44.1	8.29	5.34	4	Bcat2	1.031	0.04	0.948379	101.5	98.5	88.8	108	104.3	97.9	112.6	94.7	92	101.6	Oxidation [P361; P367]
Q9EQN3	TSC22 domain family protein 4 [OS=Mus musculus]	0	27.67	21	7	16	5	387	40	8.13	17.67	7	Tsc22d4	1.032	0.05	0.424877	101.6	98.4	105.1	96.7	97	108.5	94.9	91.4	100.7	105.6
Q9D7S7	60S ribosomal protein L22-like 1 [OS=Mus musculus]	0	44.128	46	6	9	6	122	14.5	9.45	16.84	6	Rpl22l1	1.032	0.05	0.96946	101.6	98.4	95.1	104.3	96	101.9	103.4	124.1	86.4	88.8
Q8K3C3	Protein LZIC [OS=Mus musculus]	0	22.151	32	5	15	5	190	21.5	4.96	11.73	5	Lzic	1.032	0.05	0.738101	101.6	98.4	101.2	96.9	102.6	102.6	89	89.9	109.3	108.5
Q8K3W3	Protein CASC3 [OS=Mus musculus]	0	34.149	10	6	8	6	698	75.7	6.44	12.05	6	Casc3	1.032	0.05	0.389463	101.6	98.4	94.9	103.4	117.7	96.8	85.1	99.3	108.1	94.6
Q8VBT9	Tether containing UBX domain for GLUT4 [OS=Mus musculus]	0	28.248	15	6	6	6	550	59.8	6.96	16.24	6	Aspscr1	1.032	0.05	0.784975	101.6	98.4	100	94.1	104.9	103	95.6	105.8	100.4	96.3
Q9DB05	Alpha-soluble NSF attachment protein [OS=Mus musculus]	0	35.375	17	4	16	4	295	33.2	5.45	31.69	4	Napa	1.032	0.05	0.551737	101.6	98.4	101.1	95.3	108	102.2	93.1	108.4	104.2	87.8
Q8R3V5	Endophilin-B2 [OS=Mus musculus]	0	47.882	19	5	12	5	400	44.5	5.82	32.34	5	Sh3glb2	1.032	0.05	0.525491	101.6	98.4	102.8	99	95.2	111.3	87.2	89.4	108.1	106.9
Q9CQR2	40S ribosomal protein S21 [OS=Mus musculus]	0	136.89	94	16	107	16	83	9.1	8.51	210.88	16	Rps21	1.032	0.05	0.267175	101.6	98.4	100.4	97.6	105.9	101.6	95.7	102.8	98.4	97.5
Q6PGH1	Protein BUD31 homolog [OS=Mus musculus]	0	33.124	37	5	12	5	144	17	8.82	11.94	5	Bud31	1.032	0.05	0.497141	101.6	98.4	98	105.1	112.6	92.9	87.3	96.7	107.3	99.9	Oxidation [P20]
P35282	Ras-related protein Rab-21 [OS=Mus musculus]	0	32.481	25	4	13	4	222	24.1	7.94	21.47	4	Rab21	1.032	0.05	0.886324	101.6	98.4	101.1	87	103.4	110.8	90.5	98.8	109.1	99.4
P58281	Dynamin-like 120 kDa protein, mitochondrial [OS=Mus musculus]	0	79.565	14	10	23	10	960	111.3	7.55	30.21	10	Opa1	1.032	0.05	0.737684	101.6	98.4	106.8	102.1	81.8	100.8	125.5	90.9	85.8	106.4
Q91XY4	Protocadherin gamma-A4 [OS=Mus musculus]	0	6.506	5	2	2	2	930	100.3	4.87	2.52	2	Pcdhga4	1.032	0.04	0.215089	101.6	98.4	101.6	100.2	101.6	105.7	99.4	97.6	103.7	90.4
Q99JI6	Ras-related protein Rap-1b [OS=Mus musculus]	0	94.136	64	15	71	4	184	20.8	5.78	100.47	15	Rap1b	1.032	0.04	0.784775	101.6	98.4	96.5	93.6	112.1	101.4	83.5	110.2	127.1	75.7	Oxidation [P110]
Q8JZN5	Complex I assembly factor ACAD9, mitochondrial [OS=Mus musculus]	0	59.576	12	5	12	5	625	68.7	7.46	28.23	5	Acad9	1.033	0.05	0.280756	101.6	98.4	105.2	99.6	99.6	101.3	104.4	97.4	97	95.6
Q8BXC6	COMM domain-containing protein 2 [OS=Mus musculus]	0.001	5.942	15	3	6	3	199	22.8	6.62	7.93	3	Commd2	1.033	0.05	0.605159	101.6	98.4	105.9	92	114	95.3	89.9	101.4	108.3	93.2
P63325	40S ribosomal protein S10 [OS=Mus musculus]	0	89.39	59	15	77	15	165	18.9	10.15	121.76	15	Rps10	1.033	0.05	0.575073	101.6	98.4	96.4	100.7	107.9	99.6	97.9	108.4	93.1	95.9
P35550	rRNA 2'-O-methyltransferase fibrillarin [OS=Mus musculus]	0	104.052	48	15	75	15	327	34.3	10.24	89.18	15	Fbl	1.033	0.05	0.152866	101.6	98.4	98.4	99	113.6	102.3	91.9	99.2	100	95.7	Oxidation [P189]
Q4VC33	E3 ubiquitin-protein transferase MAEA [OS=Mus musculus]	0	7.485	7	3	3	3	396	45.3	8.69	1.97	3	Maea	1.033	0.05	0.518963	101.6	98.4	94.6	112.9	94.2	106.9	101.8	89	107.5	93.1
O88477	Insulin-like growth factor 2 mRNA-binding protein 1 [OS=Mus musculus]	0	82.81	38	15	25	13	577	63.4	9.2	26.73	15	Igf2bp1	1.033	0.05	0.4275	101.6	98.4	101.8	99.3	106.3	101.7	97.6	109.4	99.3	84.5	Oxidation [P323]
P47753	F-actin-capping protein subunit alpha-1 [OS=Mus musculus]	0	78.474	46	11	38	8	286	32.9	5.55	57.39	11	Capza1	1.033	0.05	0.396766	101.6	98.4	94.3	102.1	111.9	100.5	90	99.5	105.1	96.6	Oxidation [P64]
Q9ERB0	Synaptosomal-associated protein 29 [OS=Mus musculus]	0	61.387	52	6	10	6	260	29.6	5.38	24.87	6	Snap29	1.033	0.05	0.719937	101.6	98.4	97.4	98	117.3	93.7	80.8	109.4	121.7	81.7
O54988	STE20-like serine/threonine-protein kinase [OS=Mus musculus]	0	209.232	26	22	55	22	1233	141.4	5.14	94.79	22	Slk	1.033	0.05	0.451087	101.6	98.4	101	100.2	107.5	98.6	93.1	101.8	108	89.9
Q8VCT3	Aminopeptidase B [OS=Mus musculus]	0	48.441	15	9	15	9	650	72.4	5.35	21.88	9	Rnpep	1.033	0.05	0.946402	101.6	98.4	113	83.5	101.1	96.1	89.9	101.4	140.2	74.8	Oxidation [P6]
Q9QX11	Cytohesin-1 [OS=Mus musculus]	0	34.884	21	8	13	3	398	46.2	5.63	18.29	8	Cyth1	1.033	0.05	0.504775	101.6	98.4	100.6	111.1	102.5	93.5	87.8	98.9	97.8	107.8
Q9CZR8	Elongation factor Ts, mitochondrial [OS=Mus musculus]	0	55.598	27	6	19	6	324	35.3	7.06	46.23	6	Tsfm	1.033	0.05	0.611176	101.6	98.4	108.2	102.1	92.1	101.8	99.1	98.3	101	97.4
Q02053	Ubiquitin-like modifier-activating enzyme 1 [OS=Mus musculus]	0	391.941	39	45	215	44	1058	117.7	5.66	378.41	45	Uba1	1.033	0.05	0.319249	101.6	98.4	99.8	98.8	108.3	104.6	94.7	105.3	103.4	85.2	Oxidation [P1014]
Q9D3B1	Very-long-chain (3R)-3-hydroxyacyl-CoA dehydratase 2 [OS=Mus musculus]	0	46.147	12	3	16	3	254	28.4	9.58	22.68	3	Hacd2	1.034	0.05	0.862184	101.7	98.3	91	96.1	105.4	93	81.5	155.9	102.5	74.7
Q9JJ89	Coiled-coil domain-containing protein 86 [OS=Mus musculus]	0	10.637	8	3	4	3	426	46.5	9.64	2.54	3	Ccdc86	1.034	0.05	0.0102897	101.7	98.3	104.4	101.3	101.5	102.1	99	97.9	98.9	94.9
P35123	Ubiquitin carboxyl-terminal hydrolase 4 [OS=Mus musculus]	0	49.608	13	8	16	8	962	108.3	5.64	29.15	8	Usp4	1.034	0.05	0.342841	101.7	98.3	103.8	93.2	109.6	102.2	90.9	100.3	101.1	98.9
O55128	Histone deacetylase complex subunit SAP18 [OS=Mus musculus]	0	43.557	42	6	30	6	153	17.6	9.35	44.6	6	Sap18	1.034	0.05	0.572128	101.7	98.3	96.7	99.6	109.3	101.5	86.2	104.6	111.6	90.4
P60762	Mortality factor 4-like protein 1 [OS=Mus musculus]	0	11.494	12	3	6	3	362	41.5	9.32	1.73	3	Morf4l1	1.034	0.05	0.801334	101.7	98.3	96.7	93.9	106.6	105	94.8	108	98.8	96.1
P47809	Dual specificity mitogen-activated protein kinase kinase 4 [OS=Mus musculus]	0	31.816	12	4	10	4	397	44.1	8.07	14.36	4	Map2k4	1.034	0.05	0.336254	101.7	98.3	104	100.1	105.5	100.1	97.8	99.6	106.6	86.3
P54822	Adenylosuccinate lyase [OS=Mus musculus]	0	60.751	29	10	35	10	484	54.8	7.27	44.71	10	Adsl	1.034	0.05	0.0522168	101.7	98.3	98.7	101.9	104.5	101.9	99.6	96.3	99.1	98
Q9EQS3	c-Myc-binding protein [OS=Mus musculus]	0	10.538	10	1	2	1	103	12	5.91	2.82	1	Mycbp	1.034	0.05	0.422725	101.7	98.3	97.3	98.5	107.9	104.5	87.8	99	107.8	97.3
O35598	Disintegrin and metalloproteinase domain-containing protein 10 [OS=Mus musculus]	0	18.363	8	5	5	5	749	83.9	7.94	5.59	5	Adam10	1.034	0.05	0.644847	101.7	98.3	122	89.9	102.3	95.7	82.4	115.4	111.1	81.2
P62254	Ubiquitin-conjugating enzyme E2 G1 [OS=Mus musculus]	0	44.356	21	3	13	3	170	19.5	5.3	28.09	3	Ube2g1	1.034	0.05	0.466096	101.7	98.3	94.5	105.2	138.9	83.7	79.2	104.2	105	89.2
Q9DBR7	Protein phosphatase 1 regulatory subunit 12A [OS=Mus musculus]	0	128.904	25	21	51	18	1029	114.9	5.49	64.28	21	Ppp1r12a	1.034	0.05	0.66453	101.7	98.3	102.8	98.3	101.3	100.5	99.3	93.3	108.5	95.9	Phospho [Y446; Y910]
Q8BI72	CDKN2A-interacting protein [OS=Mus musculus]	0	61.162	24	8	15	8	563	59.7	9.16	22.94	8	Cdkn2aip	1.034	0.05	0.596902	101.7	98.3	100.9	101.1	105.6	100.8	78.7	108	116.6	88.4
Q8C119	Protein NDNF [OS=Mus musculus]	0	10.928	5	2	2	2	568	65	8.97	5.25	2	Ndnf	1.034	0.05	0.735797	101.7	98.3	106.9	80.5	96.6	125.4	81.3	112	107	90.3
O54825	Bystin [OS=Mus musculus]	0	27.697	13	5	15	5	436	49.8	7.78	23.41	5	Bysl	1.034	0.05	0.950331	101.7	98.3	99.8	80.9	119.6	102.1	94	101.4	88.8	113.5
Q64191	N(4)-(beta-N-acetylglucosaminyl)-L-asparaginase [OS=Mus musculus]	0.003	4.363	7	2	2	2	346	37	6.44	1.72	2	Aga	1.034	0.05	0.891621	101.7	98.3	105.9	98.3	86.5	110.6	82.9	115.7	115.8	84.2
Q8R5G7	Arf-GAP with Rho-GAP domain, ANK repeat and PH domain-containing protein 3 [OS=Mus musculus]	0	12.193	3	3	5	3	1538	169.6	6.84	9.58	3	Arap3	1.034	0.05	0.528171	101.7	98.3	93.2	110.3	112.6	96.2	75.9	110.5	111.3	89.9
Q99MP8	BRCA1-associated protein [OS=Mus musculus]	0	11.334	6	2	2	2	591	66.9	5.64	3.11	2	Brap	1.035	0.05	0.793981	101.7	98.3	96.3	98.2	129.2	80.9	63.4	113.5	140.9	77.7
Q9Z2X2	26S proteasome non-ATPase regulatory subunit 10 [OS=Mus musculus]	0	14.132	20	4	6	4	231	25.1	6.06	4.48	4	Psmd10	1.035	0.05	0.485801	101.7	98.3	111	102.2	92.2	103.5	101.1	85.8	97.5	106.8
Q9R020	Zinc finger Ran-binding domain-containing protein 2 [OS=Mus musculus]	0	18.752	20	5	12	5	330	37.3	9.89	12.47	5	Zranb2	1.035	0.05	0.986186	101.7	98.3	89.2	97.6	109.3	102.6	85.6	121.2	108.8	85.8	Phospho [Y114; Y124]
Q9D783	Kelch-like protein 40 [OS=Mus musculus]	0	13.359	7	3	3	3	621	69.5	5.17	7.07	3	Klhl40	1.035	0.05	0.593826	101.7	98.3	126.2	108.8	86.1	94.7	119.8	46.9	80.2	137.2
Q6ZWX6	Eukaryotic translation initiation factor 2 subunit 1 [OS=Mus musculus]	0	194.643	55	21	78	21	315	36.1	5.08	115.77	21	Eif2s1	1.035	0.05	0.254204	101.7	98.3	98.1	100.9	107.3	100.3	95.3	103.6	97.7	96.7	Oxidation [P275]
E9Q137	Testis-expressed protein 264 homolog [OS=Mus musculus]	0	13.264	13	3	5	3	309	33.6	5.4	6.81	3	Tex264	1.035	0.05	0.513359	101.7	98.3	102.7	99.4	110.9	102.6	91.5	122.3	107.5	63.1
Q9CPY7	Cytosol aminopeptidase [OS=Mus musculus]	0	80.513	18	8	45	8	519	56.1	7.72	66.97	8	Lap3	1.035	0.05	0.783189	101.7	98.3	97.1	101.5	103.2	100.8	91.2	113.5	104.7	88	Oxidation [P433]
P43275	Histone H1.1 [OS=Mus musculus]	0	132.533	26	10	41	3	213	21.8	10.93	88.04	10	H1-1	1.035	0.05	0.798788	101.7	98.3	97.4	97.3	110.2	98.1	84.3	93.4	95.4	123.9
Q8K212	Phosphofurin acidic cluster sorting protein 1 [OS=Mus musculus]	0	17.851	4	3	4	3	961	104.8	7.74	8.93	3	Pacs1	1.035	0.05	0.661817	101.7	98.3	106	93.1	94.6	113.2	89.5	104.6	113.2	86
P27659	60S ribosomal protein L3 [OS=Mus musculus]	0	101.862	38	14	41	14	403	46.1	10.21	48.18	14	Rpl3	1.035	0.05	0.605961	101.7	98.3	96.4	102.6	103.7	101.3	101.4	107.6	91.2	95.7
P11031	Activated RNA polymerase II transcriptional coactivator p15 [OS=Mus musculus]	0	44.435	49	6	35	6	127	14.4	9.6	28.84	6	Sub1	1.035	0.05	0.742433	101.7	98.3	97.6	102.1	99.7	103.3	95.1	90.7	100	111.5
Q8K1L5	E3 ubiquitin-protein ligase PPP1R11 [OS=Mus musculus]	0	26.552	37	3	5	3	131	14.5	6.09	9.45	3	Ppp1r11	1.035	0.05	0.107993	101.7	98.3	100.4	102.4	104.6	100.8	95.6	94.2	100.8	101.2
Q8C0I1	Alkyldihydroxyacetonephosphate synthase, peroxisomal [OS=Mus musculus]	0	40.312	13	5	7	5	645	71.6	7.5	16.23	5	Agps	1.035	0.05	0.653015	101.7	98.3	102	101.6	109.3	95.2	72.4	120.6	113.5	85.3
P62751	60S ribosomal protein L23a [OS=Mus musculus]	0	33.624	20	6	16	6	156	17.7	10.45	12.88	6	Rpl23a	1.035	0.05	0.877399	101.7	98.3	92.2	99.4	105.2	104.5	88.7	112.8	100	97.1
Q61493	DNA polymerase zeta catalytic subunit [OS=Mus musculus]	0.006	3.59	1	4	5	4	3122	350.5	8.32	0	4	Rev3l	1.036	0.05	0.925778	101.8	98.2	124.9	100.8	43.2	97.8	184	25.6	54.1	169.7	Oxidation [P2175]
Q9R1P4	Proteasome subunit alpha type-1 [OS=Mus musculus]	0	100.99	33	13	72	13	263	29.5	6.46	52.9	13	Psma1	1.036	0.05	0.464131	101.8	98.2	97.8	102.8	106.1	100.1	89.2	99.2	108.4	96.5	Oxidation [P246; P253; P260]
P68510	14-3-3 protein eta [OS=Mus musculus]	0	87.41	41	12	52	7	246	28.2	4.89	92.68	12	Ywhah	1.036	0.05	0.419344	101.8	98.2	101.9	95.3	102.9	110.6	84.2	92.8	105.2	107
Q99JY3	GTPase IMAP family member 4 [OS=Mus musculus]	0	44.007	28	9	13	9	328	38	6.23	16.4	9	Gimap4	1.036	0.05	0.789617	101.8	98.2	99.5	81.9	99.6	89.8	66.1	118.9	174.2	70
Q9R0X4	Acyl-coenzyme A thioesterase 9, mitochondrial [OS=Mus musculus]	0	15.478	12	4	8	4	439	50.5	8.59	3.88	4	Acot9	1.036	0.05	0.913866	101.8	98.2	106.9	101.7	77.5	106	115.7	71.5	86.9	133.8
P49443	Protein phosphatase 1A [OS=Mus musculus]	0	49.965	29	7	15	5	382	42.4	5.36	25.55	7	Ppm1a	1.036	0.05	0.661918	101.8	98.2	100.5	102.6	101.2	101.8	88.1	108.9	115.8	81.2
Q8N9S3	Activator of 90 kDa heat shock protein ATPase homolog 2 [OS=Mus musculus]	0	11.028	11	2	3	2	331	37.6	6.44	3.33	2	Ahsa2	1.036	0.05	0.308971	101.8	98.2	101	100.5	106.7	101.9	100.9	106.6	95.1	87.3
P61922	4-aminobutyrate aminotransferase, mitochondrial [OS=Mus musculus]	0	39.365	20	6	10	6	500	56.4	8.09	29.08	6	Abat	1.036	0.05	0.820475	101.8	98.2	117.5	79.2	96.3	100.8	98.6	129.4	91.8	86.5
Q8BGS2	BolA-like protein 2 [OS=Mus musculus]	0	41.357	52	2	8	2	86	10.2	6.16	25.43	2	Bola2	1.036	0.05	0.360106	101.7	98.3	96.8	107.3	99.7	104.4	89.4	101.4	105.2	95.8
Q9QYE6	Golgin subfamily A member 5 [OS=Mus musculus]	0	86.588	32	15	24	15	729	82.3	6.23	28.71	15	Golga5	1.037	0.05	0.389362	101.8	98.2	101.6	100.6	121.5	101.7	90.2	106.4	118.9	59.2	Oxidation [P631]
Q07076	Annexin A7 [OS=Mus musculus]	0	69.977	27	12	44	11	463	49.9	6.18	55.4	12	Anxa7	1.037	0.05	0.441779	101.8	98.2	99.7	98.6	107.6	101	90.9	108.4	99.9	93.6
Q8K1M6	Dynamin-1-like protein [OS=Mus musculus]	0	39.788	18	11	17	11	742	82.6	7.05	10.35	11	Dnm1l	1.037	0.05	0.823664	101.8	98.2	99.1	105.4	93.8	104	111.9	89.6	89.5	106.8
Q8BIL5	Protein Hook homolog 1 [OS=Mus musculus]	0	14.946	7	5	7	5	728	84.4	5.22	7.03	5	Hook1	1.037	0.05	0.488732	101.8	98.2	94.5	104.5	117.9	97.6	86.4	114.1	109.6	75.3
P16254	Signal recognition particle 14 kDa protein [OS=Mus musculus]	0	28.311	36	3	5	3	110	12.5	10.17	15.23	3	Srp14	1.037	0.05	0.453628	101.8	98.2	97.1	99.3	106.2	109	79.7	110.1	105.7	92.8
Q9CXW4	60S ribosomal protein L11 [OS=Mus musculus]	0	137.249	65	19	121	19	178	20.2	9.6	109.49	19	Rpl11	1.037	0.05	0.81246	101.8	98.2	96.4	99.4	104.9	101.3	99.7	113.1	94	91.3	Oxidation [P11]
Q58A65	C-Jun-amino-terminal kinase-interacting protein 4 [OS=Mus musculus]	0	89.372	13	12	25	9	1321	146.1	5.15	29.3	12	Spag9	1.037	0.05	0.846203	101.8	98.2	97.5	97.5	104.1	102.5	87	106.9	117.5	87
Q9WUZ9	Ectonucleoside triphosphate diphosphohydrolase 5 [OS=Mus musculus]	0	6.805	3	1	2	1	427	47.1	5.29	2.25	1	Entpd5	1.037	0.05	0.702743	101.8	98.2	101.6	95.2	111.2	97.2	75.6	121.5	142.3	55.4
Q99L45	Eukaryotic translation initiation factor 2 subunit 2 [OS=Mus musculus]	0	30.805	21	6	28	5	331	38.1	5.8	28.02	6	Eif2s2	1.038	0.05	0.0630314	101.9	98.1	99.2	100.9	107.9	103	98.2	99.7	98.2	92.9
O35646	Calpain-6 [OS=Mus musculus]	0	21.153	12	6	8	6	641	74.5	7.17	7.71	6	Capn6	1.038	0.05	0.342232	101.9	98.1	105.4	92.9	118.8	101.7	106.7	103.3	96.2	75.1
P61089	Ubiquitin-conjugating enzyme E2 N [OS=Mus musculus]	0	51.981	40	8	36	8	152	17.1	6.57	41.37	8	Ube2n	1.038	0.05	0.394927	101.9	98.1	99.4	99.6	113.9	101.3	79.5	102.1	112.6	91.6	Oxidation [P19]
Q6NZQ6	Zinc finger protein 740 [OS=Mus musculus]	0.047	1.618	5	1	1	1	180	20.9	9.19	0	1	Znf740	1.038	0.05	0.656538	101.9	98.1	98.3	96.9	111	102.3	76.6	121.8	123.4	69.5
Q9CZX0	Elongator complex protein 3 [OS=Mus musculus]	0	36.725	20	8	34	8	547	62.3	8.9	35.15	8	Elp3	1.038	0.05	0.496912	101.9	98.1	100.4	98.2	114	99.9	77.5	106.1	116.1	87.7	Oxidation [P370; P372]
Q91V12	Cytosolic acyl coenzyme A thioester hydrolase [OS=Mus musculus]	0	21.824	15	4	12	4	381	42.5	8.68	4.09	4	Acot7	1.038	0.05	0.514706	101.9	98.1	92.2	102.3	109.4	103	94.8	90.3	104.8	103.1
Q8BGR9	Ubiquitin-like domain-containing CTD phosphatase 1 [OS=Mus musculus]	0	9.048	13	4	5	4	318	36.8	6.46	4.41	4	Ublcp1	1.038	0.05	0.720751	101.9	98.1	99	97.7	114.2	95.1	78.4	114.3	122.7	78.6
Q3UPL0	Protein transport protein Sec31A [OS=Mus musculus]	0	121.492	21	21	45	21	1230	133.5	6.76	56.56	21	Sec31a	1.038	0.05	0.503998	101.9	98.1	95.8	98.4	111.2	107.3	88.7	110.6	112.8	75.2	Oxidation [P792]
Q922B1	ADP-ribose glycohydrolase MACROD1 [OS=Mus musculus]	0	21.623	23	5	6	5	323	35.3	8.85	8.92	5	Macrod1	1.038	0.05	0.720295	101.9	98.1	108.1	114.4	87.8	96.5	115.1	79.8	86.9	111.4
Q9QXT0	Protein canopy homolog 2 [OS=Mus musculus]	0	126.235	68	10	47	10	182	20.8	5.07	103.51	10	Cnpy2	1.038	0.05	0.475699	101.9	98.1	96.4	102.5	115.7	99.7	85	112.7	111.5	76.5
Q61414	Keratin, type I cytoskeletal 15 [OS=Mus musculus]	0	60.542	29	12	50	6	452	49.1	4.86	75.28	12	Krt15	1.038	0.05	0.718972	101.9	98.1	73.5	84.3	91	80.4	50	101.4	257.4	62
P23927	Alpha-crystallin B chain [OS=Mus musculus]	0	99.695	46	9	72	9	175	20.1	7.33	128.09	9	Cryab	1.038	0.05	0.824082	101.9	98.1	108.1	96.7	43.9	87	170.7	38.6	45.8	209.1
P61255	60S ribosomal protein L26 [OS=Mus musculus]	0	79.34	63	14	61	14	145	17.2	10.55	76.79	14	Rpl26	1.038	0.05	0.594483	101.8	98.2	99.7	100	101.9	102.8	99.9	109.9	94.8	91.2
Q8BWZ3	N-alpha-acetyltransferase 25, NatB auxiliary subunit [OS=Mus musculus]	0	23.497	11	8	10	7	972	111.6	6.52	12.89	8	Naa25	1.039	0.06	0.255626	101.9	98.1	102.4	100.5	102.9	102.3	103.9	95.6	101.5	90.9
Q9JL35	High mobility group nucleosome-binding domain-containing protein 5 [OS=Mus musculus]	0	30.64	7	4	7	4	406	45.3	4.37	11.34	4	Hmgn5	1.039	0.06	0.695285	101.9	98.1	90.4	101.1	115.6	99.8	80.1	105.2	119	88.8
Q8BWY4	Metallo-beta-lactamase domain-containing protein 1 [OS=Mus musculus]	0	6.53	14	2	2	2	260	26.9	4.88	2.42	2	Mblac1	1.039	0.06	0.39895	101.9	98.1	110.6	92.4	114.7	107.6	56.9	107.9	106.7	103.2
Q9CQ92	Mitochondrial fission 1 protein [OS=Mus musculus]	0	31.027	53	6	12	6	152	17	8.53	18.15	6	Fis1	1.039	0.06	0.408351	101.9	98.1	101.1	99	106.3	101.4	90.3	107	102.7	92.3
Q8BRN9	Coiled-coil and C2 domain-containing protein 1B [OS=Mus musculus]	0	43.858	16	10	14	10	848	93	5.41	20.99	10	Cc2d1b	1.039	0.06	0.283942	101.9	98.1	102.8	101.1	105.4	103.5	83.2	102.1	105.3	96.5
Q8K2H2	Deubiquitinase OTUD6B [OS=Mus musculus]	0	58.794	39	8	13	8	294	33.7	5.53	29.57	8	Otud6b	1.039	0.06	0.90723	101.9	98.1	93.3	104.4	103.5	99.6	90.4	103	113.1	92.7
O88665	Bromodomain-containing protein 7 [OS=Mus musculus]	0	33.984	19	9	15	9	651	74	6.38	13.92	9	Brd7	1.039	0.06	0.441699	101.9	98.1	105.6	100.5	110.4	96.5	109.3	78.8	90.5	108.5
P57759	Endoplasmic reticulum resident protein 29 [OS=Mus musculus]	0	42.776	17	3	11	3	262	28.8	6.15	24.56	3	Erp29	1.039	0.05	0.841946	101.9	98.1	90.4	98.3	108.4	105.4	89.8	111.9	106.9	88.9
Q8K2M0	39S ribosomal protein L38, mitochondrial [OS=Mus musculus]	0	13.318	16	5	13	5	380	45	8.1	4.68	5	Mrpl38	1.039	0.05	0.65093	101.9	98.1	104.2	102.1	93.9	108.5	119.9	82.3	68.8	120.3	Oxidation [P34]
Q9CQF3	Cleavage and polyadenylation specificity factor subunit 5 [OS=Mus musculus]	0	53.215	34	8	21	8	227	26.2	8.82	17.7	8	Nudt21	1.039	0.05	0.307449	101.9	98.1	94.6	104.7	112.2	99.8	96.8	100	103.7	88.2
Q9CQ49	Nuclear cap-binding protein subunit 2 [OS=Mus musculus]	0	12.214	26	4	8	4	156	18	7.81	17.55	4	Ncbp2	1.039	0.05	0.300697	101.9	98.1	92.4	99.3	115.5	108.1	83.7	100.3	101.6	99.2
P61222	ATP-binding cassette sub-family E member 1 [OS=Mus musculus]	0	49.297	25	8	24	8	599	67.3	8.34	33.27	8	Abce1	1.04	0.06	0.255192	102	98	96.8	103.9	113	99.7	96.4	104.9	99.2	86
Q9Z2Q5	39S ribosomal protein L40, mitochondrial [OS=Mus musculus]	0	18.388	20	3	10	3	206	24.3	9.47	11.16	3	Mrpl40	1.04	0.06	0.799346	102	98	124.7	93.2	81	107.9	110.7	83.9	79.6	118.8
Q9WUU7	Cathepsin Z [OS=Mus musculus]	0	22.225	22	4	21	4	306	34	6.6	30.11	4	Ctsz	1.04	0.06	0.249481	102	98	100.1	101.8	110.5	97.8	96	105	90.8	98.1
Q8C0L8	Conserved oligomeric Golgi complex subunit 5 [OS=Mus musculus]	0	13.144	5	4	6	4	829	91.3	6.27	5.03	4	Cog5	1.04	0.06	0.229312	102	98	101.5	101.3	116.6	105.4	98.4	100.5	104.7	71.6
P70335	Rho-associated protein kinase 1 [OS=Mus musculus]	0	151.934	27	25	43	23	1354	158.1	5.86	63.12	25	Rock1	1.04	0.06	0.725675	102	98	100	98.6	105.8	99.4	88.4	101.4	115.8	90.6
Q9JJA4	Ribosome biogenesis protein WDR12 [OS=Mus musculus]	0.036	1.859	3	1	1	1	423	47.3	5.6	0	1	Wdr12	1.04	0.06	0.735622	102	98	93.4	95.6	109.2	106.2	94	99.9	87.5	114.3
Q99K28	ADP-ribosylation factor GTPase-activating protein 2 [OS=Mus musculus]	0	46.814	29	12	29	12	520	56.6	8.18	27.48	12	Arfgap2	1.04	0.06	0.939005	102	98	91.2	103.6	104.6	98.7	102.6	116.7	92.2	90.4
Q8R0F6	Integrin-linked kinase-associated serine/threonine phosphatase 2C [OS=Mus musculus]	0	40.61	27	7	17	7	392	42.7	7.36	18.28	7	Ilkap	1.04	0.06	0.56531	102	98	95.3	102	105.8	106.2	76.7	113.8	105.2	94.9
P07901	Heat shock protein HSP 90-alpha [OS=Mus musculus]	0	512.514	55	74	271	43	733	84.7	5.01	436.58	74	Hsp90aa1	1.04	0.06	0.0515582	101.9	98.1	101	100.6	105.5	102.6	99.2	100.8	96.6	93.6	Oxidation [P302]
O55142	60S ribosomal protein L35a [OS=Mus musculus]	0	32.414	38	4	30	4	110	12.5	10.89	44.54	4	Rpl35a	1.04	0.06	0.404573	101.9	98.1	97.1	101.1	108.7	100.9	97.3	107.9	90.2	97
B2RXC1	Trafficking protein particle complex subunit 11 [OS=Mus musculus]	0.001	5.671	2	2	4	2	1133	128.3	7.58	0	2	Trappc11	1.04	0.06	0.668623	101.9	98.1	92.7	96.7	115.8	102.2	86.2	106.1	117	83.4
Q8BZW8	NHL repeat-containing protein 2 [OS=Mus musculus]	0	12.902	3	2	6	2	725	78.4	5.54	6.45	2	Nhlrc2	1.041	0.06	0.907174	102	98	89	108.7	93.4	103.2	84	104.3	132.4	85.1
O88685	26S proteasome regulatory subunit 6A [OS=Mus musculus]	0	83.537	49	18	52	17	442	49.5	5.19	57.74	18	Psmc3	1.041	0.06	0.0892944	102	98	100.9	102.2	107.9	103.2	88.2	99.2	98.1	100.3	Oxidation [P8; P358]
P14869	60S acidic ribosomal protein P0 [OS=Mus musculus]	0	104.76	44	21	50	21	317	34.2	6.25	50.84	21	Rplp0	1.041	0.06	0.786887	102	98	95.1	101	103.5	102.6	97.8	111.4	90.8	97.7
Q8VC85	U6 snRNA-associated Sm-like protein LSm1 [OS=Mus musculus]	0	6.732	11	1	2	1	133	15.2	5.38	0	1	Lsm1	1.041	0.06	0.775178	102	98	100.4	101.1	98.7	102.3	90.3	93	113.7	100.7
Q9D0R2	Threonine--tRNA ligase 1, cytoplasmic [OS=Mus musculus]	0	83.03	20	12	33	11	722	83.3	7.36	51.67	12	Tars1	1.041	0.06	0.536972	102	98	93.8	101.4	109.1	104.4	91.8	106.4	109.7	83.4	Oxidation [P9]
Q9CY50	Translocon-associated protein subunit alpha [OS=Mus musculus]	0	30.918	14	5	26	5	286	32	4.45	19.78	5	Ssr1	1.041	0.06	0.950309	102	98	90.5	94.6	108.3	99.9	82.3	139.8	105.8	78.8	Oxidation [P163]
Q3UIU2	NADH dehydrogenase [ubiquinone] 1 beta subcomplex subunit 6 [OS=Mus musculus]	0	13.536	35	4	30	4	128	15.5	9.79	5.54	4	Ndufb6	1.041	0.06	0.928509	102	98	120.8	101.8	65	102.5	141.2	75.8	65.7	127.2	Oxidation [P118; P119]
P35822	Receptor-type tyrosine-protein phosphatase kappa [OS=Mus musculus]	0	31.359	9	8	15	7	1457	164.1	5.95	6.85	8	Ptprk	1.041	0.06	0.949227	102	98	105.2	114.9	77.6	102.6	108.1	91.7	94.2	105.7	Oxidation [P68; P69; P72; P1434]
P58252	Elongation factor 2 [OS=Mus musculus]	0	501.095	66	79	338	78	858	95.3	6.83	565.1	79	Eef2	1.041	0.06	0.264721	102	98	97.2	101.1	108.9	101.8	97.6	104.8	97.4	91.3	Phospho [Y639]; Oxidation [P199; P376; P532]
A2A6A1	G patch domain-containing protein 8 [OS=Mus musculus]	0	35.546	9	7	11	7	1505	164.9	7.64	9.65	7	Gpatch8	1.041	0.06	0.521282	102	98	87.1	99.5	127.2	100.4	91.5	85.4	108.3	100.8
Q9QXK3	Coatomer subunit gamma-2 [OS=Mus musculus]	0	27.253	12	9	16	9	871	97.6	5.8	9.87	9	Copg2	1.041	0.06	0.6086	102	98	97.3	99.4	108	102.7	85.9	109.8	112.8	84.1
P97861	Keratin, type II cuticular Hb6 [OS=Mus musculus]	0	41.554	22	6	8	5	486	53.2	5.76	12.06	6	Krt86	1.041	0.06	0.373958	102	98	77.1	66.1	304.4	71.3	63.1	71.7	75.6	70.8
Q9R0Q3	Transmembrane emp24 domain-containing protein 2 [OS=Mus musculus]	0	14.248	24	4	9	4	201	22.7	5.17	16.59	4	Tmed2	1.041	0.06	0.493426	102	98	101.1	99.7	114.3	97.6	79.7	111.6	112.5	83.5
P60335	Poly(rC)-binding protein 1 [OS=Mus musculus]	0	198.934	70	20	124	17	356	37.5	7.09	189.74	20	Pcbp1	1.041	0.06	0.119392	102	98	99.5	100.7	113.1	102.7	87.5	100.4	101	95.1	Oxidation [P185]; Phospho [Y183]
Q9EST5	Acidic leucine-rich nuclear phosphoprotein 32 family member B [OS=Mus musculus]	0	84.637	34	14	47	10	272	31.1	4.01	61.34	14	Anp32b	1.041	0.06	0.185077	102	98	96.4	99.3	113.5	105.6	87.2	97.3	99.6	101.1
P48410	ATP-binding cassette sub-family D member 1 [OS=Mus musculus]	0.003	4.622	4	2	3	2	736	81.8	8.7	0	2	Abcd1	1.041	0.06	0.470924	102	98	95.1	92.4	129.6	103.1	66.4	122.8	99.3	91.3
P04925	Major prion protein [OS=Mus musculus]	0	9.293	8	1	3	1	254	28	9.33	3.36	1	Prnp	1.042	0.06	0.351195	102.1	97.9	106.3	100.9	99.5	110.5	106.2	74.7	108.9	93
Q91VL8	Telomeric repeat-binding factor 2-interacting protein 1 [OS=Mus musculus]	0	38.162	20	4	10	4	393	43.3	4.81	18.08	4	Terf2ip	1.042	0.06	0.563647	102.1	97.9	110	103.5	101.1	93.9	81.2	113.8	101.3	95.1
Q9CR27	WASH complex subunit 3 [OS=Mus musculus]	0	28.901	29	3	6	3	194	21.1	4.46	13.11	3	Washc3	1.042	0.06	0.519449	102.1	97.9	90.4	106.1	109.3	102.4	97.1	103	104.8	87
Q9WVQ5	Methylthioribulose-1-phosphate dehydratase [OS=Mus musculus]	0	47.665	26	5	15	5	241	26.9	6.9	36.3	5	Apip	1.042	0.06	0.507663	102.1	97.9	97.8	99.9	115.3	100.5	83.5	110.7	116.7	75.6
Q8R3L2	Transcription factor 25 [OS=Mus musculus]	0	17.547	10	4	5	4	676	76.6	6.51	9.83	4	Tcf25	1.042	0.06	0.17861	102	98	116.2	98.7	98.6	101.2	101.8	93.6	98.3	91.6
P47962	60S ribosomal protein L5 [OS=Mus musculus]	0	141.675	58	25	116	25	297	34.4	9.77	98.32	25	Rpl5	1.042	0.06	0.370086	102	98	98.4	98.7	107.9	103.2	94.9	107.6	98.9	90.4
P13439	Uridine 5'-monophosphate synthase [OS=Mus musculus]	0	27.813	15	6	10	6	481	52.3	6.61	15.59	6	Umps	1.042	0.06	0.680229	102	98	98.6	100.2	104.5	100.3	98.1	112.4	91.4	94.4
Q9R0P3	S-formylglutathione hydrolase [OS=Mus musculus]	0	31.211	23	7	14	7	282	31.3	7.12	23.13	7	Esd	1.042	0.06	0.993613	102	98	96.3	102	103.5	95	89.3	130.6	101.3	82
Q64310	Surfeit locus protein 4 [OS=Mus musculus]	0	50.266	21	6	26	6	269	30.4	7.78	41.52	6	Surf4	1.042	0.06	0.894707	102	98	105.7	99.2	99.1	96.8	92.6	116.7	97.8	92
P54923	[Protein ADP-ribosylarginine] hydrolase [OS=Mus musculus]	0	44.77	36	9	28	9	362	40	5.76	43.49	9	Adprh	1.042	0.06	0.739594	102	98	116.1	105.4	97.8	86.7	86.7	100.2	94.8	112.3
Q69ZR2	E3 ubiquitin-protein ligase HECTD1 [OS=Mus musculus]	0	58.271	9	16	22	15	2618	289.9	5.41	19.06	16	Hectd1	1.042	0.06	0.113687	102	98	104	101.4	102.6	105.5	98.2	100.1	100.3	87.9
Q9D0I9	Arginine--tRNA ligase, cytoplasmic [OS=Mus musculus]	0	93.09	31	19	40	18	660	75.6	7.55	47.93	19	Rars1	1.043	0.06	0.453033	102.1	97.9	93.4	103.7	108.4	103.9	98.8	107.6	100.2	83.9
Q8BFY9	Transportin-1 [OS=Mus musculus]	0	12.584	5	5	10	2	898	102.3	4.98	8.33	5	Tnpo1	1.043	0.06	0.288063	102.1	97.9	98	95.7	136.9	96.4	85.9	106.9	101	79.2
Q91V61	Sideroflexin-3 [OS=Mus musculus]	0	26.983	26	6	7	4	321	35.4	9.51	10.23	6	Sfxn3	1.043	0.06	0.775259	102.1	97.9	100.1	93.5	104.9	104.5	83	115.8	131.4	66.9	Oxidation [P193]
Q3TSG4	RNA demethylase ALKBH5 [OS=Mus musculus]	0	42.766	25	7	9	7	395	44.4	9.09	19.65	7	Alkbh5	1.043	0.06	0.376948	102.1	97.9	104.8	100.2	118.4	92.1	80.9	105.4	106.5	91.5	Phospho [Y61; Y373]
Q5SRX1	TOM1-like protein 2 [OS=Mus musculus]	0	71.136	24	6	23	6	507	55.6	4.82	42.66	6	Tom1l2	1.043	0.06	0.46034	102.1	97.9	102.9	99.1	93.4	119	113.6	77.8	104.4	89.7	Oxidation [P152]
Q8BGH2	Sorting and assembly machinery component 50 homolog [OS=Mus musculus]	0	7.771	10	4	7	4	469	51.8	6.8	4.2	4	Samm50	1.043	0.06	0.17795	102.1	97.9	109.3	99.6	105.8	99	101	95.9	86.9	102.6	Oxidation [P447]
Q80WT5	Aftiphilin [OS=Mus musculus]	0	12.603	4	2	2	2	931	101.1	4.5	6.61	2	Aftph	1.043	0.06	0.578919	102.1	97.9	107.9	106.8	98.5	98.9	87.7	110.7	124.2	65.3
O35381	Acidic leucine-rich nuclear phosphoprotein 32 family member A [OS=Mus musculus]	0	52.727	42	16	83	12	247	28.5	4.07	122.07	16	Anp32a	1.043	0.06	0.641707	102.1	97.9	100.3	96.7	108	101.6	81.8	103.7	117.5	90.4	Oxidation [P88]
Q9JI39	ATP-binding cassette sub-family B member 10, mitochondrial [OS=Mus musculus]	0	30.28	12	6	7	6	715	77.1	9.6	11.18	6	Abcb10	1.043	0.06	0.845545	102.1	97.9	104.4	83.2	101.7	95.2	83.6	154.3	106.5	71
Q99L28	Probable ribosome biogenesis protein RLP24 [OS=Mus musculus]	0	6.745	26	3	4	3	163	19.6	9.98	0	3	Rsl24d1	1.043	0.06	0.578891	102.1	97.9	99.9	94.6	105.7	105	100.5	96	90.1	108.2
P17426	AP-2 complex subunit alpha-1 [OS=Mus musculus]	0	85.757	20	16	32	11	977	107.6	7.03	48.76	16	Ap2a1	1.043	0.06	0.583855	102.1	97.9	98	100.7	109.2	100.5	85.4	108.9	114.2	83.1
O35594	Intraflagellar transport protein 81 homolog [OS=Mus musculus]	0.001	6.144	6	4	14	3	676	79.2	8.75	3.68	4	Ift81	1.043	0.06	0.843988	102.1	97.9	115.4	107.5	68.3	99.3	134.9	84	73.9	116.9
Q9D2E2	Target of EGR1 protein 1 [OS=Mus musculus]	0.02	2.382	5	1	1	1	511	56.8	6.64	0	1	Toe1	1.044	0.06	0.681842	102.2	97.8	102.8	98.9	97	106.2	100.4	92.9	116.4	85.5
Q8R3D1	TBC1 domain family member 13 [OS=Mus musculus]	0	20.746	13	3	6	3	400	46.4	5.36	9.25	3	Tbc1d13	1.044	0.06	0.452432	102.2	97.8	98.5	105.6	102	105.1	78.8	100.5	111.6	97.8
P62141	Serine/threonine-protein phosphatase PP1-beta catalytic subunit [OS=Mus musculus]	0	79.879	41	17	50	5	327	37.2	6.19	80.13	17	Ppp1cb	1.044	0.06	0.0704736	102.2	97.8	108.6	103.1	99.9	101.7	98.3	90	100.5	97.9	Oxidation [P23]
Q9WUM4	Coronin-1C [OS=Mus musculus]	0	107.09	33	13	45	10	474	53.1	7.08	63.65	13	Coro1c	1.044	0.06	0.529174	102.2	97.8	95.8	101.9	108.2	104	90.6	107.2	112.5	79.7
Q8CHP5	Partner of Y14 and mago [OS=Mus musculus]	0	40.497	33	6	20	6	203	22.7	9.5	33.14	6	Pym1	1.044	0.06	0.304873	102.2	97.8	102.1	99.6	107.3	100.7	99.1	95.2	88.8	107.3
Q921L3	Calcium load-activated calcium channel [OS=Mus musculus]	0	12.922	16	2	6	2	188	21.2	9.74	10.58	2	Tmco1	1.044	0.06	0.548429	102.1	97.9	102.9	102.5	108.3	101.4	80.1	120.9	125.5	58.3
Q9DAW9	Calponin-3 [OS=Mus musculus]	0	16.407	18	7	7	7	330	36.4	5.72	2.89	7	Cnn3	1.044	0.06	0.804266	102.1	97.9	100.9	101.7	75.3	103.7	109.1	67	86.3	155.9
P62320	Small nuclear ribonucleoprotein Sm D3 [OS=Mus musculus]	0	94.897	58	10	57	10	126	13.9	10.32	135.97	10	Snrpd3	1.044	0.06	0.249395	102.1	97.9	102.1	97.7	111.6	101.7	87	102.7	104.5	92.8	Oxidation [P6]
Q8C0M9	Isoaspartyl peptidase/L-asparaginase [OS=Mus musculus]	0.02	2.366	8	2	2	2	326	33.9	7.65	0	2	Asrgl1	1.044	0.06	0.336284	102.1	97.9	92.3	115.4	105.2	98.7	97.9	98.7	97.3	94.5
P06467	Hemoglobin subunit zeta [OS=Mus musculus]	0	52.385	39	13	27	9	142	16.2	7.58	35.87	13	Hbz	1.044	0.06	0.656238	102.1	97.9	90.2	99.4	117.1	100.8	93	116	98.9	84.5
Q62446	Peptidyl-prolyl cis-trans isomerase FKBP3 [OS=Mus musculus]	0	34.039	18	4	9	4	224	25.1	9.28	19.47	4	Fkbp3	1.045	0.06	0.544661	102.2	97.8	105.3	103.2	97.4	101.7	108.5	88.4	86.9	108.6
O70493	Sorting nexin-12 [OS=Mus musculus]	0	28.814	34	6	14	6	165	19.1	7.34	24.93	6	Snx12	1.045	0.06	0.651281	102.2	97.8	105	100.7	108.3	92.3	83.8	113.1	103.5	93.5
Q05D44	Eukaryotic translation initiation factor 5B [OS=Mus musculus]	0	57.93	12	10	26	9	1216	137.5	5.59	33.22	10	Eif5b	1.045	0.06	0.281337	102.2	97.8	99.7	103.9	111.2	96.3	95.8	105.4	99	88.7
Q9CWF2	Tubulin beta-2B chain [OS=Mus musculus]	0	480.886	77	68	447	1	445	49.9	4.89	618.06	68	Tubb2b	1.045	0.06	0.796712	102.2	97.8	102.6	109.2	86.7	104.4	119.3	68.2	82.1	127.4	Oxidation [P32; P70]
P54728	UV excision repair protein RAD23 homolog B [OS=Mus musculus]	0	43.63	32	10	22	8	416	43.5	4.83	24.15	10	Rad23b	1.045	0.06	0.954916	102.2	97.8	96	101	99.1	99.3	75.1	115	136.1	78.4
Q9DB52	P2R1A-PPP2R2A-interacting phosphatase regulator 1 [OS=Mus musculus]	0	13.822	19	3	5	3	284	30.3	6.79	4.68	3	Pabir1	1.045	0.06	0.644775	102.2	97.8	94.6	104.9	108	98.6	85	113.9	103.3	91.7
P84102	Small EDRK-rich factor 2 [OS=Mus musculus]	0	8.641	53	3	5	3	59	6.9	10.45	3.26	3	Serf2	1.045	0.06	0.951602	102.2	97.8	88	99.2	113.9	99	93.7	85.7	96	124.6
Q3UFM5	Nucleolar MIF4G domain-containing protein 1 [OS=Mus musculus]	0.015	2.715	1	1	1	1	854	95.9	8.87	0	1	Nom1	1.045	0.06	0.708754	102.2	97.8	87.3	98.5	102.8	118.1	110.7	92.6	100.2	89.8
Q61166	Microtubule-associated protein RP/EB family member 1 [OS=Mus musculus]	0	51.974	40	9	33	9	268	30	5.22	44.18	9	Mapre1	1.046	0.07	0.30765	102.3	97.7	105.1	100.3	110.2	100.1	79.8	92.4	104.3	107.7
Q3UCV8	Ubiquitin thioesterase otulin [OS=Mus musculus]	0	16.052	8	2	4	2	352	40.3	5.68	6.05	2	Otulin	1.046	0.07	0.743128	102.3	97.7	90.3	98.1	107.4	108.8	95.6	100.7	114.2	84.9
P62880	Guanine nucleotide-binding protein G(I)/G(S)/G(T) subunit beta-2 [OS=Mus musculus]	0	103.785	55	17	37	10	340	37.3	6	61.17	17	Gnb2	1.046	0.06	0.819776	102.3	97.7	100.2	96.5	108.7	95.8	72.7	111.2	135.5	79.4
Q9CR16	Peptidyl-prolyl cis-trans isomerase D [OS=Mus musculus]	0	60.48	27	7	24	6	370	40.7	7.43	35.34	7	Ppid	1.046	0.06	0.0987349	102.2	97.8	100.2	100.4	109	105.2	88.1	96.1	100.6	100.4
P51410	60S ribosomal protein L9 [OS=Mus musculus]	0	114.371	50	13	53	12	192	21.9	9.95	88.11	13	Rpl9	1.046	0.06	0.722995	102.2	97.8	97.6	99.7	105.2	100.7	98.6	113.1	92	93.1	Oxidation [P13]
O88351	Inhibitor of nuclear factor kappa-B kinase subunit beta [OS=Mus musculus]	0	17.911	7	4	4	4	757	86.6	6.4	9.26	4	Ikbkb	1.046	0.06	0.326844	102.2	97.8	95.3	95.8	113	107.6	102.4	91.5	102.3	92.1
Q6PDI5	Proteasome adapter and scaffold protein ECM29 [OS=Mus musculus]	0	44.966	6	8	16	8	1840	203.6	7.06	22.34	8	Ecpas	1.046	0.06	0.198824	102.2	97.8	103.6	99.9	112.5	96.1	94.7	101.3	100	92
Q99N85	28S ribosomal protein S18a, mitochondrial [OS=Mus musculus]	0	20.853	25	3	6	3	196	22.3	10.18	6.23	3	Mrps18a	1.046	0.06	0.970259	102.2	97.8	112.2	120	70.6	96.4	103.5	95.6	74.9	126.9
Q80X90	Filamin-B [OS=Mus musculus]	0	223.419	19	36	73	32	2602	277.7	5.71	128.63	36	Flnb	1.046	0.06	0.625051	102.2	97.8	96.6	99.2	108.8	101.6	87.3	103.4	113.9	89.1
Q9CSH3	Exosome complex exonuclease RRP44 [OS=Mus musculus]	0	57.761	19	13	19	13	958	108.8	7.53	25.84	13	Dis3	1.046	0.06	0.0679421	102.2	97.8	102.8	101.5	108.8	100	90.7	97.3	100.9	98.1
P63073	Eukaryotic translation initiation factor 4E [OS=Mus musculus]	0	33.307	19	4	7	4	217	25	6.15	8.64	4	Eif4e	1.046	0.06	0.578428	102.2	97.8	105	105.1	97	98.1	93.4	109.4	100.9	91.1
O88574	Histone deacetylase complex subunit SAP30 [OS=Mus musculus]	0.018	2.503	7	1	1	1	220	23.2	9.07	0	1	Sap30	1.046	0.06	0.412208	102.2	97.8	102.5	107.7	111.9	90.5	101.7	81.8	99.3	104.7
Q9CXD6	Mitochondrial calcium uniporter regulator 1 [OS=Mus musculus]	0	10.913	7	2	3	2	340	37.8	10.2	4.15	2	Mcur1	1.046	0.06	0.557899	102.2	97.8	97	103.9	98.8	104.7	94.2	107.8	97.5	96.3
Q922Y1	UBX domain-containing protein 1 [OS=Mus musculus]	0	96.554	51	13	49	13	297	33.6	5.26	68.67	13	Ubxn1	1.047	0.07	0.0945131	102.3	97.7	103.9	101	110.3	98.4	90.1	98.1	100.7	97.5
P62242	40S ribosomal protein S8 [OS=Mus musculus]	0	119.675	57	22	83	21	208	24.2	10.32	127.88	22	Rps8	1.047	0.07	0.388318	102.3	97.7	97.5	101.6	109.3	100.4	94.1	108.7	89.8	98.8
Q80YN3	Breast carcinoma-amplified sequence 1 homolog [OS=Mus musculus]	0.002	5.392	3	1	1	1	633	67.3	6.21	2.08	1	Bcas1	1.047	0.07	0.277359	102.3	97.7	116.7	94.8	101	104.8	95.1	101.4	105.5	80.7
P28474	Alcohol dehydrogenase class-3 [OS=Mus musculus]	0	30.662	17	4	31	4	374	39.5	7.25	13.86	4	Adh5	1.047	0.07	0.812918	102.3	97.7	100.9	95.8	104.5	101.1	90.9	119.7	102.3	84.7
Q8C006	E3 ubiquitin-protein ligase TRIM35 [OS=Mus musculus]	0.002	5.327	4	2	3	2	501	57.3	7.14	2	2	Trim35	1.047	0.07	0.54597	102.3	97.7	98.1	121.8	89	104.3	78.7	86.9	114	107.3
Q69ZQ2	Pre-mRNA-splicing factor ISY1 homolog [OS=Mus musculus]	0	21.545	18	5	11	5	285	33	5.17	7.46	5	Isy1	1.047	0.07	0.121944	102.3	97.7	103.7	99	111.4	100.4	88.6	96.1	98.7	102.1
P50405	Pulmonary surfactant-associated protein B [OS=Mus musculus]	0	35.217	15	6	19	6	377	41.7	6.2	34.22	6	Sftpb	1.047	0.07	0.958294	102.3	97.7	90.3	86.8	116.3	95.6	65.9	119.6	159.8	65.7	Oxidation [P103]
Q91VE6	MKI67 FHA domain-interacting nucleolar phosphoprotein [OS=Mus musculus]	0	18.946	13	2	4	2	317	36.2	10.24	8.36	2	Nifk	1.047	0.07	0.331845	102.3	97.7	93.5	102.1	110	104.5	88.4	99.3	104	98.1
Q9QWV4	Myeloid leukemia factor 1 [OS=Mus musculus]	0	11.564	17	4	5	4	267	30.4	9.32	9.68	4	Mlf1	1.047	0.07	0.932204	102.3	97.7	107.6	95.9	67.1	119.1	115.3	63.4	81.7	149.8
P37804	Transgelin [OS=Mus musculus]	0	37.15	31	6	17	6	201	22.6	8.81	21.43	6	Tagln	1.047	0.07	0.909604	102.3	97.7	85.9	98.2	103.5	94.5	74.2	114.2	163.3	66.2
P80316	T-complex protein 1 subunit epsilon [OS=Mus musculus]	0	188.064	44	25	114	23	541	59.6	6.02	149.61	25	Cct5	1.048	0.07	0.218859	102.4	97.6	96.8	102.3	104.6	102.7	98	102.9	97.6	95	Oxidation [P459; P470]
Q9D0W5	Peptidyl-prolyl cis-trans isomerase-like 1 [OS=Mus musculus]	0	25.372	37	4	12	4	166	18.2	7.99	16.08	4	Ppil1	1.048	0.07	0.258292	102.4	97.6	96.1	99.3	120.4	105.9	75.9	95.3	106.6	100.5
Q61164	Transcriptional repressor CTCF [OS=Mus musculus]	0	31.599	9	5	9	5	736	83.7	6.9	13.28	5	Ctcf	1.048	0.07	0.197232	102.4	97.6	96.3	97	122.6	105.3	84.1	92.1	100.9	101.5
Q9DAK9	14 kDa phosphohistidine phosphatase [OS=Mus musculus]	0	72.153	77	7	40	7	124	14	5.53	52.35	7	Phpt1	1.048	0.07	0.267477	102.4	97.6	103.7	101.7	100.7	102.1	92.2	93.4	105	101.2
Q61316	Heat shock 70 kDa protein 4 [OS=Mus musculus]	0	202.116	32	22	80	22	841	94.1	5.24	141.93	22	Hspa4	1.048	0.07	0.220384	102.4	97.6	95.6	101.6	110	103.5	91.1	100	102.5	95.7
Q9JKS5	Intracellular hyaluronan-binding protein 4 [OS=Mus musculus]	0	36.648	23	6	9	6	411	45.9	6.84	11.84	6	Habp4	1.048	0.07	0.957015	102.4	97.6	121.2	105.9	72.2	101.2	121.7	81	76.2	120.5
Q8K2T1	NmrA-like family domain-containing protein 1 [OS=Mus musculus]	0	36.554	34	7	18	7	309	34.4	6.86	16.63	7	Nmral1	1.048	0.07	0.623826	102.4	97.6	99.3	93.9	115.7	100	80.4	119.4	106.2	85.1
Q6WKZ8	E3 ubiquitin-protein ligase UBR2 [OS=Mus musculus]	0	17.882	4	5	6	5	1755	199	6.33	7.57	5	Ubr2	1.048	0.07	0.452643	102.3	97.7	101.7	98.7	118.6	102.3	80	118.5	119	61.3
O09167	60S ribosomal protein L21 [OS=Mus musculus]	0	81.114	36	9	109	9	160	18.6	10.49	139.14	9	Rpl21	1.048	0.07	0.160509	102.3	97.7	105.2	100.7	101	101.9	93.4	104.2	95.1	98.4	Oxidation [P155]
Q6ZWQ7	Signal peptidase complex subunit 3 [OS=Mus musculus]	0	17.104	19	3	5	3	180	20.3	8.62	13.58	3	Spcs3	1.048	0.07	0.908813	102.3	97.7	98.2	96.4	103.5	102.4	93.9	118.6	97.5	89.6
Q4VAA2	Protein CDV3 [OS=Mus musculus]	0	86.128	37	12	44	12	281	29.7	6.1	46.47	12	Cdv3	1.048	0.07	0.80557	102.3	97.7	96.7	95	107	103.6	94.7	95.1	95.9	112
A2AIV8	Caspase recruitment domain-containing protein 9 [OS=Mus musculus]	0.011	3.002	2	1	1	1	536	62.4	5.73	0	1	Card9	1.048	0.07	0.773793	102.3	97.7	87.2	100.3	105.9	110.7	94.4	104.8	102.5	94.1
Q91VJ4	Serine/threonine-protein kinase 38 [OS=Mus musculus]	0	29.877	11	4	7	3	465	54.1	7.34	8.64	4	Stk38	1.048	0.07	0.493289	102.3	97.7	99.2	103.2	107.4	98.4	86.7	92.2	111.8	101.2
Q8C6I2	Succinate dehydrogenase assembly factor 2, mitochondrial [OS=Mus musculus]	0	11.229	16	3	4	2	164	19.4	6.35	2.45	3	Sdhaf2	1.048	0.07	0.977463	102.3	97.7	96	108.9	79.1	103.6	147.4	70.3	65.8	128.9
Q91WC0	Actin-histidine N-methyltransferase [OS=Mus musculus]	0	21.67	14	5	8	5	594	67.1	5.6	11.51	5	Setd3	1.048	0.07	0.48657	102.3	97.7	100	105.5	108.4	95.3	97.1	111.3	99	83.4	Oxidation [P186]
Q8K411	Presequence protease, mitochondrial [OS=Mus musculus]	0	70.43	19	13	27	13	1036	117.3	7.2	33.07	13	Pitrm1	1.048	0.07	0.407695	102.3	97.7	99.3	97.7	110.3	103.3	89.3	104.6	108.4	87.1	Oxidation [P786]
P62627	Dynein light chain roadblock-type 1 [OS=Mus musculus]	0	27.993	47	4	17	4	96	11	7.25	29.56	4	Dynlrb1	1.049	0.07	0.283322	102.4	97.6	106.3	106.4	95.8	101.5	88.4	100.9	97.1	103.6
Q6PAL8	DENN domain-containing protein 5A [OS=Mus musculus]	0.003	4.349	1	2	2	2	1287	146.6	6.7	4.14	2	Dennd5a	1.049	0.07	0.271085	102.4	97.6	108.4	94.1	116.4	96.9	103.4	85.3	98.5	96.8
Q9QY93	dCTP pyrophosphatase 1 [OS=Mus musculus]	0	21.232	25	4	7	4	170	18.8	5.03	15.36	4	Dctpp1	1.049	0.07	0.972546	102.4	97.6	106.2	86.1	98.3	107.5	109.6	86.5	79	126.8
P57784	U2 small nuclear ribonucleoprotein A' [OS=Mus musculus]	0	51.663	40	9	25	9	255	28.3	8.62	28.41	9	Snrpa1	1.049	0.07	0.131388	102.4	97.6	101.4	99.3	117.8	101.4	84.3	96.7	102.5	96.6
Q8CJ96	Ras association domain-containing protein 8 [OS=Mus musculus]	0	11.45	11	3	3	3	419	48.1	5.95	2.59	3	Rassf8	1.049	0.07	0.590178	102.4	97.6	92.9	104.1	113.9	99.7	82.3	115.4	114.5	77.2
Q91YQ5	Dolichyl-diphosphooligosaccharide--protein glycosyltransferase subunit 1 [OS=Mus musculus]	0	258.657	52	31	104	31	608	68.5	6.46	213.04	31	Rpn1	1.049	0.07	0.586117	102.4	97.6	94.3	97.5	118.5	102.8	81.9	128.9	111.2	64.8	Oxidation [P22]
Q9JIY2	E3 ubiquitin-protein ligase Hakai [OS=Mus musculus]	0	8.237	6	3	4	2	491	54.4	8.51	4.5	3	Cbll1	1.049	0.07	0.391281	102.4	97.6	92.8	99.6	111.8	106.8	86.6	95.4	105.8	101.3
P49615	Cyclin-dependent-like kinase 5 [OS=Mus musculus]	0	16.887	18	4	7	4	292	33.3	7.66	13.94	4	Cdk5	1.049	0.07	0.92306	102.4	97.6	92.6	100.8	103.3	99.2	89.1	102.1	126.9	86.1
P14148	60S ribosomal protein L7 [OS=Mus musculus]	0	113.966	45	16	74	16	270	31.4	10.89	68.15	16	Rpl7	1.05	0.07	0.61385	102.5	97.5	98.2	98.6	105.1	104.2	96	115.7	97	85.2
P49722	Proteasome subunit alpha type-2 [OS=Mus musculus]	0	57.261	25	8	24	8	234	25.9	7.43	42.27	8	Psma2	1.05	0.07	0.43007	102.5	97.5	105.8	99.8	98.1	103.8	89.5	97.3	109.3	96.5
Q9CYH6	Ribosome biogenesis regulatory protein homolog [OS=Mus musculus]	0	51.682	20	6	17	6	365	41.5	10.77	26.29	6	Rrs1	1.05	0.07	0.310518	102.5	97.5	92.3	101.3	116.4	104.3	85.7	99.6	96.2	104.3
P51859	Hepatoma-derived growth factor [OS=Mus musculus]	0	25.451	22	5	10	5	237	26.3	4.83	16.53	5	Hdgf	1.05	0.07	0.369141	102.5	97.5	97.1	99.4	113	103.4	86.1	107	106.7	87.3
Q9D1R9	60S ribosomal protein L34 [OS=Mus musculus]	0	36.721	38	8	22	8	117	13.3	11.47	21.94	8	Rpl34	1.05	0.07	0.155905	102.5	97.5	98.8	97.9	109	105.2	92.8	102.1	95.1	99
Q7M6Y3	Phosphatidylinositol-binding clathrin assembly protein [OS=Mus musculus]	0	58.551	16	9	21	8	660	71.5	7.91	39.62	9	Picalm	1.05	0.07	0.71158	102.5	97.5	93.5	97.9	109.7	104.4	85.5	108.4	116.1	84.6
Q61823	Programmed cell death protein 4 [OS=Mus musculus]	0	37.468	17	5	13	5	469	51.7	5.16	26.88	5	Pdcd4	1.05	0.07	0.67325	102.5	97.5	93.6	95.6	112.7	104.9	81.7	99.8	120.5	91.1
Q9D8W5	26S proteasome non-ATPase regulatory subunit 12 [OS=Mus musculus]	0	92.503	30	12	45	12	456	52.9	7.06	67.55	12	Psmd12	1.05	0.07	0.248718	102.5	97.5	101.5	98.8	113.3	100	90.3	101.9	105.6	88.6
Q14B98	Sesquipedalian-2 [OS=Mus musculus]	0.005	3.875	5	1	1	1	259	28.7	8.48	0	1	Pheta2	1.05	0.07	0.958756	102.4	97.6	95	102.9	105.9	94.9	96.3	128.3	92	84.7
Q8VDK1	Deaminated glutathione amidase [OS=Mus musculus]	0	41.248	30	6	16	6	323	35.7	7.94	13.98	6	Nit1	1.05	0.07	0.931751	102.4	97.6	99.3	97.2	93.1	107.9	94.1	122.6	92.8	93	Oxidation [P170]
Q9D883	Splicing factor U2AF 35 kDa subunit [OS=Mus musculus]	0	41.732	23	5	28	5	239	27.8	8.81	38.42	5	U2af1	1.05	0.07	0.334369	102.4	97.6	91.6	101.4	123.7	103.3	76.3	98.3	108.7	96.6
P60867	40S ribosomal protein S20 [OS=Mus musculus]	0	120.102	55	15	56	15	119	13.4	9.94	96.34	15	Rps20	1.05	0.07	0.796743	102.4	97.6	94.5	98.8	106.9	102.2	96.2	112.1	94.3	95.1	Oxidation [P69]
Q9R0Y5	Adenylate kinase isoenzyme 1 [OS=Mus musculus]	0	80.65	53	10	46	10	194	21.5	5.81	61.64	10	Ak1	1.05	0.07	0.991213	102.4	97.6	116.1	106.5	60.3	99.6	142.4	49.6	67.5	158
P61358	60S ribosomal protein L27 [OS=Mus musculus]	0	115.471	51	14	52	14	136	15.8	10.56	58.3	14	Rpl27	1.05	0.07	0.296012	102.4	97.6	100.4	101	106	102	93.9	107.3	89.7	99.6
Q9CZX8	40S ribosomal protein S19 [OS=Mus musculus]	0	142.153	55	14	74	14	145	16.1	10.4	106.39	14	Rps19	1.05	0.07	0.712246	102.4	97.6	97.2	98.2	107.2	100.9	95.5	113	94	94.1
P30681	High mobility group protein B2 [OS=Mus musculus]	0	108.649	55	20	58	8	210	24.1	7.31	41.97	20	Hmgb2	1.05	0.07	0.698189	102.4	97.6	98.3	95.7	113.1	99.2	79.1	87.1	101.6	125.9
Q3UHQ6	Protein dopey-2 [OS=Mus musculus]	0	6.534	1	2	2	2	2295	257.3	6.13	0	2	Dop1b	1.05	0.07	0.299294	102.4	97.6	97.9	96.2	113.7	104.4	88.7	106.5	97.8	94.8
Q9DCZ4	MICOS complex subunit Mic26 [OS=Mus musculus]	0	16.151	17	2	2	2	198	22.6	9.25	6.42	2	Apoo	1.05	0.07	0.730096	102.4	97.6	98.5	110.4	65.2	98.5	163	69.3	71	124
A2A7S8	Uncharacterized protein KIAA1522 [OS=Mus musculus]	0	13.569	4	2	2	2	1013	104.8	9.69	6.2	2	Kiaa1522	1.05	0.07	0.395968	102.4	97.6	108.1	116.3	107.5	94.1	55.8	112.8	101.5	104
Q6P5D8	Structural maintenance of chromosomes flexible hinge domain-containing protein 1 [OS=Mus musculus]	0	70.057	11	17	33	17	2007	225.5	7.24	37.16	17	Smchd1	1.05	0.07	0.12108	102.4	97.6	100.9	102.2	114.7	103.9	81.1	96.1	100.2	100.9
Q5U458	DnaJ homolog subfamily C member 11 [OS=Mus musculus]	0	45.698	18	8	13	8	559	63.2	8.32	18.3	8	Dnajc11	1.05	0.07	0.552621	102.4	97.6	106	101	99	102	99.7	115.9	93.8	82.5
P62908	40S ribosomal protein S3 [OS=Mus musculus]	0	142.698	66	19	111	19	243	26.7	9.66	205.06	19	Rps3	1.05	0.07	0.526363	102.4	97.6	99	100.4	105.3	101.1	98.2	110.8	91.4	93.9
Q8BJS4	SUN domain-containing protein 2 [OS=Mus musculus]	0	56.524	16	9	15	9	731	81.6	7.02	35.14	9	Sun2	1.051	0.07	0.12893	102.5	97.5	103.4	105.4	103.6	103.1	95.6	86.2	101.5	101.3
Q8BGB5	LIM domain-containing protein 2 [OS=Mus musculus]	0	37.91	45	4	9	4	128	14.2	9.04	9.79	4	Limd2	1.051	0.07	0.97258	102.5	97.5	89.1	99.7	111.1	97.9	81.3	87.3	101.2	132.4	Oxidation [P12; P50]
Q99J45	Nuclear receptor-binding protein [OS=Mus musculus]	0	15.056	14	5	8	5	535	59.8	5.08	8.7	5	Nrbp1	1.051	0.07	0.232472	102.5	97.5	101	100.9	101.7	109	95	87.3	97.8	107.3
Q8QZY1	Eukaryotic translation initiation factor 3 subunit L [OS=Mus musculus]	0	69.198	19	11	29	11	564	66.6	6.44	41.19	11	Eif3l	1.051	0.07	0.247774	102.5	97.5	96.2	99.2	116.8	106.3	92.8	104.9	102.8	81.1
Q6PIU9	Uncharacterized protein FLJ45252 homolog [OS=Mus musculus]	0	17.079	23	5	8	5	354	37.7	5.07	11.67	5		1.051	0.07	0.459616	102.5	97.5	94.8	90.7	123.1	105.7	86.5	101.6	89.3	108.4
P52480	Pyruvate kinase PKM [OS=Mus musculus]	0	499.327	66	74	361	62	531	57.8	7.47	616.41	74	Pkm	1.051	0.07	0.467903	102.5	97.5	106.8	104.1	97	102.5	103.7	81.3	93.1	111.5
Q91Z38	Tetratricopeptide repeat protein 1 [OS=Mus musculus]	0	8.433	8	2	6	2	292	33.2	5.01	4.66	2	Ttc1	1.051	0.07	0.403989	102.5	97.5	91.4	102.2	105	110.8	94.8	90.4	102.5	102.9
Q3TIR3	Synembryn-A [OS=Mus musculus]	0	16.479	10	4	6	4	530	59.8	5.68	13.28	4	Ric8a	1.051	0.07	0.649217	102.5	97.5	102.9	100.2	108.3	93.8	89.6	91.2	111.6	102.4
P54071	Isocitrate dehydrogenase [NADP], mitochondrial [OS=Mus musculus]	0	230.682	46	31	166	29	452	50.9	8.69	260.49	31	Idh2	1.051	0.07	0.863246	102.5	97.5	111.9	106.3	66.9	100.2	134.9	71.5	70.4	137.9	Oxidation [P118; P162]
Q60864	Stress-induced-phosphoprotein 1 [OS=Mus musculus]	0	165.342	38	20	114	20	543	62.5	6.8	116.18	20	Stip1	1.051	0.07	0.0982938	102.5	97.5	97.3	102.3	107.5	102.5	97.5	98.7	96.8	97.5	Oxidation [P256]
Q8BKT7	THO complex subunit 5 homolog [OS=Mus musculus]	0	31.582	13	8	15	8	683	78.6	7.12	17.24	8	Thoc5	1.052	0.07	0.474922	102.5	97.5	95.1	98	116.6	102.9	81.3	102.4	114.8	89
Q9CWE0	Mitochondrial fission regulator 1-like [OS=Mus musculus]	0	21.983	17	4	7	4	289	31.7	6.1	12.03	4	Mtfr1l	1.052	0.07	0.621949	102.5	97.5	104.5	98.6	95.2	106.2	92.5	95.9	110	97
Q7TND5	Ribosome production factor 1 [OS=Mus musculus]	0	7.994	19	3	3	3	349	40	9.99	2.16	3	Rpf1	1.052	0.07	0.221969	102.5	97.5	96	100.1	119.5	101.4	90.5	102.5	101.3	88.6
P16045	Galectin-1 [OS=Mus musculus]	0	125.471	79	12	27	12	135	14.9	5.49	64.88	12	Lgals1	1.052	0.07	0.388254	102.5	97.5	100.2	103.8	101.9	103.2	90.4	88.7	105	106.7
Q61655	ATP-dependent RNA helicase DDX19A [OS=Mus musculus]	0	63.89	28	10	22	10	478	53.9	6.67	42.88	10	Ddx19a	1.052	0.07	0.238367	102.5	97.5	99.4	98.2	113	103.6	88.5	103.7	104	89.7	Oxidation [P410]
Q8K268	ATP-binding cassette sub-family F member 3 [OS=Mus musculus]	0	55.973	19	9	20	9	709	79.8	6.16	27.68	9	Abcf3	1.052	0.07	0.287554	102.5	97.5	102	93.9	112.7	102.4	96.8	103.6	91.2	97.5
Q80XU3	Nuclear ubiquitous casein and cyclin-dependent kinase substrate 1 [OS=Mus musculus]	0	47.385	18	5	33	5	234	26.3	5.14	64.67	5	Nucks1	1.052	0.07	0.318584	102.5	97.5	98.5	99	122.1	100.3	77.4	89.6	112.7	100.3	Phospho [Y13; Y26]
Q14C51	Pentatricopeptide repeat domain-containing protein 3, mitochondrial [OS=Mus musculus]	0	28.72	12	5	6	5	685	77.7	5.88	15.01	5	Ptcd3	1.052	0.07	0.963308	102.5	97.5	100.8	104.5	84.3	105.4	127.5	74.7	73.6	129.3
Q9DAP7	Histone chaperone ASF1B [OS=Mus musculus]	0.001	5.81	11	2	6	1	202	22.5	4.44	0	2	Asf1b	1.052	0.07	0.194726	102.5	97.5	97.8	96.5	119.3	109.5	78	98.2	98.5	102.2
Q3TGF2	Protein FAM107B [OS=Mus musculus]	0	16.514	27	2	2	2	131	15.6	8.31	4.24	2	Fam107b	1.052	0.07	0.923213	102.5	97.5	97.5	93.7	101.1	99.9	106.6	82.6	79.4	139.3
Q7TSG2	RNA polymerase II subunit A C-terminal domain phosphatase [OS=Mus musculus]	0	42.472	17	10	15	9	960	104.5	5.39	11.06	10	Ctdp1	1.052	0.07	0.22577	102.5	97.5	101	92.8	136.6	101.2	72.7	93.3	103.3	99.1	Oxidation [P776]
P59016	Vacuolar protein sorting-associated protein 33B [OS=Mus musculus]	0	15.346	7	4	6	4	617	70.5	6.86	3.68	4	Vps33b	1.053	0.08	0.513147	102.6	97.4	119.9	89.7	110.3	92.4	106.2	89.8	98.1	93.6
P41105	60S ribosomal protein L28 [OS=Mus musculus]	0	93.216	74	17	75	17	137	15.7	12.02	83.79	17	Rpl28	1.053	0.07	0.635619	102.6	97.4	98.4	98.3	105	102.7	98.6	112.2	92.4	92.3
Q8C570	mRNA export factor [OS=Mus musculus]	0	26.786	14	4	17	4	368	40.9	7.83	14.02	4	Rae1	1.053	0.07	0.651879	102.6	97.4	95.3	98.6	106.5	106.5	80.5	88.3	117.1	107.2	Oxidation [P163]
O88569	Heterogeneous nuclear ribonucleoproteins A2/B1 [OS=Mus musculus]	0	493.609	77	58	390	53	353	37.4	8.95	748.68	58	Hnrnpa2b1	1.053	0.07	0.212	102.6	97.4	98.7	100.4	112.5	104	84.4	99.1	105.9	95	Oxidation [P315; P330]; Phospho [Y131]
O35900	U6 snRNA-associated Sm-like protein LSm2 [OS=Mus musculus]	0	13.856	28	2	14	2	95	10.8	6.52	14	2	Lsm2	1.053	0.07	0.259142	102.6	97.4	101.5	100.4	108.6	106.1	80.1	103.1	106	94.2
Q9CQG2	RNA N6-adenosine-methyltransferase METTL16 [OS=Mus musculus]	0	17.194	16	5	7	5	553	62.3	7.36	9.77	5	Mettl16	1.053	0.07	0.303694	102.6	97.4	97.3	109.1	104.5	99.8	100.7	88.5	93.4	106.6
Q7TSV4	Phosphoglucomutase-2 [OS=Mus musculus]	0	24.819	11	5	16	4	620	68.7	6.14	18.41	5	Pgm2	1.053	0.07	0.643623	102.6	97.4	94	99.9	114.6	101.3	78.5	116.3	135.8	59.6	Oxidation [P10; P12]
O35613	Death domain-associated protein 6 [OS=Mus musculus]	0	16.67	10	5	6	5	739	81.4	4.7	6.74	5	Daxx	1.053	0.07	0.448727	102.6	97.4	106.1	86.2	124.3	99.7	99.6	95.7	107.1	81.2	Phospho [Y292]; Oxidation [P284; P290]
P19221	Prothrombin [OS=Mus musculus]	0	22.843	12	5	12	4	618	70.2	6.43	20.74	5	F2	1.053	0.07	0.866178	102.6	97.4	96.1	76.2	117.1	116.6	110.3	93.8	107.7	82.2
P56399	Ubiquitin carboxyl-terminal hydrolase 5 [OS=Mus musculus]	0	230.342	39	24	87	24	858	95.8	5.01	147.92	24	Usp5	1.053	0.07	0.228273	102.6	97.4	101	99.8	106.7	103.1	89.9	100.5	105.4	93.5	Oxidation [P37]
P58854	Gamma-tubulin complex component 3 [OS=Mus musculus]	0	28.898	12	9	11	9	905	103.4	8.32	11.44	9	Tubgcp3	1.053	0.07	0.200346	102.6	97.4	106	95.4	110.7	100.1	90.3	99.9	101.8	95.8
Q8CEE0	Centrosomal protein of 57 kDa [OS=Mus musculus]	0	12.845	9	3	4	3	500	56.9	9.07	4.87	3	Cep57	1.053	0.07	0.345386	102.6	97.4	101.6	93.1	129.3	97.3	78.3	90.6	98.5	111.2
Q4VBD2	Transmembrane anterior posterior transformation protein 1 [OS=Mus musculus]	0	21.87	14	5	6	5	564	63.9	8.22	4.48	5	Tapt1	1.053	0.07	0.82904	102.6	97.4	93.3	91.9	110.4	104.8	70.7	135.4	120.2	73.4	Oxidation [P32]
Q9D735	Telomerase RNA component interacting RNase [OS=Mus musculus]	0	72.544	34	6	17	5	173	18.4	9.67	30.2	6	Trir	1.054	0.08	0.178956	102.7	97.3	101.4	103.9	121.8	101.8	71.7	94.1	104.1	101.1
Q99LC8	Translation initiation factor eIF-2B subunit alpha [OS=Mus musculus]	0.003	4.462	3	1	3	1	305	33.8	8.32	2.01	1	Eif2b1	1.054	0.08	0.348664	102.6	97.4	98	107.2	112.1	99.7	77.3	108	108.6	89.1
Q63961	Endoglin [OS=Mus musculus]	0	23.39	10	4	7	4	653	70	6.2	13.01	4	Eng	1.054	0.08	0.543127	102.6	97.4	136.2	91.8	103.9	85.5	88.6	95.7	89.7	108.5
Q99ME9	GTP-binding protein 4 [OS=Mus musculus]	0	33.977	15	8	14	7	634	74.1	9.52	17.33	8	Gtpbp4	1.054	0.08	0.155817	102.6	97.4	102.9	97.9	108.8	100.5	93.6	103.4	95.8	97.1
Q6ZWR6	Nesprin-1 [OS=Mus musculus]	0	35.654	2	11	13	10	8799	1009.3	5.59	11.08	11	Syne1	1.054	0.08	0.162806	102.6	97.4	104.8	103.8	101.9	104.3	102.6	98.9	98.7	84.9
Q99JX4	Eukaryotic translation initiation factor 3 subunit M [OS=Mus musculus]	0	20.665	12	3	14	3	374	42.5	5.74	23.53	3	Eif3m	1.054	0.08	0.356278	102.6	97.4	93	94.7	133.3	102.8	88.1	113	99.6	75.5
Q7TQH0	Ataxin-2-like protein [OS=Mus musculus]	0	92.703	16	14	43	14	1049	110.6	8.85	61.55	14	Atxn2l	1.054	0.08	0.181392	102.6	97.4	101.1	101	109.5	106.1	82.3	101.9	103.5	94.8	Oxidation [P4]
Q65Z40	Wings apart-like protein homolog [OS=Mus musculus]	0	33.044	10	8	13	7	1200	134	5.41	20.41	8	Wapl	1.054	0.08	0.281505	102.6	97.4	107.4	97.4	114.1	97.4	82.3	102.5	106.9	92
P84099	60S ribosomal protein L19 [OS=Mus musculus]	0	82.903	47	13	35	12	196	23.5	11.47	51.08	13	Rpl19	1.054	0.08	0.644087	102.6	97.4	101.2	96.8	104.9	101.9	95.7	113.5	97	89.1
P83870	PHD finger-like domain-containing protein 5A [OS=Mus musculus]	0	42.39	40	3	11	3	110	12.4	8.41	25.15	3	Phf5a	1.054	0.08	0.211847	102.6	97.4	96.1	96.7	112.4	107.6	94.5	95	98.9	98.7
Q9WVJ2	26S proteasome non-ATPase regulatory subunit 13 [OS=Mus musculus]	0	58.995	21	5	15	5	376	42.8	5.71	25.97	5	Psmd13	1.055	0.08	0.287045	102.7	97.3	99.6	103	104.7	102.4	91.8	105	103.2	90.4	Oxidation [P5; P189]
Q9DAS9	Guanine nucleotide-binding protein G(I)/G(S)/G(O) subunit gamma-12 [OS=Mus musculus]	0	22.585	29	2	8	2	72	8	8.97	14.49	2	Gng12	1.055	0.08	0.495607	102.7	97.3	98.4	102.9	116.7	100.8	78.6	118.4	124	60.1
P26516	26S proteasome non-ATPase regulatory subunit 7 [OS=Mus musculus]	0	23.613	12	4	15	4	321	36.5	6.77	13.48	4	Psmd7	1.055	0.08	0.313076	102.7	97.3	98.9	98.9	113.1	100.9	89.4	96.2	109.4	93.1
Q04207	Transcription factor p65 [OS=Mus musculus]	0	36.427	22	8	19	8	549	60.2	5.76	20.75	8	Rela	1.055	0.08	0.257744	102.7	97.3	103.3	102.2	103.7	104.7	83.6	94.2	106.2	102.1	Oxidation [P6; P283]
Q8BWY3	Eukaryotic peptide chain release factor subunit 1 [OS=Mus musculus]	0	12.196	12	5	5	5	437	49	5.71	3.98	5	Etf1	1.055	0.08	0.516802	102.7	97.3	105.4	96.9	108	100.2	86.6	109.6	112.2	81
P19253	60S ribosomal protein L13a [OS=Mus musculus]	0	88.715	43	12	40	12	203	23.4	11.02	86.31	12	Rpl13a	1.055	0.08	0.88032	102.7	97.3	93.8	98.9	106.9	101.7	97.5	117.1	91.6	92.7
P62838	Ubiquitin-conjugating enzyme E2 D2 [OS=Mus musculus]	0	18.841	19	3	9	1	147	16.7	7.83	16.75	3	Ube2d2	1.055	0.08	0.663376	102.7	97.3	99.6	102.3	103.1	100.7	84	117.2	105.2	88
Q9CY58	Plasminogen activator inhibitor 1 RNA-binding protein [OS=Mus musculus]	0	296.744	57	38	160	38	407	44.7	8.54	250.01	38	Serbp1	1.055	0.08	0.13385	102.7	97.3	99.6	103	109.1	103.3	100.4	95.2	86.8	102.6	Phospho [Y207]
Q9Z1S8	GRB2-associated-binding protein 2 [OS=Mus musculus]	0.003	4.41	5	2	4	2	665	73.2	8.31	0	2	Gab2	1.055	0.08	0.878984	102.7	97.3	104	82.2	102.2	115.3	108.3	93.1	102.5	92.4
Q61771	Kinesin-like protein KIF3B [OS=Mus musculus]	0	11.071	8	5	5	5	747	85.2	7.69	5.04	5	Kif3b	1.055	0.08	0.679822	102.7	97.3	106.8	96.2	109.9	92.5	89.7	96.7	112.8	95.4
Q8R0A0	General transcription factor IIF subunit 2 [OS=Mus musculus]	0	11.82	13	3	6	3	249	28.4	9.22	4.95	3	Gtf2f2	1.055	0.08	0.943065	102.7	97.3	98.3	89.8	111.7	100.7	92.2	96.5	91.5	119.3
Q9D945	Protein LLP homolog [OS=Mus musculus]	0	27.227	39	3	7	3	130	15.4	10.36	9.05	3	Llph	1.055	0.08	0.800602	102.7	97.3	90.8	101.5	111.8	99.4	87	104.3	85.5	119.8
Q3TIX9	U4/U6.U5 tri-snRNP-associated protein 2 [OS=Mus musculus]	0	11.244	6	3	6	3	564	65.1	8.9	5.28	3	Usp39	1.055	0.08	0.561529	102.7	97.3	101.4	96.4	121.7	92.3	90.7	96.8	119.9	80.8
O35114	Lysosome membrane protein 2 [OS=Mus musculus]	0	25.244	9	4	9	4	478	54	5.1	22.11	4	Scarb2	1.055	0.08	0.775947	102.7	97.3	90.8	89.9	108.9	108.1	74.1	119.1	160	49
Q62448	Eukaryotic translation initiation factor 4 gamma 2 [OS=Mus musculus]	0	71.888	16	11	27	11	906	102	7.14	41.01	11	Eif4g2	1.055	0.08	0.0966744	102.7	97.3	100.8	100.1	111.7	103	92.4	89.8	101.1	101
Q9DCR2	AP-3 complex subunit sigma-1 [OS=Mus musculus]	0	10.837	17	2	2	2	193	21.7	5.39	6.47	2	Ap3s1	1.056	0.08	0.389011	102.7	97.3	98.7	96.7	108.4	108.1	82.5	97.2	110	98.4
Q9CWP6	Motile sperm domain-containing protein 2 [OS=Mus musculus]	0	32.88	11	4	7	4	518	59.8	5.67	11.22	4	Mospd2	1.056	0.08	0.641002	102.7	97.3	97.1	95	118.8	99.1	71.7	120.2	140.5	57.5
Q60953	Protein PML [OS=Mus musculus]	0	25.362	9	7	12	7	885	98.2	5.63	13.47	7	Pml	1.056	0.08	0.609933	102.7	97.3	99.6	95.4	109.8	100.5	96	112	93.5	93.1
P70227	Inositol 1,4,5-trisphosphate receptor type 3 [OS=Mus musculus]	0	27.846	4	7	10	6	2670	304.1	6.54	10.24	7	Itpr3	1.056	0.08	0.751293	102.7	97.3	95.8	99.3	103.2	105.8	75.8	97.6	128.2	94.2
Q8K2F8	Protein LSM14 homolog A [OS=Mus musculus]	0	75.55	29	11	18	11	462	50.5	9.52	33.57	11	Lsm14a	1.056	0.08	0.284013	102.7	97.3	99.9	102.8	110.8	103.2	78.8	96.9	109.2	98.2
O89079	Coatomer subunit epsilon [OS=Mus musculus]	0	76.843	37	11	31	11	308	34.5	5.06	41.34	11	Cope	1.056	0.08	0.425721	102.7	97.3	98.6	97.4	110.9	105.7	83	107.5	110	87
Q9EPK7	Exportin-7 [OS=Mus musculus]	0	67.079	15	11	17	10	1087	123.7	6.38	29.85	11	Xpo7	1.056	0.08	0.409361	102.7	97.3	98.8	93.1	115.8	105.4	93	110.3	100.5	83.1
[truncated: 4,991 more rows]

## Sheet: S2
Supplementary Table S2: Significantly differentially abundant proteins in lungs from Pkdcc-ko vs. control mice
Accession	Description	Exp. q-value: Combined	Sum PEP Score	Coverage [%]	# Peptides	# PSMs	# Unique Peptides	# AAs	MW [kDa]	calc. pI	Score Sequest HT: Sequest HT	# Peptides (by Search Engine): Sequest HT	Gene Symbol	Abundance Ratio: (ko) / (wt)	Abundance Ratio (log2): (ko) / (wt)	Abundance Ratio P-Value: (ko) / (wt)	Abundances (Grouped): ko	Abundances (Grouped): wt	Abundances (Scaled): F1: 128C, Sample, ko	Abundances (Scaled): F1: 129N, Sample, ko	Abundances (Scaled): F1: 129C, Sample, ko	Abundances (Scaled): F1: 130N, Sample, ko	Abundances (Scaled): F1: 126, Sample, wt	Abundances (Scaled): F1: 127N, Sample, wt	Abundances (Scaled): F1: 127C, Sample, wt	Abundances (Scaled): F1: 128N, Sample, wt	Modifications
P50608	Fibromodulin [OS=Mus musculus]	0	7.383	11	4	4	4	376	43	6.04	2.17	4	Fmod	6.25	2.64	0.0118975	172.4	27.6	90.7	248.7	166.4	155.5	18.9	35	71.8	12.9
O89029	Matrilin-4 [OS=Mus musculus]	0	19.953	10	5	6	5	624	68.9	5.76	9.84	5	Matn4	4.201	2.07	0.0389294	161.5	38.5	109.2	178.9	162.9	136.4	28.7	43.9	117.3	22.7
P61025	Cyclin-dependent kinases regulatory subunit 1 [OS=Mus musculus]	0	17.713	24	1	4	1	79	9.7	8.94	15.19	1	Cks1b	2.29	1.2	0.0137027	139.2	60.8	119.6	137	147.4	134.2	64.7	46.5	54.1	96.4
O70421	Frizzled-1 [OS=Mus musculus]	0	8.822	6	3	3	3	642	71.1	7.71	3.7	3	Fzd1	2.142	1.1	0.0285316	136.3	63.7	117	94.2	163.4	141.4	56.2	64.1	111.7	52
E9Q5G3	Kinesin-like protein KIF23 [OS=Mus musculus]	0	7.701	2	2	2	1	953	108.7	8.66	2.63	2	Kif23	2.118	1.08	0.0275193	135.9	64.1	132	129.6	126.8	124.2	109.4	58.6	56.9	62.5
B7ZNG0	Kinesin-like protein KIF7 [OS=Mus musculus]	0.024	2.181	1	1	1	1	1348	151.5	6.49	0	1	Kif7	1.997	1	0.0483285	133.3	66.7	108.7	126.5	160.2	126.9	67.5	37.3	113.3	59.6
P51943	Cyclin-A2 [OS=Mus musculus]	0	23.306	13	2	4	2	422	47.2	6.21	8.81	2	Ccna2	1.982	0.99	0.032951	132.9	67.1	113.1	158.8	83.9	155.4	75.3	53.6	59.4	100.5
Q6PGB8	Probable global transcription activator SNF2L1 [OS=Mus musculus]	0	50.933	17	14	26	8	1046	121.6	8.27	22.86	14	Smarca1	1.97	0.98	0.0265703	132.7	67.3	111.3	119.6	144.5	133.1	63.2	65	110.2	53.1
Q61555	Fibrillin-2 [OS=Mus musculus]	0	321.82	21	43	121	41	2907	313.6	4.84	204.79	43	Fbn2	1.956	0.97	0.00652496	132.3	67.7	109.9	120.8	146.4	133.6	61.2	63.7	98.2	66.2	Oxidation [P422; P427; P956; P2192]
Q99MQ5	Collagen alpha-1(XXV) chain [OS=Mus musculus]	0.006	3.513	6	2	4	2	666	65.3	8.51	0	2	Col25a1	1.929	0.95	0.0322694	131.7	68.3	94.8	134.3	149.8	120.2	56.6	70.2	112.4	61.8	Oxidation [P121; P124; P125; P606; P612]
Q8BH97	Reticulocalbin-3 [OS=Mus musculus]	0	129.858	44	11	56	11	328	38	4.88	102.56	11	Rcn3	1.909	0.93	0.0319733	131.3	68.7	108.5	129.5	136.8	121.3	59.4	67.7	113.1	63.7	Oxidation [P22; P24; P198]
Q9QXS6	Drebrin [OS=Mus musculus]	0	86.243	23	12	57	12	706	77.2	4.49	103.32	12	Dbn1	1.889	0.92	0.0122288	130.8	69.2	110.1	129.1	137.1	124.3	63	69.7	102.3	64.5	Oxidation [P287; P290]
Q61576	Peptidyl-prolyl cis-trans isomerase FKBP10 [OS=Mus musculus]	0	153.417	30	15	43	14	581	64.7	5.64	63.69	15	Fkbp10	1.884	0.91	0.00770781	130.6	69.4	121.8	120.3	143.9	122.5	64.5	63.5	98.3	65.2	Oxidation [P35]
O89026	Roundabout homolog 1 [OS=Mus musculus]	0	9.621	3	3	3	3	1612	176.3	6.18	4.7	3	Robo1	1.876	0.91	0.0182027	130.4	69.6	122	111.3	142.2	138.8	59.4	81	95.3	50
P70424	Receptor tyrosine-protein kinase erbB-2 [OS=Mus musculus]	0	17.78	7	7	8	7	1256	138.5	5.97	9.68	7	Erbb2	1.865	0.9	0.0202165	130.2	69.8	136.9	120.9	122.1	124	68.6	63.4	105	59	Oxidation [P417; P708]
Q8CIP4	MAP/microtubule affinity-regulating kinase 4 [OS=Mus musculus]	0.037	1.843	3	2	3	2	752	82.6	9.67	0	2	Mark4	1.864	0.9	0.0120061	130.2	69.8	101.8	133.3	150.8	128.5	52.6	84.7	90	58.2
P13705	DNA mismatch repair protein Msh3 [OS=Mus musculus]	0	17.955	6	5	5	4	1091	123	7.91	8.1	5	Msh3	1.859	0.89	0.00283987	130	70	141.4	103.7	149.3	118.9	58.6	73.6	88.3	66.2
Q69Z61	PWWP domain-containing protein 2A [OS=Mus musculus]	0.024	2.16	2	1	1	1	730	79.3	9.28	0	1	Pwwp2a	1.845	0.88	0.00274791	129.7	70.3	110.3	133.4	132.8	128.1	62.3	69.1	91.8	72.3
Q6KAQ7	ZZ-type zinc finger-containing protein 3 [OS=Mus musculus]	0	9.471	6	3	3	3	910	102.2	5.86	0	3	Zzz3	1.845	0.88	0.0183921	129.7	70.3	125.1	93.9	143.1	135.7	57.3	72.5	103.5	68.8
Q9QUG3	Prion-like protein doppel [OS=Mus musculus]	0.002	5.237	6	1	1	1	179	20.4	9.41	0	1	Prnd	1.835	0.88	0.00453756	129.5	70.5	135.7	128	121.7	130.3	79.3	58.7	83.8	62.5
P28667	MARCKS-related protein [OS=Mus musculus]	0	57.35	25	2	33	2	200	20.2	4.61	82.39	2	Marcksl1	1.834	0.87	0.0124527	129.4	70.6	116.1	116.4	141.6	129.4	62.4	61.1	101.3	71.8
Q8BTZ4	Anaphase-promoting complex subunit 5 [OS=Mus musculus]	0	16.116	6	3	4	3	740	83	6.71	6.89	3	Anapc5	1.818	0.86	0.031104	129	71	94.7	126.3	138.3	133	60.6	83.9	105	58.2
Q8BMG1	ATR-interacting protein [OS=Mus musculus]	0.019	2.451	1	1	1	1	785	85.5	6.25	0	1	Atrip	1.769	0.82	0.0198947	127.8	72.2	123.3	122.8	135.4	112.7	61.7	74.8	104.6	64.7
Q8CG19	Latent-transforming growth factor beta-binding protein 1 [OS=Mus musculus]	0	8.393	4	4	4	4	1712	186.6	6.02	2.39	4	Ltbp1	1.759	0.81	0.0499993	127.5	72.5	182.8	154.1	88.3	91.1	63	64.6	70.3	85.7
P27090	Transforming growth factor beta-2 proprotein [OS=Mus musculus]	0	9.357	5	1	1	1	414	47.6	8.44	3.2	1	Tgfb2	1.739	0.8	0.00613906	127	73	130.5	121.2	129	123.4	60.2	72.5	90.7	72.6
P35582	Hepatocyte nuclear factor 3-alpha [OS=Mus musculus]	0	18.036	9	2	4	2	468	48.8	8.82	3.19	2	Foxa1	1.739	0.8	0.0375803	127	73	124.7	110.4	135.4	125.7	55.4	90.3	100.7	57.4
Q8BS90	Protein aurora borealis [OS=Mus musculus]	0	7.972	10	4	4	4	525	57	5.19	0	4	Bora	1.733	0.79	0.0356266	126.8	73.2	88.2	132.5	117.4	141.2	68.5	68.9	75.1	108.1	Oxidation [P68; P73]
Q8K5C0	Grainyhead-like protein 2 homolog [OS=Mus musculus]	0	6.714	3	1	1	1	625	71.2	6.44	0	1	Grhl2	1.723	0.79	0.0436691	126.6	73.4	110.6	125.7	159.4	130.4	33.7	80	91.2	69
Q80U49	Centrosomal protein of 170 kDa protein B [OS=Mus musculus]	0	17.456	5	5	7	5	1574	170.7	6.87	8.52	5	Cep170b	1.698	0.76	0.0173316	125.9	74.1	118.9	130.2	115.3	134.9	82.4	56.5	65.1	96.6
A2A690	Protein TANC2 [OS=Mus musculus]	0	11.964	2	5	5	5	1994	220.1	7.97	2.29	5	Tanc2	1.697	0.76	0.0158319	125.8	74.2	108.9	98.1	155.7	129.9	73.8	66.6	100.7	66.2
Q8BRM2	RAB6-interacting golgin [OS=Mus musculus]	0	12.846	12	3	3	3	368	41.5	7.36	4.52	3	Gorab	1.694	0.76	0.0162108	125.8	74.2	100.7	126.6	123.9	127.9	74	67.7	105.4	73.9
Q8BT07	Centrosomal protein of 55 kDa [OS=Mus musculus]	0	45.047	19	7	9	7	462	53.9	7.94	8.08	7	Cep55	1.691	0.76	0.0499936	125.7	74.3	121.4	121.1	134.7	125.5	83.6	45	63.8	104.8
O35126	Atrophin-1 [OS=Mus musculus]	0	7.107	3	2	2	2	1175	123.6	8.95	2.49	2	Atn1	1.683	0.75	0.0422035	125.4	74.6	110.2	116.2	138.7	119.1	60.5	70	115.4	69.8
Q8BRH0	Protein O-mannosyl-transferase TMTC3 [OS=Mus musculus]	0	34.69	10	6	11	5	920	104.1	8.53	19.74	6	Tmtc3	1.681	0.75	0.012371	125.4	74.6	119	128	144.3	127	72.2	79.7	82.6	47.2	Oxidation [P840]
P22725	Protein Wnt-5a [OS=Mus musculus]	0.014	2.811	2	1	1	1	380	42.3	8.46	2.52	1	Wnt5a	1.659	0.73	0.0258757	124.8	75.2	131.1	99.1	115	137.5	64.8	84.5	104.2	63.7
P49025	Citron Rho-interacting kinase [OS=Mus musculus]	0	34.66	7	9	10	9	2055	235.2	6.54	4.86	9	Cit	1.635	0.71	0.000237347	124.1	75.9	119	120.5	130.8	126	73	83.8	69.1	77.8
Q9WTK2	Chromodomain Y-like protein [OS=Mus musculus]	0.009	3.169	3	2	2	2	593	65.2	8.6	1.98	2	Cdyl	1.619	0.7	0.00742245	123.6	76.4	125.2	114.7	137.7	121.7	76	76.5	90.8	57.4
A2A791	Zinc finger MYM-type protein 4 [OS=Mus musculus]	0	30.48	5	5	8	5	1549	172.3	6.8	11.11	5	Zmym4	1.614	0.69	0.0447825	123.5	76.5	105.5	121.1	123.2	121.1	72	78.2	113.2	65.7
O54998	Peptidyl-prolyl cis-trans isomerase FKBP7 [OS=Mus musculus]	0	12.51	6	1	2	1	218	24.9	6.04	4.46	1	Fkbp7	1.613	0.69	0.026302	123.4	76.6	109.6	121.2	124.2	123.7	84	64.8	103.9	68.6
Q91WE6	Threonylcarbamoyladenosine tRNA methylthiotransferase [OS=Mus musculus]	0	24.049	7	3	3	3	578	65.2	7.65	7.36	3	Cdkal1	1.599	0.68	0.00409003	123.1	76.9	120.2	136.4	124	104	72.9	95.1	80	67.4
Q8BHA9	2-phosphoxylose phosphatase 1 [OS=Mus musculus]	0.035	1.892	2	1	1	1	480	54.9	8.78	0	1	Pxylp1	1.598	0.68	0.0303928	123	77	100.6	129	127.7	115.7	65.6	72.7	108.9	79.7
Q8VDD9	PH-interacting protein [OS=Mus musculus]	0	25.326	8	8	15	8	1821	206.6	8.82	2.48	8	Phip	1.597	0.68	0.0472341	123	77	106.2	103.3	126.7	143.2	60.3	69.8	115	75.6	Oxidation [P1764]
P11440	Cyclin-dependent kinase 1 [OS=Mus musculus]	0	23.563	16	4	10	4	297	34.1	8.43	21.48	4	Cdk1	1.596	0.67	0.00812895	123	77	111.7	134.4	115.9	128.1	92.9	68.3	63.2	85.3
Q6ZQF0	DNA topoisomerase 2-binding protein 1 [OS=Mus musculus]	0	9.386	3	3	3	3	1515	168.8	6.67	2.82	3	Topbp1	1.584	0.66	0.0100377	122.6	77.4	117.6	130	124.1	111.2	98.4	72.3	66.1	80.4
Q8CG70	Prolyl 3-hydroxylase 3 [OS=Mus musculus]	0	25.879	16	6	11	6	732	81.7	6.65	7.64	6	P3h3	1.58	0.66	0.00439693	122.5	77.5	102.9	118.6	143.6	117.6	72.5	76.8	95.3	72.7	Oxidation [P24; P25; P32]
Q8BY71	Histone acetyltransferase type B catalytic subunit [OS=Mus musculus]	0	61.121	21	8	18	7	416	49.2	6.33	35.33	8	Hat1	1.579	0.66	0.0265465	122.5	77.5	90.5	142.5	134.1	116.2	77.2	81	59.6	98.9
Q922M5	Cell division cycle-associated 7-like protein [OS=Mus musculus]	0.017	2.604	4	1	1	1	438	50.2	7.65	0	1	Cdca7l	1.574	0.65	0.0292722	122.3	77.7	119.9	124.5	117.8	126.9	57.6	96.2	66.6	90.6
Q9CPV5	Polyamine-modulated factor 1 [OS=Mus musculus]	0	27.261	27	3	4	3	202	23.1	5.26	11.22	3	Pmf1	1.569	0.65	0.0411873	122.1	77.9	110.7	133.4	111.3	131.8	86.7	53.3	68.8	104
P30412	Peptidyl-prolyl cis-trans isomerase C [OS=Mus musculus]	0	21.864	27	5	27	4	212	22.8	7.5	14.58	5	Ppic	1.564	0.65	0.0466396	122	78	115.2	108.1	131.9	116.5	67.5	81.3	113	66.4
Q6P9L6	Kinesin-like protein KIF15 [OS=Mus musculus]	0	46.613	10	9	13	9	1387	160	6.05	16.99	9	Kif15	1.554	0.64	0.0013218	121.7	78.3	105.2	121.1	137.8	119.7	79.6	75.5	71.1	90.1
Q8BLH7	HIRA-interacting protein 3 [OS=Mus musculus]	0	76.561	28	13	22	13	601	65.2	7.84	24.96	13	Hirip3	1.543	0.63	0.0123784	121.4	78.6	104.5	116.6	134.7	116.3	75.1	73.2	75.8	103.8	Oxidation [P59]
O08579	Emerin [OS=Mus musculus]	0	69.007	41	9	18	9	259	29.4	5.01	30.98	9	Emd	1.531	0.61	0.00676692	121	79	111.4	110.2	128.5	126	74.5	80.4	98.7	70.3	Phospho [Y4]
D3YXK1	Sterile alpha motif domain-containing protein 1 [OS=Mus musculus]	0	24.472	19	6	7	6	519	54.5	7.47	10.25	6	Samd1	1.53	0.61	0.0299427	120.9	79.1	125.7	117.8	124.2	113	61.6	67.6	97.6	92.5
Q69ZS0	E3 ubiquitin-protein ligase PDZRN3 [OS=Mus musculus]	0	9.34	6	5	5	4	1063	119.3	6.05	4.09	5	Pdzrn3	1.527	0.61	0.00797394	120.9	79.1	112.9	128.8	111.1	122.2	71.2	77.6	100	76.2
Q3UJV1	Centrosomal protein CCDC61 [OS=Mus musculus]	0	7.389	4	2	2	2	511	57.3	10.49	4.23	2	Ccdc61	1.526	0.61	0.0415341	120.8	79.2	110.2	93	162.4	119.7	58.6	77.4	105.5	73.2
P35569	Insulin receptor substrate 1 [OS=Mus musculus]	0	31.498	13	9	13	9	1233	130.6	8.73	13.92	9	Irs1	1.524	0.61	0.00936712	120.8	79.2	102.5	119.7	138.9	124.3	77.9	82.3	93.7	60.6
Q8BZ47	Zinc finger protein 609 [OS=Mus musculus]	0	11.24	3	2	2	2	1413	151	8	3.8	2	Znf609	1.522	0.61	0.0300645	120.7	79.3	135	126.2	114	94.8	73	85.1	104.9	67
P30285	Cyclin-dependent kinase 4 [OS=Mus musculus]	0	40.406	23	6	10	6	303	33.7	6.62	20.35	6	Cdk4	1.521	0.61	2.37899e-06	120.7	79.3	121	116.2	120.3	125.1	81.4	77.3	76.6	82.1
O88291	DBIRD complex subunit ZNF326 [OS=Mus musculus]	0	28.883	13	6	16	5	580	65.2	5.19	13.89	6	Znf326	1.519	0.6	0.0427188	120.6	79.4	105.6	118.5	127.6	122.3	60.7	88.9	105.7	70.7
Q7TQ95	Endoplasmic reticulum junction formation protein lunapark [OS=Mus musculus]	0	20.947	10	3	4	3	425	47.5	5.27	10.4	3	Lnpk	1.507	0.59	0.0244098	120.2	79.8	111	98.9	133.1	126.1	68	76.9	106	80.1
Q7TPD0	Integrator complex subunit 3 [OS=Mus musculus]	0	32.217	8	4	6	4	1041	117.9	5.8	20.51	4	Ints3	1.506	0.59	0.0464741	120.2	79.8	97	102.7	171	126.1	49.1	76.1	103.1	74.9
Q505G8	Zinc finger protein 827 [OS=Mus musculus]	0	11.748	3	2	2	2	1078	118.5	6.77	0	2	Znf827	1.5	0.59	0.0141284	120	80	112	121.8	125.8	117.6	88.2	66.6	95.8	72.2
O08585	Clathrin light chain A [OS=Mus musculus]	0	81.237	41	9	46	9	235	25.6	4.58	68.34	9	Clta	0.665	-0.59	0.0157744	79.9	120.1	79.8	75.8	91.5	79.6	107	134.3	135.6	96.4	Oxidation [P194]
Q61827	Transcription factor MafK [OS=Mus musculus]	0	11.761	18	4	4	3	156	17.5	10.1	4.67	4	Mafk	0.663	-0.59	0.00471408	79.7	120.3	85.3	75.6	77.5	78.3	117.8	117.3	104.3	143.9
Q9CS42	Ribose-phosphate pyrophosphokinase 2 [OS=Mus musculus]	0	36.885	24	7	31	3	318	34.8	6.61	35.65	7	Prps2	0.659	-0.6	0.00677724	79.4	120.6	73.4	84.9	73.8	90.8	130.7	136.6	110.4	99.3
D3Z6Q9	Bridging integrator 2 [OS=Mus musculus]	0	28.666	15	5	18	4	489	52.5	5.34	16.71	5	Bin2	0.65	-0.62	0.0214732	78.8	121.2	80.5	74.6	96.5	68.4	123.9	114.7	91.8	149.7
B1ARD8	Schlafen family member 8 [OS=Mus musculus]	0.039	1.798	3	2	2	1	910	104.2	8.06	0	2	Slfn8	0.645	-0.63	0.00498182	78.4	121.6	92.8	79	62.7	77.8	118.3	138.9	125.1	105.4
P29351	Tyrosine-protein phosphatase non-receptor type 6 [OS=Mus musculus]	0	50.544	22	10	12	10	595	67.5	7.81	16.43	10	Ptpn6	0.616	-0.7	0.00130937	76.3	123.7	80.1	73	88.8	72	123.1	125	102.8	135.3
Q6GQT1	Alpha-2-macroglobulin-P [OS=Mus musculus]	0	44.57	12	12	24	12	1474	164.2	6.61	34.49	12	A2m	0.604	-0.73	0.0310118	75.3	124.7	71.7	74.4	75.3	76.6	101.8	154.9	151.2	94.1
P01027	Complement C3 [OS=Mus musculus]	0	209.078	23	34	116	34	1663	186.4	6.73	160.86	34	C3	0.593	-0.75	0.0310865	74.5	125.5	74.5	72.2	72.8	71.7	118.6	175	125.9	89.3	Oxidation [P576; P986]
Q8K0E8	Fibrinogen beta chain [OS=Mus musculus]	0	320.163	46	26	146	26	481	54.7	7.08	275.65	26	Fgb	0.593	-0.75	0.0242496	74.5	125.5	73.2	69.9	74	69.8	115	177.6	126.4	94	Phospho [Y24]; Oxidation [P51; P216]
Q2EMV9	Protein mono-ADP-ribosyltransferase PARP14 [OS=Mus musculus]	0	12.708	3	4	5	4	1817	203.7	6.79	6.29	4	Parp14	0.578	-0.79	0.0168395	73.2	126.8	72.1	74.2	74.9	84	118	144.3	141.2	91.3
Q61838	Pregnancy zone protein [OS=Mus musculus]	0	76.387	8	12	24	12	1495	165.7	6.68	43.67	12	Pzp	0.574	-0.8	0.0254771	72.9	127.1	82	73.1	74.6	75.5	121.7	145.3	140.6	87.2
E9PV24	Fibrinogen alpha chain [OS=Mus musculus]	0	274.942	42	34	153	34	789	87.4	6.11	220.82	34	Fga	0.552	-0.86	0.0212056	71.1	128.9	69.4	67.8	67.9	66.4	118.3	188.2	127.7	94.5	Oxidation [P302; P304; P341]
P01029	Complement C4-B [OS=Mus musculus]	0	37.889	9	11	14	11	1738	192.8	7.53	18.91	11	C4b	0.544	-0.88	0.0290117	70.5	129.5	72.6	66.1	59.8	63.3	146.6	199.3	96.4	95.7
Q9D8Y7	Tumor necrosis factor alpha-induced protein 8-like protein 2 [OS=Mus musculus]	0	8.468	15	2	2	2	184	20.6	7.96	2.87	2	Tnfaip8l2	0.541	-0.89	0.00262218	70.2	129.8	57.4	69.3	67.2	71.3	115.9	171.4	109.9	137.5
O88200	C-type lectin domain family 11 member A [OS=Mus musculus]	0.002	5.211	6	2	2	2	328	36.4	5	4.01	2	Clec11a	0.531	-0.91	0.0257403	69.3	130.7	111.1	67.4	64.3	59.9	108.9	141.6	141.4	105.4
P27870	Proto-oncogene vav [OS=Mus musculus]	0	8.55	2	2	2	2	845	98.1	6.51	2.4	2	Vav1	0.519	-0.95	0.0453281	68.3	131.7	67.5	41.2	65.8	64.7	142.8	110.5	71	236.4
P29699	Alpha-2-HS-glycoprotein [OS=Mus musculus]	0	168.619	37	15	73	15	345	37.3	6.51	131.69	15	Ahsg	0.519	-0.95	0.00297077	68.3	131.7	72	61.7	76.4	63.6	113.5	150	156.7	106.1	Oxidation [P136]
O70200	Allograft inflammatory factor 1 [OS=Mus musculus]	0.002	5.308	17	2	3	2	147	16.9	8.76	2.29	2	Aif1	0.514	-0.96	0.00791211	67.9	132.1	63.3	64.7	83	60.9	134.6	179.4	98.7	115.3
Q64726	Zinc-alpha-2-glycoprotein [OS=Mus musculus]	0.002	5.339	8	2	2	2	307	35.3	6.18	4.12	2	Azgp1	0.507	-0.98	0.0168792	67.3	132.7	68.3	67.2	69.3	28.2	164.8	188.5	108.6	105.1
P32261	Antithrombin-III [OS=Mus musculus]	0	29.693	9	4	10	4	465	52	6.46	8.04	4	Serpinc1	0.497	-1.01	0.00999042	66.4	133.6	78.5	65.5	63.8	65.2	145.1	168.9	118.8	94.3
Q00724	Retinol-binding protein 4 [OS=Mus musculus]	0	37.241	29	6	13	6	201	23.2	5.99	25.44	6	Rbp4	0.482	-1.05	0.0374977	65	135	44.5	49.3	62.8	83.6	125.4	247.3	106.3	80.7
Q8BJ64	Choline dehydrogenase, mitochondrial [OS=Mus musculus]	0	49.978	23	8	12	8	596	66.4	8.51	21.38	8	Chdh	0.443	-1.18	0.0464458	61.4	138.6	58.1	52.6	68.8	54.2	146.8	237.8	72.2	109.5
P06800	Receptor-type tyrosine-protein phosphatase C [OS=Mus musculus]	0	40.39	7	6	12	6	1293	144.7	5.94	19.33	6	Ptprc	0.44	-1.19	0.0347265	61.1	138.9	47.5	65.8	55.3	42.6	145.8	93.2	81.6	268.2
P05063	Fructose-bisphosphate aldolase C [OS=Mus musculus]	0	260.77	43	25	99	8	363	39.4	7.12	259.97	25	Aldoc	0.436	-1.2	0.0402918	60.7	139.3	68	48.3	40.8	61.3	172.7	243.3	75.4	90.3	Oxidation [P185; P189]
Q8R5A3	Amyloid beta A4 precursor protein-binding family B member 1-interacting protein [OS=Mus musculus]	0	15.559	4	2	4	2	670	74.3	5.35	4.49	2	Apbb1ip	0.427	-1.23	0.0298188	59.9	140.1	66.2	64.1	65.6	54.4	171.2	137.9	73.6	167
P49710	Hematopoietic lineage cell-specific protein [OS=Mus musculus]	0	31.763	20	7	10	7	486	54.2	4.84	4.35	7	Hcls1	0.425	-1.23	0.0237508	59.7	140.3	61.2	54.8	56.7	54.8	157	109.7	86.1	219.7
P09528	Ferritin heavy chain [OS=Mus musculus]	0	35.72	38	6	23	6	182	21.1	5.88	28.02	6	Fth1	0.423	-1.24	0.0316694	59.5	140.5	55.5	49.2	55.9	59.3	211.1	192	86.9	90.1
Q8BVK9	Sp110 nuclear body protein [OS=Mus musculus]	0	11.08	9	2	2	2	445	50.1	9.86	3.33	2	Sp110	0.4	-1.32	0.0320768	57.1	142.9	43.3	46.2	50.2	32.7	144.3	79.4	86.8	317.3
Q8CIM7	Cytochrome P450 2D26 [OS=Mus musculus]	0	25.752	12	4	18	2	500	56.9	6.64	26.39	4	Cyp2d26	0.398	-1.33	0.04468	57	143	34.8	44.8	45.1	54.8	155.6	311.1	81.8	72	Oxidation [P357]
Q8VCM7	Fibrinogen gamma chain [OS=Mus musculus]	0	56.204	22	12	77	12	436	49.4	5.86	67.56	12	Fgg	0.385	-1.38	0.0130894	55.6	144.4	56.7	47.1	51.4	50.1	128.2	239	135.6	92
P06909	Complement factor H [OS=Mus musculus]	0	31.032	5	5	8	5	1234	139	6.99	10.65	5	Cfh	0.354	-1.5	0.0019629	52.3	147.7	55	52.1	63.3	47.3	133.8	171.4	176	101.2
Q9ESB3	Histidine-rich glycoprotein [OS=Mus musculus]	0	15.942	6	2	2	2	525	59.1	7.66	6.69	2	Hrg	0.226	-2.14	0.0200056	36.9	163.1	39.9	25	39.2	35.3	166.7	276.6	162.3	54.9
P19639	Glutathione S-transferase Mu 3 [OS=Mus musculus]	0	30.276	23	5	19	1	218	25.7	7.77	39.04	5	Gstm3	0.185	-2.43	0.0318763	31.3	168.7	17.3	0	19.3	0	164.5	485.3	59	54.7
Q08652	Retinol-binding protein 2 [OS=Mus musculus]	0	48.099	56	4	11	4	134	15.6	6.57	13.6	4	Rbp2	0.15	-2.74	0.0436125	26.1	173.9	10	15.6	12.2	13.6	160.5	510.8	31.3	45.9	Phospho [Y20]
O35744	Chitinase-like protein 3 [OS=Mus musculus]	0	7.417	4	1	2	1	398	44.4	5.69	0	1	Chil3	0.138	-2.86	0.0283547	24.2	175.8	35.8	21.9	10.8	14.4	207.1	393.5	80.6	35.8

## Sheet: S3
						Supplementary Table S3: String database analysis.
Accession	Description	Exp. q-value: Combined	Sum PEP Score	Coverage [%]	# Peptides	# PSMs	# Unique Peptides	# AAs	MW [kDa]	calc. pI	Score Sequest HT: Sequest HT	# Peptides (by Search Engine): Sequest HT	Gene Symbol	Abundance Ratio: (ko) / (wt)	Abundance Ratio (log2): (ko) / (wt)	Abundance Ratio P-Value: (ko) / (wt)	Abundances (Grouped): ko	Abundances (Grouped): wt	Abundances (Scaled): F1: 128C, Sample, ko	Abundances (Scaled): F1: 129N, Sample, ko	Abundances (Scaled): F1: 129C, Sample, ko	Abundances (Scaled): F1: 130N, Sample, ko	Abundances (Scaled): F1: 126, Sample, wt	Abundances (Scaled): F1: 127N, Sample, wt	Abundances (Scaled): F1: 127C, Sample, wt	Abundances (Scaled): F1: 128N, Sample, wt	Modifications
P50608	Fibromodulin [OS=Mus musculus]	0	7.383	11	4	4	4	376	43	6.04	2.17	4	Fmod	6.25	2.64	0.0118975	172.4	27.6	90.7	248.7	166.4	155.5	18.9	35	71.8	12.9
O89029	Matrilin-4 [OS=Mus musculus]	0	19.953	10	5	6	5	624	68.9	5.76	9.84	5	Matn4	4.201	2.07	0.0389294	161.5	38.5	109.2	178.9	162.9	136.4	28.7	43.9	117.3	22.7
E9Q5G3	Kinesin-like protein KIF23 [OS=Mus musculus]	0	7.701	2	2	2	1	953	108.7	8.66	2.63	2	Kif23	2.118	1.08	0.0275193	135.9	64.1	132	129.6	126.8	124.2	109.4	58.6	56.9	62.5
Q61555	Fibrillin-2 [OS=Mus musculus]	0	321.82	21	43	121	41	2907	313.6	4.84	204.79	43	Fbn2	1.956	0.97	0.00652496	132.3	67.7	109.9	120.8	146.4	133.6	61.2	63.7	98.2	66.2	Oxidation [P422; P427; P956; P2192]
Q99MQ5	Collagen alpha-1(XXV) chain [OS=Mus musculus]	0.006	3.513	6	2	4	2	666	65.3	8.51	0	2	Col25a1	1.929	0.95	0.0322694	131.7	68.3	94.8	134.3	149.8	120.2	56.6	70.2	112.4	61.8	Oxidation [P121; P124; P125; P606; P612]
Q8CG19	Latent-transforming growth factor beta-binding protein 1 [OS=Mus musculus]	0	8.393	4	4	4	4	1712	186.6	6.02	2.39	4	Ltbp1	1.759	0.81	0.0499993	127.5	72.5	182.8	154.1	88.3	91.1	63	64.6	70.3	85.7
P27090	Transforming growth factor beta-2 proprotein [OS=Mus musculus]	0	9.357	5	1	1	1	414	47.6	8.44	3.2	1	Tgfb2	1.739	0.8	0.00613906	127	73	130.5	121.2	129	123.4	60.2	72.5	90.7	72.6
Q8BT07	Centrosomal protein of 55 kDa [OS=Mus musculus]	0	45.047	19	7	9	7	462	53.9	7.94	8.08	7	Cep55	1.691	0.76	0.0499936	125.7	74.3	121.4	121.1	134.7	125.5	83.6	45	63.8	104.8
P22725	Protein Wnt-5a [OS=Mus musculus]	0.014	2.811	2	1	1	1	380	42.3	8.46	2.52	1	Wnt5a	1.659	0.73	0.0258757	124.8	75.2	131.1	99.1	115	137.5	64.8	84.5	104.2	63.7
Q6GQT1	Alpha-2-macroglobulin-P [OS=Mus musculus]	0	44.57	12	12	24	12	1474	164.2	6.61	34.49	12	A2m	0.604	-0.73	0.0310118	75.3	124.7	71.7	74.4	75.3	76.6	101.8	154.9	151.2	94.1
P01027	Complement C3 [OS=Mus musculus]	0	209.078	23	34	116	34	1663	186.4	6.73	160.86	34	C3	0.593	-0.75	0.0310865	74.5	125.5	74.5	72.2	72.8	71.7	118.6	175	125.9	89.3	Oxidation [P576; P986]
Q8K0E8	Fibrinogen beta chain [OS=Mus musculus]	0	320.163	46	26	146	26	481	54.7	7.08	275.65	26	Fgb	0.593	-0.75	0.0242496	74.5	125.5	73.2	69.9	74	69.8	115	177.6	126.4	94	Phospho [Y24]; Oxidation [P51; P216]
Q61838	Pregnancy zone protein [OS=Mus musculus]	0	76.387	8	12	24	12	1495	165.7	6.68	43.67	12	Pzp	0.574	-0.8	0.0254771	72.9	127.1	82	73.1	74.6	75.5	121.7	145.3	140.6	87.2
E9PV24	Fibrinogen alpha chain [OS=Mus musculus]	0	274.942	42	34	153	34	789	87.4	6.11	220.82	34	Fga	0.552	-0.86	0.0212056	71.1	128.9	69.4	67.8	67.9	66.4	118.3	188.2	127.7	94.5	Oxidation [P302; P304; P341]
P01029	Complement C4-B [OS=Mus musculus]	0	37.889	9	11	14	11	1738	192.8	7.53	18.91	11	C4b	0.544	-0.88	0.0290117	70.5	129.5	72.6	66.1	59.8	63.3	146.6	199.3	96.4	95.7
O88200	C-type lectin domain family 11 member A [OS=Mus musculus]	0.002	5.211	6	2	2	2	328	36.4	5	4.01	2	Clec11a	0.531	-0.91	0.0257403	69.3	130.7	111.1	67.4	64.3	59.9	108.9	141.6	141.4	105.4
P29699	Alpha-2-HS-glycoprotein [OS=Mus musculus]	0	168.619	37	15	73	15	345	37.3	6.51	131.69	15	Ahsg	0.519	-0.95	0.00297077	68.3	131.7	72	61.7	76.4	63.6	113.5	150	156.7	106.1	Oxidation [P136]
Q64726	Zinc-alpha-2-glycoprotein [OS=Mus musculus]	0.002	5.339	8	2	2	2	307	35.3	6.18	4.12	2	Azgp1	0.507	-0.98	0.0168792	67.3	132.7	68.3	67.2	69.3	28.2	164.8	188.5	108.6	105.1
P32261	Antithrombin-III [OS=Mus musculus]	0	29.693	9	4	10	4	465	52	6.46	8.04	4	Serpinc1	0.497	-1.01	0.00999042	66.4	133.6	78.5	65.5	63.8	65.2	145.1	168.9	118.8	94.3
Q00724	Retinol-binding protein 4 [OS=Mus musculus]	0	37.241	29	6	13	6	201	23.2	5.99	25.44	6	Rbp4	0.482	-1.05	0.0374977	65	135	44.5	49.3	62.8	83.6	125.4	247.3	106.3	80.7
Q8VCM7	Fibrinogen gamma chain [OS=Mus musculus]	0	56.204	22	12	77	12	436	49.4	5.86	67.56	12	Fgg	0.385	-1.38	0.0130894	55.6	144.4	56.7	47.1	51.4	50.1	128.2	239	135.6	92
P06909	Complement factor H [OS=Mus musculus]	0	31.032	5	5	8	5	1234	139	6.99	10.65	5	Cfh	0.354	-1.5	0.0019629	52.3	147.7	55	52.1	63.3	47.3	133.8	171.4	176	101.2
Q9ESB3	Histidine-rich glycoprotein [OS=Mus musculus]	0	15.942	6	2	2	2	525	59.1	7.66	6.69	2	Hrg	0.226	-2.14	0.0200056	36.9	163.1	39.9	25	39.2	35.3	166.7	276.6	162.3	54.9
O35744	Chitinase-like protein 3 [OS=Mus musculus]	0	7.417	4	1	2	1	398	44.4	5.69	0	1	Chil3	0.138	-2.86	0.0283547	24.2	175.8	35.8	21.9	10.8	14.4	207.1	393.5	80.6	35.8

## Sheet: S4
Supplementary Table S4: Analysis of unique tyrosine-phosphorylated peptides
Confidence	Annotated Sequence	Modifications	Qvality PEP	Qvality q-value	# Protein Groups	# Proteins	# PSMs	Master Protein Accessions	Positions in Master Proteins	Modifications in Master Proteins	Master Protein Descriptions	# Missed Cleavages	Theo. MH+ [Da]	Abundance Ratio: (ko) / (wt)	Abundance Ratio (log2): (ko) / (wt)	Abundance Ratio P-Value: (ko) / (wt)	Abundances (Grouped): ko	Abundances (Grouped): wt	Abundances (Scaled): F1: 128C, Sample, ko	Abundances (Scaled): F1: 129N, Sample, ko	Abundances (Scaled): F1: 129C, Sample, ko	Abundances (Scaled): F1: 130N, Sample, ko	Abundances (Scaled): F1: 126, Sample, wt	Abundances (Scaled): F1: 127N, Sample, wt	Abundances (Scaled): F1: 127C, Sample, wt	Abundances (Scaled): F1: 128N, Sample, wt	Confidence (by Search Engine): Sequest HT	Percolator q-Value (by Search Engine): Sequest HT	Percolator PEP (by Search Engine): Sequest HT	XCorr (by Search Engine): Sequest HT	Channel Occupancy [%]
High	[A].ADDDYDEPTDSLDAR.[G]	1xPhospho [Y5]; 1xTMT6plex [N-Term]	0.000992368	2.55015e-05	1	1	12	Q8K0E8	Q8K0E8 [20-34]	Q8K0E8 1xPhospho [Y24]	Fibrinogen beta chain [OS=Mus musculus]	0	2006.81	0.327	-1.61	0.0031504	49.3	150.7	50	50	48.5	45.3	123	184.6	187.3	111.3	High	1.616e-05	0.0001895	1.86	100
Medium	[A].EAAAYNNKLVAR.[H]	1xPhospho [Y5]; 1xTMT6plex [K8]; 1xTMT6plex [N-Term]	0.231369	0.0184056	1	1	4	Q8K099	Q8K099 [371-382]	Q8K099 1xPhospho [Y375]	Leucine-rich repeat, immunoglobulin-like domain and transmembrane domain-containing protein 1 [OS=Mus musculus]	0	1858	0.999	0	0.651106	99.9	100.1	92.3	97.7	120	99.6	72	86.2	119	113.2	High	0.009121	0.1132	1.43	100
Medium	[A].LKNLYMKEVEMTVDNVLGVLASAHILQFNR.[L]	3xDeamidated [N3; N15; N29]; 1xPhospho [Y5]; 2xTMT6plex [K2; K7]	0.286525	0.0244606	1	1	1	E9Q173	E9Q173 [180-209]		BTB/POZ domain-containing protein 16 [OS=Mus musculus]	0	3987.08	0.866	-0.21	0.454017	92.8	107.2	126.3	86.7	82.5	88.8	98.9	118.9	103.7	94.1	Medium	0.01196	0.1514	1.55	100
Medium	[A].LTNQKYNEVTATYLLLGR.[K]	1xDeamidated [N7]; 1xPhospho [Y13]; 1xTMT6plex [K5]	0.426565	0.0451118	1	1	1	Q8CIP4	Q8CIP4 [352-369]		MAP/microtubule affinity-regulating kinase 4 [OS=Mus musculus]	0	2407.25	0.794	-0.33	0.193753	88.5	111.5	86.5	100.8	79.2	93	105.4	133.7	80.2	121.2	Medium	0.02171	0.2616	1.42	100
High	[A].QDYGVLKADEGISFR.[G]	1xPhospho [Y3]; 1xTMT6plex [K7]; 1xTMT6plex [N-Term]	0.0004466	2.55015e-05	1	1	1	P35700	P35700 [114-128]	P35700 1xPhospho [Y116]	Peroxiredoxin-1 [OS=Mus musculus]	0	2236.14	1.175	0.23	0.567774	108	92	77.4	108.8	128.6	104.6	93.5	144.3	88.2	54.7	High	1.616e-05	7.545e-05	2.14	100
Medium	[A].VESYTYNIKQTVEDEKLR.[G]	1xAcetyl [N-Term]; 1xPhospho [Y6]; 2xTMT6plex [K9; K16]	0.342939	0.0321492	1	1	1	P17156	P17156 [545-562]		Heat shock-related 70 kDa protein 2 [OS=Mus musculus]	0	2795.43	1.4	0.49	0.172245	116.7	83.3	83.2	94.3	204.8	105.6	51.6	111.4	52.7	96.5	Medium	0.01558	0.1938	0.95	100
Medium	[A].YISSGGGSTYYPDTVKGR.[F]	1xPhospho [Y11]; 1xOxidation [P12]; 1xTMT6plex [K16]	0.273794	0.0227484	1	1	1	P18526	P18526 [69-86]		Ig heavy chain V region 345 [OS=Mus musculus]	0	2233.04	1.4	0.49	0.281292	116.7	83.3	79.5	99.7	188.5	95.7	77.1	141	55.5	63.1	Medium	0.01113	0.1415	1.1	100
Medium	[A].YKWGTLDSPGEAVEEPRPQFR.[G]	1xPhospho [Y1]; 3xOxidation [P9; P16; P18]; 1xTMT6plex [K2]	0.318908	0.028946	1	1	1	Q6PB70	Q6PB70 [311-331]		Anoctamin-8 [OS=Mus musculus]	0	2819.32	1.397	0.48	0.205501	116.6	83.4	101.9	104.8	106.6	132.3	66.2	69.6	136.2	82.3	Medium	0.01396	0.1749	1.29	100
Medium	[C].DQVQKVQVELTVLDYDKLGKNEAIGR.[V]	1xAcetyl [N-Term]; 1xPhospho [Y15]; 3xTMT6plex [K5; K17; K20]	0.225033	0.0177206	1	1	1	Q9R0N5	Q9R0N5 [317-342]	Q9R0N5 1xAcetyl [N-Term]; 1xPhospho [Y331]	Synaptotagmin-5 [OS=Mus musculus]	0	3768.06	0.841	-0.25	0.171722	91.4	108.6	91.2	92.7	66.3	79.6	85.7	179.3	119.2	86.1	High	0.008744	0.1089	1.5	100
Medium	[C].YFTLKLKEAAVRQR.[E]	1xPhospho [Y1]; 2xTMT6plex [K5; K7]	0.442261	0.0480486	1	1	2	Q8BZN2	Q8BZN2 [438-451]		Potassium voltage-gated channel subfamily V member 1 [OS=Mus musculus]	1	2261.29	1.344	0.43	0.10031	114.7	85.3	88.7	104	123.3	145.7	60.5	109.1	81	87.6	Medium	0.02296	0.275	1.89	100
High	[D].CYVGDEAQSKR.[G]	1xCarbamidomethyl [C1]; 1xPhospho [Y2]; 1xTMT6plex [K10]	0.0946147	0.00618282	1	1	1	Q8BFZ3	Q8BFZ3 [53-63]	Q8BFZ3 1xPhospho [Y54]	Beta-actin-like protein 2 [OS=Mus musculus]	0	1621.72	1.195	0.26	0.242538	108.9	91.1	105.8	101.6	105	108.8	86.8	89.7	118.6	83.7	High	0.003139	0.03633	1.32	100
High	[D].LLREQYEEETEAKAELQR.[V]	1xAcetyl [N-Term]; 1xPhospho [Y6]; 1xTMT6plex [K13]	2.99446e-05	2.55015e-05	1	1	1	Q91Z83	Q91Z83 [1342-1359]	Q91Z83 1xAcetyl [N-Term]; 1xPhospho [Y1347]	Myosin-7 [OS=Mus musculus]	1	2586.26	1.264	0.34	0.678775	111.7	88.3	123.6	136.2	48.7	93.1	171.5	24	45.9	156.9	High	1.616e-05	3.379e-06	2.61	100
High	[D].SLDPEKLLQCPYDKNHQIR.[A]	1xCarbamidomethyl [C10]; 1xDeamidated [N15]; 1xPhospho [Y12]; 2xTMT6plex [K6; K14]	0.1111	0.00748396	1	1	3	Q9DAN6	Q9DAN6 [8-26]	Q9DAN6 1xPhospho [Y19]	Gametocyte-specific factor 1 [OS=Mus musculus]	0	2893.47	1.063	0.09	0.877564	103	97	105	112.1	63.3	102.3	142.8	66.1	67.4	141.1	High	0.003767	0.04422	1.85	100
[truncated: 90 more rows]
